# Supplementary material for: Integrated behavior and transcriptomic analysis provide valuable insights into the response mechanisms of Dastarcus helophoroides Fairmaire to light exposure
Source: Front Physiol. 2023 Dec 1;14:1250836. doi: 10.3389/fphys.2023.1250836 (PMC10722319; doi:10.3389/fphys.2023.1250836)
Supplement: Supplementary file 1 [file DataSheet1.ZIP › Table S1.xlsx]

## Sheet: Sheet1
Table S16. List of primers used in this study.
Primer namea	Sequence	Purpose
GAPDH-F2	5’-TAACTTTGGCATCGTTGAGG	qPCR
GAPDH-R2	5’-AGCGGCGGGAATGATGTTTT	qPCR
evm.TU.HIC_ASM_10.526-F	5’-ACTTCAGGGCTACGCCATTCA	qPCR
evm.TU.HIC_ASM_10.526-R	5’-AACTCTGTCTCTCACGTTTCCTGC	qPCR
evm.TU.HIC_ASM_12.336-F	5’-GAAAACGTCCAGTTGAGAGAAATG	qPCR
evm.TU.HIC_ASM_12.336-R	5’-CCTGATGTACCCCTAGTTCGCT	qPCR
evm.TU.HIC_ASM_1.1332-F	5’-TCCATCGGACACGGATTAGG	qPCR
evm.TU.HIC_ASM_1.1332-R	5’-CGATTGACGGTTGTGACTGAT	qPCR
evm.TU.HIC_ASM_2.1264-F	5’-AATCCCACCACAAGGACGAAT	qPCR
evm.TU.HIC_ASM_2.1264-R	5’-TCCTTTGAATGATGAAGCCCC	qPCR
evm.TU.HIC_ASM_0.19-F	5’-CTAACGAGCCAAGGTTCTAAGTG	qPCR
evm.TU.HIC_ASM_0.19-R	5’-CCAGCGTTTCAGATTCTTCGTT	qPCR
evm.TU.HIC_ASM_1.1234-F	5’-TTACAGCCAAGCATCCCTCATC	qPCR
evm.TU.HIC_ASM_1.1234-R	5’-CAGCTGGGCCGTTCAATAC	qPCR
evm.TU.HIC_ASM_2.1138-F	5’-CAAAGAAGAAAGCGAAGCCG	qPCR
evm.TU.HIC_ASM_2.1138-R	5’-CGACAGCTTGGAAACCGTGTT	qPCR
evm.TU.HIC_ASM_4.1368-F	5’-TGGCTGTTGCCGTTTATGC	qPCR
evm.TU.HIC_ASM_4.1368-R	5’-CCAGACGATGTTCTTCCTCCAA	qPCR
evm.TU.HIC_ASM_4.606-F	5’-CGTCTGAAGGCGATAGCGAA	qPCR
evm.TU.HIC_ASM_4.606-R	5’-GGCACAATCCGAAGACCAAG	qPCR
a Abbreviations: F, forward primer; R, reverse primer.
