# Supplementary material for: Integrated behavior and transcriptomic analysis provide valuable insights into the response mechanisms of Dastarcus helophoroides Fairmaire to light exposure
Source: Front Physiol. 2023 Dec 1;14:1250836. doi: 10.3389/fphys.2023.1250836 (PMC10722319; doi:10.3389/fphys.2023.1250836)
Supplement: Supplementary file 1 [file DataSheet1.ZIP › Table S10.xlsx]

## Sheet: Sheet1
Table S9. Hub gene analysis in turquoise modules.
gene id	gene name	degree	module
evm.TU.HIC_ASM_2.289	EVM_prediction_HIC_ASM_2.289	136.609	turquoise
evm.TU.HIC_ASM_9.491	EVM_prediction_HIC_ASM_9.491	135.262	turquoise
evm.TU.HIC_ASM_0.774	EVM_prediction_HIC_ASM_0.774	132.9	turquoise
evm.TU.HIC_ASM_4.1260	EVM_prediction_HIC_ASM_4.1260	131.423	turquoise
evm.TU.HIC_ASM_1.1048	EVM_prediction_HIC_ASM_1.1048	131.199	turquoise
evm.TU.HIC_ASM_8.362	EVM_prediction_HIC_ASM_8.362	130.494	turquoise
evm.TU.HIC_ASM_12.938	EVM_prediction_HIC_ASM_12.938	129.467	turquoise
evm.TU.HIC_ASM_7.633	EVM_prediction_HIC_ASM_7.633	129.173	turquoise
evm.TU.HIC_ASM_8.978	EVM_prediction_HIC_ASM_8.978	129.061	turquoise
evm.TU.HIC_ASM_2.1134	EVM_prediction_HIC_ASM_2.1134	128.858	turquoise
evm.TU.HIC_ASM_6.1020	EVM_prediction_HIC_ASM_6.1020	128.784	turquoise
evm.TU.HIC_ASM_1.591	EVM_prediction_HIC_ASM_1.591	128.479	turquoise
evm.TU.HIC_ASM_6.1144	EVM_prediction_HIC_ASM_6.1144	127.457	turquoise
MSTRG.10563		127.271	turquoise
evm.TU.HIC_ASM_6.446	EVM_prediction_HIC_ASM_6.446	127.187	turquoise
evm.TU.HIC_ASM_12.1091	EVM_prediction_HIC_ASM_12.1091	127.054	turquoise
evm.TU.HIC_ASM_5.139	EVM_prediction_HIC_ASM_5.139	126.881	turquoise
evm.TU.HIC_ASM_10.529	EVM_prediction_HIC_ASM_10.529	126.442	turquoise
evm.TU.HIC_ASM_1.1116	EVM_prediction_HIC_ASM_1.1116	125.755	turquoise
MSTRG.130		124.894	turquoise
evm.TU.HIC_ASM_2.1126	EVM_prediction_HIC_ASM_2.1126	124.773	turquoise
evm.TU.HIC_ASM_2.95	EVM_prediction_HIC_ASM_2.95	124.177	turquoise
evm.TU.HIC_ASM_6.780	EVM_prediction_HIC_ASM_6.780	123.118	turquoise
evm.TU.HIC_ASM_10.534	EVM_prediction_HIC_ASM_10.534	122.981	turquoise
MSTRG.1242		122.807	turquoise
evm.TU.HIC_ASM_12.452	EVM_prediction_HIC_ASM_12.452	122.486	turquoise
evm.TU.HIC_ASM_5.1053	EVM_prediction_HIC_ASM_5.1053	122.454	turquoise
evm.TU.HIC_ASM_3.149	EVM_prediction_HIC_ASM_3.149	122.415	turquoise
evm.TU.HIC_ASM_4.606	EVM_prediction_HIC_ASM_4.606	122.251	turquoise
evm.TU.ORIGINAL_488.1	EVM_prediction_ORIGINAL_488.1	121.987	turquoise
