# Supplementary material for: Integrated behavior and transcriptomic analysis provide valuable insights into the response mechanisms of Dastarcus helophoroides Fairmaire to light exposure
Source: Front Physiol. 2023 Dec 1;14:1250836. doi: 10.3389/fphys.2023.1250836 (PMC10722319; doi:10.3389/fphys.2023.1250836)
Supplement: Supplementary file 1 [file DataSheet1.ZIP › Table S11.xlsx]

## Sheet: Sheet1
Table S10. Hub gene analysis in grey modules.
gene id	gene name	degree	module
evm.TU.HIC_ASM_4.921	EVM_prediction_HIC_ASM_4.921	3.40955	grey
evm.TU.HIC_ASM_8.361	EVM_prediction_HIC_ASM_8.361	3.00944	grey
evm.TU.HIC_ASM_3.808	EVM_prediction_HIC_ASM_3.808	2.77902	grey
MSTRG.7150		2.50302	grey
evm.TU.HIC_ASM_5.662	EVM_prediction_HIC_ASM_5.662	2.3523	grey
evm.TU.HIC_ASM_9.55	EVM_prediction_HIC_ASM_9.55	2.27699	grey
evm.TU.HIC_ASM_9.405	EVM_prediction_HIC_ASM_9.405	2.26667	grey
evm.TU.HIC_ASM_2.498	EVM_prediction_HIC_ASM_2.498	1.93512	grey
evm.TU.HIC_ASM_4.1097	EVM_prediction_HIC_ASM_4.1097	1.80388	grey
evm.TU.HIC_ASM_9.345	EVM_prediction_HIC_ASM_9.345	1.65715	grey
evm.TU.ORIGINAL_1066.1	EVM_prediction_ORIGINAL_1066.1	1.19912	grey
evm.TU.HIC_ASM_9.1439	EVM_prediction_HIC_ASM_9.1439	1.09497	grey
evm.TU.HIC_ASM_9.1145	EVM_prediction_HIC_ASM_9.1145	1.08873	grey
evm.TU.ORIGINAL_1296.1	EVM_prediction_ORIGINAL_1296.1	0.95988	grey
evm.TU.HIC_ASM_4.595	EVM_prediction_HIC_ASM_4.595	0.9466	grey
evm.TU.HIC_ASM_3.564	EVM_prediction_HIC_ASM_3.564	0.7709	grey
evm.TU.HIC_ASM_4.83	EVM_prediction_HIC_ASM_4.83	0.76548	grey
evm.TU.HIC_ASM_5.1256	EVM_prediction_HIC_ASM_5.1256	0.6423	grey
evm.TU.HIC_ASM_1.1351	EVM_prediction_HIC_ASM_1.1351	0.5835	grey
evm.TU.HIC_ASM_6.979	EVM_prediction_HIC_ASM_6.979	0.56631	grey
evm.TU.HIC_ASM_9.732	EVM_prediction_HIC_ASM_9.732	0.5387	grey
evm.TU.HIC_ASM_9.503	EVM_prediction_HIC_ASM_9.503	0.51942	grey
evm.TU.HIC_ASM_3.1362	EVM_prediction_HIC_ASM_3.1362	0.51799	grey
MSTRG.7230		0.47856	grey
MSTRG.624		0.36264	grey
evm.TU.HIC_ASM_1.628	EVM_prediction_HIC_ASM_1.628	0.27137	grey
evm.TU.HIC_ASM_0.1148	EVM_prediction_HIC_ASM_0.1148	0.25084	grey
evm.TU.HIC_ASM_10.114	EVM_prediction_HIC_ASM_10.114	0.21917	grey
evm.TU.HIC_ASM_7.368	EVM_prediction_HIC_ASM_7.368	0.18634	grey
MSTRG.11409		37.8946	blue
