# Supplementary material for: Integrated behavior and transcriptomic analysis provide valuable insights into the response mechanisms of Dastarcus helophoroides Fairmaire to light exposure
Source: Front Physiol. 2023 Dec 1;14:1250836. doi: 10.3389/fphys.2023.1250836 (PMC10722319; doi:10.3389/fphys.2023.1250836)
Supplement: Supplementary file 1 [file DataSheet1.ZIP › Table S12.xlsx]

## Sheet: Sheet1
Table S11. the genes from turquoise modules were subjected to KEGG enrichment analysis.
Num	Pathway id	Description	Database	Ratio_in_study	Ratio_in_pop	Pvalue	Padjust	First Category	Second Category	Gene_ids	Gene_names
14	map04512	ECM-receptor interaction	KEGG PATHWAY	14/193	46/9559	1.58843e-13	2.58914e-11	Environmental Information Processing	Signaling molecules and interaction	evm.TU.HIC_ASM_5.140|evm.TU.HIC_ASM_0.1097|evm.TU.HIC_ASM_0.1096|evm.TU.HIC_ASM_11.701|MSTRG.130|evm.TU.HIC_ASM_0.1098|evm.TU.HIC_ASM_12.1091|evm.TU.HIC_ASM_5.1087|evm.TU.ORIGINAL_318.1|evm.TU.HIC_ASM_3.379|evm.TU.HIC_ASM_8.978|evm.TU.ORIGINAL_488.1|evm.TU.HIC_ASM_10.534|evm.TU.HIC_ASM_10.526	EVM_prediction_HIC_ASM_5.140;EVM_prediction_HIC_ASM_0.1097;EVM_prediction_HIC_ASM_0.1096;EVM_prediction_HIC_ASM_11.701;;EVM_prediction_HIC_ASM_0.1098;EVM_prediction_HIC_ASM_12.1091;EVM_prediction_HIC_ASM_5.1087;EVM_prediction_ORIGINAL_318.1;EVM_prediction_HIC_ASM_3.379;EVM_prediction_HIC_ASM_8.978;EVM_prediction_ORIGINAL_488.1;EVM_prediction_HIC_ASM_10.534;EVM_prediction_HIC_ASM_10.526
12	map05146	Amoebiasis	KEGG PATHWAY	12/193	62/9559	2.91347e-09	2.37448e-07	Human Diseases	Infectious disease: parasitic	evm.TU.HIC_ASM_6.947|MSTRG.130|evm.TU.HIC_ASM_0.1096|evm.TU.HIC_ASM_0.972|evm.TU.HIC_ASM_0.1098|evm.TU.HIC_ASM_8.978|evm.TU.HIC_ASM_0.1097|MSTRG.717|evm.TU.ORIGINAL_318.1|evm.TU.ORIGINAL_488.1|evm.TU.HIC_ASM_10.534|evm.TU.HIC_ASM_10.526	EVM_prediction_HIC_ASM_6.947;;EVM_prediction_HIC_ASM_0.1096;EVM_prediction_HIC_ASM_0.972;EVM_prediction_HIC_ASM_0.1098;EVM_prediction_HIC_ASM_8.978;EVM_prediction_HIC_ASM_0.1097;;EVM_prediction_ORIGINAL_318.1;EVM_prediction_ORIGINAL_488.1;EVM_prediction_HIC_ASM_10.534;EVM_prediction_HIC_ASM_10.526
11	map05222	Small cell lung cancer	KEGG PATHWAY	11/193	53/9559	6.22008e-09	3.37957e-07	Human Diseases	Cancer: specific types	evm.TU.HIC_ASM_11.701|MSTRG.130|evm.TU.HIC_ASM_0.1096|evm.TU.HIC_ASM_0.1097|evm.TU.HIC_ASM_0.1098|evm.TU.HIC_ASM_8.978|evm.TU.ORIGINAL_318.1|evm.TU.HIC_ASM_3.379|evm.TU.ORIGINAL_488.1|evm.TU.HIC_ASM_10.534|evm.TU.HIC_ASM_10.526	EVM_prediction_HIC_ASM_11.701;;EVM_prediction_HIC_ASM_0.1096;EVM_prediction_HIC_ASM_0.1097;EVM_prediction_HIC_ASM_0.1098;EVM_prediction_HIC_ASM_8.978;EVM_prediction_ORIGINAL_318.1;EVM_prediction_HIC_ASM_3.379;EVM_prediction_ORIGINAL_488.1;EVM_prediction_HIC_ASM_10.534;EVM_prediction_HIC_ASM_10.526
13	map04510	Focal adhesion	KEGG PATHWAY	13/193	107/9559	2.12777e-07	8.67065e-06	Cellular Processes	Cellular community - eukaryotes	evm.TU.HIC_ASM_11.701|evm.TU.HIC_ASM_0.1097|evm.TU.HIC_ASM_0.1096|MSTRG.130|evm.TU.HIC_ASM_0.1098|evm.TU.HIC_ASM_12.1091|evm.TU.HIC_ASM_5.1087|evm.TU.ORIGINAL_318.1|evm.TU.HIC_ASM_3.379|evm.TU.HIC_ASM_8.978|evm.TU.ORIGINAL_488.1|evm.TU.HIC_ASM_10.534|evm.TU.HIC_ASM_10.526	EVM_prediction_HIC_ASM_11.701;EVM_prediction_HIC_ASM_0.1097;EVM_prediction_HIC_ASM_0.1096;;EVM_prediction_HIC_ASM_0.1098;EVM_prediction_HIC_ASM_12.1091;EVM_prediction_HIC_ASM_5.1087;EVM_prediction_ORIGINAL_318.1;EVM_prediction_HIC_ASM_3.379;EVM_prediction_HIC_ASM_8.978;EVM_prediction_ORIGINAL_488.1;EVM_prediction_HIC_ASM_10.534;EVM_prediction_HIC_ASM_10.526
14	map04151	PI3K-Akt signaling pathway	KEGG PATHWAY	14/193	142/9559	9.733e-07	3.17296e-05	Environmental Information Processing	Signal transduction	evm.TU.HIC_ASM_11.701|evm.TU.HIC_ASM_0.1097|evm.TU.HIC_ASM_0.1096|MSTRG.130|evm.TU.HIC_ASM_0.1098|evm.TU.HIC_ASM_11.163|evm.TU.HIC_ASM_12.1091|evm.TU.HIC_ASM_5.1087|evm.TU.ORIGINAL_318.1|evm.TU.HIC_ASM_3.379|evm.TU.HIC_ASM_8.978|evm.TU.ORIGINAL_488.1|evm.TU.HIC_ASM_10.534|evm.TU.HIC_ASM_10.526	EVM_prediction_HIC_ASM_11.701;EVM_prediction_HIC_ASM_0.1097;EVM_prediction_HIC_ASM_0.1096;;EVM_prediction_HIC_ASM_0.1098;EVM_prediction_HIC_ASM_11.163;EVM_prediction_HIC_ASM_12.1091;EVM_prediction_HIC_ASM_5.1087;EVM_prediction_ORIGINAL_318.1;EVM_prediction_HIC_ASM_3.379;EVM_prediction_HIC_ASM_8.978;EVM_prediction_ORIGINAL_488.1;EVM_prediction_HIC_ASM_10.534;EVM_prediction_HIC_ASM_10.526
9	map05145	Toxoplasmosis	KEGG PATHWAY	9/193	60/9559	2.81155e-06	7.63804e-05	Human Diseases	Infectious disease: parasitic	evm.TU.HIC_ASM_11.701|evm.TU.HIC_ASM_0.1097|evm.TU.HIC_ASM_0.1096|MSTRG.130|evm.TU.HIC_ASM_0.1098|evm.TU.HIC_ASM_8.978|evm.TU.ORIGINAL_318.1|evm.TU.HIC_ASM_3.379|evm.TU.ORIGINAL_488.1	EVM_prediction_HIC_ASM_11.701;EVM_prediction_HIC_ASM_0.1097;EVM_prediction_HIC_ASM_0.1096;;EVM_prediction_HIC_ASM_0.1098;EVM_prediction_HIC_ASM_8.978;EVM_prediction_ORIGINAL_318.1;EVM_prediction_HIC_ASM_3.379;EVM_prediction_ORIGINAL_488.1
5	map00670	One carbon pool by folate	KEGG PATHWAY	5/193	19/9559	2.94263e-05	0.000685212	Metabolism	Metabolism of cofactors and vitamins	evm.TU.HIC_ASM_9.993|evm.TU.HIC_ASM_9.992|evm.TU.HIC_ASM_2.1428|evm.TU.HIC_ASM_3.861|evm.TU.HIC_ASM_9.994	EVM_prediction_HIC_ASM_9.993;EVM_prediction_HIC_ASM_9.992;EVM_prediction_HIC_ASM_2.1428;EVM_prediction_HIC_ASM_3.861;EVM_prediction_HIC_ASM_9.994
13	map05165	Human papillomavirus infection	KEGG PATHWAY	13/193	190/9559	0.000120601	0.00245725	Human Diseases	Infectious disease: viral	evm.TU.HIC_ASM_11.701|evm.TU.HIC_ASM_0.1097|evm.TU.HIC_ASM_0.1096|MSTRG.130|evm.TU.HIC_ASM_0.1098|evm.TU.HIC_ASM_12.1091|evm.TU.HIC_ASM_5.1087|evm.TU.ORIGINAL_318.1|evm.TU.HIC_ASM_3.379|evm.TU.HIC_ASM_8.978|evm.TU.ORIGINAL_488.1|evm.TU.HIC_ASM_10.534|evm.TU.HIC_ASM_10.526	EVM_prediction_HIC_ASM_11.701;EVM_prediction_HIC_ASM_0.1097;EVM_prediction_HIC_ASM_0.1096;;EVM_prediction_HIC_ASM_0.1098;EVM_prediction_HIC_ASM_12.1091;EVM_prediction_HIC_ASM_5.1087;EVM_prediction_ORIGINAL_318.1;EVM_prediction_HIC_ASM_3.379;EVM_prediction_HIC_ASM_8.978;EVM_prediction_ORIGINAL_488.1;EVM_prediction_HIC_ASM_10.534;EVM_prediction_HIC_ASM_10.526
15	map05200	Pathways in cancer	KEGG PATHWAY	15/193	258/9559	0.000225106	0.00407693	Human Diseases	Cancer: overview	evm.TU.HIC_ASM_11.701|evm.TU.HIC_ASM_0.1097|evm.TU.HIC_ASM_0.1096|evm.TU.HIC_ASM_0.1337|evm.TU.HIC_ASM_0.1073|evm.TU.HIC_ASM_0.1098|evm.TU.HIC_ASM_8.978|evm.TU.HIC_ASM_11.163|evm.TU.HIC_ASM_3.379|MSTRG.130|evm.TU.ORIGINAL_318.1|evm.TU.ORIGINAL_488.1|evm.TU.HIC_ASM_4.221|evm.TU.HIC_ASM_10.534|evm.TU.HIC_ASM_10.526	EVM_prediction_HIC_ASM_11.701;EVM_prediction_HIC_ASM_0.1097;EVM_prediction_HIC_ASM_0.1096;EVM_prediction_HIC_ASM_0.1337;EVM_prediction_HIC_ASM_0.1073;EVM_prediction_HIC_ASM_0.1098;EVM_prediction_HIC_ASM_8.978;EVM_prediction_HIC_ASM_11.163;EVM_prediction_HIC_ASM_3.379;;EVM_prediction_ORIGINAL_318.1;EVM_prediction_ORIGINAL_488.1;EVM_prediction_HIC_ASM_4.221;EVM_prediction_HIC_ASM_10.534;EVM_predict…
5	map05412	Arrhythmogenic right ventricular cardiomyopathy	KEGG PATHWAY	5/193	37/9559	0.000821408	0.0121718	Human Diseases	Cardiovascular disease	evm.TU.HIC_ASM_12.1091|evm.TU.HIC_ASM_5.140|evm.TU.HIC_ASM_5.1087|evm.TU.HIC_ASM_3.379|evm.TU.HIC_ASM_11.701	EVM_prediction_HIC_ASM_12.1091;EVM_prediction_HIC_ASM_5.140;EVM_prediction_HIC_ASM_5.1087;EVM_prediction_HIC_ASM_3.379;EVM_prediction_HIC_ASM_11.701
7	map00520	Amino sugar and nucleotide sugar metabolism	KEGG PATHWAY	7/193	75/9559	0.000763635	0.0124473	Metabolism	Carbohydrate metabolism	evm.TU.HIC_ASM_12.811|evm.TU.HIC_ASM_0.1975|evm.TU.HIC_ASM_3.515|evm.TU.HIC_ASM_5.728|evm.TU.HIC_ASM_12.576|evm.TU.HIC_ASM_12.808|evm.TU.HIC_ASM_0.1564	EVM_prediction_HIC_ASM_12.811;EVM_prediction_HIC_ASM_0.1975;EVM_prediction_HIC_ASM_3.515;EVM_prediction_HIC_ASM_5.728;EVM_prediction_HIC_ASM_12.576;EVM_prediction_HIC_ASM_12.808;EVM_prediction_HIC_ASM_0.1564
5	map05204	Chemical carcinogenesis - DNA adducts	KEGG PATHWAY	5/193	43/9559	0.00164499	0.0223444	Human Diseases	Cancer: overview	evm.TU.HIC_ASM_0.1073|evm.TU.HIC_ASM_0.1337|evm.TU.HIC_ASM_5.632|evm.TU.HIC_ASM_3.1540|evm.TU.HIC_ASM_8.473	EVM_prediction_HIC_ASM_0.1073;EVM_prediction_HIC_ASM_0.1337;EVM_prediction_HIC_ASM_5.632;EVM_prediction_HIC_ASM_3.1540;EVM_prediction_HIC_ASM_8.473
5	map00980	Metabolism of xenobiotics by cytochrome P450	KEGG PATHWAY	5/193	47/9559	0.00245633	0.0307986	Metabolism	Xenobiotics biodegradation and metabolism	evm.TU.HIC_ASM_0.1073|evm.TU.HIC_ASM_0.1337|evm.TU.HIC_ASM_5.632|evm.TU.HIC_ASM_3.1540|evm.TU.HIC_ASM_8.473	EVM_prediction_HIC_ASM_0.1073;EVM_prediction_HIC_ASM_0.1337;EVM_prediction_HIC_ASM_5.632;EVM_prediction_HIC_ASM_3.1540;EVM_prediction_HIC_ASM_8.473
5	map00600	Sphingolipid metabolism	KEGG PATHWAY	5/193	48/9559	0.00269779	0.03141	Metabolism	Lipid metabolism	evm.TU.HIC_ASM_2.591|evm.TU.HIC_ASM_2.589|evm.TU.HIC_ASM_0.1975|evm.TU.HIC_ASM_12.576|evm.TU.HIC_ASM_4.1193	EVM_prediction_HIC_ASM_2.591;EVM_prediction_HIC_ASM_2.589;EVM_prediction_HIC_ASM_0.1975;EVM_prediction_HIC_ASM_12.576;EVM_prediction_HIC_ASM_4.1193
5	map05410	Hypertrophic cardiomyopathy	KEGG PATHWAY	5/193	53/9559	0.00416924	0.0453057	Human Diseases	Cardiovascular disease	evm.TU.HIC_ASM_12.1091|evm.TU.HIC_ASM_5.140|evm.TU.HIC_ASM_5.1087|evm.TU.HIC_ASM_3.379|evm.TU.HIC_ASM_11.701	EVM_prediction_HIC_ASM_12.1091;EVM_prediction_HIC_ASM_5.140;EVM_prediction_HIC_ASM_5.1087;EVM_prediction_HIC_ASM_3.379;EVM_prediction_HIC_ASM_11.701
4	map00053	Ascorbate and aldarate metabolism	KEGG PATHWAY	4/193	38/9559	0.0069547	0.070851	Metabolism	Carbohydrate metabolism	MSTRG.7921|evm.TU.HIC_ASM_5.259|evm.TU.HIC_ASM_5.666|evm.TU.HIC_ASM_5.632	;EVM_prediction_HIC_ASM_5.259;EVM_prediction_HIC_ASM_5.666;EVM_prediction_HIC_ASM_5.632
5	map05414	Dilated cardiomyopathy	KEGG PATHWAY	5/193	61/9559	0.00759501	0.0728227	Human Diseases	Cardiovascular disease	evm.TU.HIC_ASM_12.1091|evm.TU.HIC_ASM_11.701|evm.TU.HIC_ASM_5.1087|evm.TU.HIC_ASM_5.140|evm.TU.HIC_ASM_3.379	EVM_prediction_HIC_ASM_12.1091;EVM_prediction_HIC_ASM_11.701;EVM_prediction_HIC_ASM_5.1087;EVM_prediction_HIC_ASM_5.140;EVM_prediction_HIC_ASM_3.379
4	map04514	Cell adhesion molecules	KEGG PATHWAY	4/193	43/9559	0.0107557	0.0922726	Environmental Information Processing	Signaling molecules and interaction	evm.TU.HIC_ASM_12.1091|evm.TU.HIC_ASM_11.701|evm.TU.HIC_ASM_5.1087|evm.TU.HIC_ASM_3.379	EVM_prediction_HIC_ASM_12.1091;EVM_prediction_HIC_ASM_11.701;EVM_prediction_HIC_ASM_5.1087;EVM_prediction_HIC_ASM_3.379
2	map00604	Glycosphingolipid biosynthesis - ganglio series	KEGG PATHWAY	2/193	8/9559	0.0104816	0.0949168	Metabolism	Glycan biosynthesis and metabolism	evm.TU.HIC_ASM_0.1975|evm.TU.HIC_ASM_12.576	EVM_prediction_HIC_ASM_0.1975;EVM_prediction_HIC_ASM_12.576
4	map00513	Various types of N-glycan biosynthesis	KEGG PATHWAY	4/193	44/9559	0.0116487	0.0949367	Metabolism	Glycan biosynthesis and metabolism	evm.TU.HIC_ASM_10.800|evm.TU.HIC_ASM_0.1975|evm.TU.HIC_ASM_5.1094|evm.TU.HIC_ASM_12.576	EVM_prediction_HIC_ASM_10.800;EVM_prediction_HIC_ASM_0.1975;EVM_prediction_HIC_ASM_5.1094;EVM_prediction_HIC_ASM_12.576
4	map01523	Antifolate resistance	KEGG PATHWAY	4/193	49/9559	0.0168234	0.124646	Human Diseases	Drug resistance: antineoplastic	evm.TU.HIC_ASM_2.1428|evm.TU.HIC_ASM_5.1094|evm.TU.HIC_ASM_3.861|MSTRG.8198	EVM_prediction_HIC_ASM_2.1428;EVM_prediction_HIC_ASM_5.1094;EVM_prediction_HIC_ASM_3.861;
3	map00511	Other glycan degradation	KEGG PATHWAY	3/193	27/9559	0.0165977	0.128829	Metabolism	Glycan biosynthesis and metabolism	evm.TU.HIC_ASM_0.1975|evm.TU.HIC_ASM_6.780|evm.TU.HIC_ASM_12.576	EVM_prediction_HIC_ASM_0.1975;EVM_prediction_HIC_ASM_6.780;EVM_prediction_HIC_ASM_12.576
6	map00983	Drug metabolism - other enzymes	KEGG PATHWAY	6/193	104/9559	0.0185894	0.131742	Metabolism	Xenobiotics biodegradation and metabolism	evm.TU.HIC_ASM_3.1537|evm.TU.HIC_ASM_5.632|evm.TU.HIC_ASM_0.1337|evm.TU.HIC_ASM_0.1073|evm.TU.HIC_ASM_1.552|evm.TU.HIC_ASM_3.1536	EVM_prediction_HIC_ASM_3.1537;EVM_prediction_HIC_ASM_5.632;EVM_prediction_HIC_ASM_0.1337;EVM_prediction_HIC_ASM_0.1073;EVM_prediction_HIC_ASM_1.552;EVM_prediction_HIC_ASM_3.1536
1	map04672	Intestinal immune network for IgA production	KEGG PATHWAY	1/193	1/9559	0.0201904	0.137126	Organismal Systems	Immune system	evm.TU.HIC_ASM_5.1087	EVM_prediction_HIC_ASM_5.1087
10	map04142	Lysosome	KEGG PATHWAY	10/193	240/9559	0.0236205	0.154005	Cellular Processes	Transport and catabolism	evm.TU.HIC_ASM_1.972|evm.TU.HIC_ASM_0.1975|evm.TU.HIC_ASM_6.1148|evm.TU.HIC_ASM_6.1037|evm.TU.HIC_ASM_6.780|evm.TU.HIC_ASM_12.336|evm.TU.HIC_ASM_2.591|evm.TU.HIC_ASM_12.576|evm.TU.HIC_ASM_2.589|evm.TU.ORIGINAL_1323.1	EVM_prediction_HIC_ASM_1.972;EVM_prediction_HIC_ASM_0.1975;EVM_prediction_HIC_ASM_6.1148;EVM_prediction_HIC_ASM_6.1037;EVM_prediction_HIC_ASM_6.780;EVM_prediction_HIC_ASM_12.336;EVM_prediction_HIC_ASM_2.591;EVM_prediction_HIC_ASM_12.576;EVM_prediction_HIC_ASM_2.589;EVM_prediction_ORIGINAL_1323.1
6	map05207	Chemical carcinogenesis - receptor activation	KEGG PATHWAY	6/193	112/9559	0.025718	0.161232	Human Diseases	Cancer: overview	evm.TU.HIC_ASM_2.1078|evm.TU.HIC_ASM_0.1337|evm.TU.HIC_ASM_0.1073|MSTRG.9484|evm.TU.HIC_ASM_5.632|evm.TU.HIC_ASM_6.214	EVM_prediction_HIC_ASM_2.1078;EVM_prediction_HIC_ASM_0.1337;EVM_prediction_HIC_ASM_0.1073;;EVM_prediction_HIC_ASM_5.632;EVM_prediction_HIC_ASM_6.214
2	map04711	Circadian rhythm - fly	KEGG PATHWAY	2/193	14/9559	0.0314664	0.189964	Organismal Systems	Environmental adaptation	evm.TU.HIC_ASM_11.371|evm.TU.HIC_ASM_11.474	EVM_prediction_HIC_ASM_11.371;EVM_prediction_HIC_ASM_11.474
3	map00790	Folate biosynthesis	KEGG PATHWAY	3/193	36/9559	0.0355233	0.206796	Metabolism	Metabolism of cofactors and vitamins	evm.TU.HIC_ASM_5.1094|evm.TU.HIC_ASM_3.1540|evm.TU.HIC_ASM_8.473	EVM_prediction_HIC_ASM_5.1094;EVM_prediction_HIC_ASM_3.1540;EVM_prediction_HIC_ASM_8.473
2	map04640	Hematopoietic cell lineage	KEGG PATHWAY	2/193	18/9559	0.0502014	0.282167	Organismal Systems	Immune system	evm.TU.HIC_ASM_5.1087|evm.TU.HIC_ASM_3.379	EVM_prediction_HIC_ASM_5.1087;EVM_prediction_HIC_ASM_3.379
1	map00290	Valine, leucine and isoleucine biosynthesis	KEGG PATHWAY	1/193	3/9559	0.0593625	0.322537	Metabolism	Amino acid metabolism	evm.TU.HIC_ASM_2.567_evm.TU.HIC_ASM_2.568	MERGED%3A%20EVM_prediction_HIC_ASM_2.567%3B%20EVM_prediction_HIC_ASM_2.568
3	map00981	Insect hormone biosynthesis	KEGG PATHWAY	3/193	47/9559	0.0688168	0.329916	Metabolism	Metabolism of terpenoids and polyketides	evm.TU.HIC_ASM_11.654|evm.TU.HIC_ASM_9.873|evm.TU.HIC_ASM_11.167	EVM_prediction_HIC_ASM_11.654;EVM_prediction_HIC_ASM_9.873;EVM_prediction_HIC_ASM_11.167
4	map00561	Glycerolipid metabolism	KEGG PATHWAY	4/193	76/9559	0.0673352	0.332595	Metabolism	Lipid metabolism	evm.TU.HIC_ASM_5.259|evm.TU.HIC_ASM_7.408|evm.TU.HIC_ASM_1.295|evm.TU.HIC_ASM_4.1298	EVM_prediction_HIC_ASM_5.259;EVM_prediction_HIC_ASM_7.408;EVM_prediction_HIC_ASM_1.295;EVM_prediction_HIC_ASM_4.1298
2	map00603	Glycosphingolipid biosynthesis - globo and isoglobo series	KEGG PATHWAY	2/193	21/9559	0.0662615	0.33752	Metabolism	Glycan biosynthesis and metabolism	evm.TU.HIC_ASM_0.1975|evm.TU.HIC_ASM_12.576	EVM_prediction_HIC_ASM_0.1975;EVM_prediction_HIC_ASM_12.576
4	map04071	Sphingolipid signaling pathway	KEGG PATHWAY	4/193	78/9559	0.0726285	0.338241	Environmental Information Processing	Signal transduction	evm.TU.HIC_ASM_12.336|evm.TU.HIC_ASM_2.591|evm.TU.HIC_ASM_2.589|evm.TU.HIC_ASM_4.1193	EVM_prediction_HIC_ASM_12.336;EVM_prediction_HIC_ASM_2.591;EVM_prediction_HIC_ASM_2.589;EVM_prediction_HIC_ASM_4.1193
3	map00982	Drug metabolism - cytochrome P450	KEGG PATHWAY	3/193	46/9559	0.0653567	0.34365	Metabolism	Xenobiotics biodegradation and metabolism	evm.TU.HIC_ASM_0.1073|evm.TU.HIC_ASM_0.1337|evm.TU.HIC_ASM_5.632	EVM_prediction_HIC_ASM_0.1073;EVM_prediction_HIC_ASM_0.1337;EVM_prediction_HIC_ASM_5.632
2	map05140	Leishmaniasis	KEGG PATHWAY	2/193	23/9559	0.0777841	0.352189	Human Diseases	Infectious disease: parasitic	evm.TU.HIC_ASM_11.701|evm.TU.HIC_ASM_5.1087	EVM_prediction_HIC_ASM_11.701;EVM_prediction_HIC_ASM_5.1087
7	map05208	Chemical carcinogenesis - reactive oxygen species	KEGG PATHWAY	7/193	190/9559	0.0901194	0.397013	Human Diseases	Cancer: overview	evm.TU.HIC_ASM_5.259|evm.TU.HIC_ASM_2.1078|evm.TU.HIC_ASM_0.1337|evm.TU.HIC_ASM_0.1073|evm.TU.HIC_ASM_3.1540|evm.TU.HIC_ASM_9.462|evm.TU.HIC_ASM_8.473	EVM_prediction_HIC_ASM_5.259;EVM_prediction_HIC_ASM_2.1078;EVM_prediction_HIC_ASM_0.1337;EVM_prediction_HIC_ASM_0.1073;EVM_prediction_HIC_ASM_3.1540;EVM_prediction_HIC_ASM_9.462;EVM_prediction_HIC_ASM_8.473
2	map00531	Glycosaminoglycan degradation	KEGG PATHWAY	2/193	28/9559	0.108958	0.444003	Metabolism	Glycan biosynthesis and metabolism	evm.TU.HIC_ASM_0.1975|evm.TU.HIC_ASM_12.576	EVM_prediction_HIC_ASM_0.1975;EVM_prediction_HIC_ASM_12.576
3	map01524	Platinum drug resistance	KEGG PATHWAY	3/193	57/9559	0.107657	0.44995	Human Diseases	Drug resistance: antineoplastic	evm.TU.HIC_ASM_0.1337|evm.TU.HIC_ASM_0.1073|evm.TU.HIC_ASM_4.221	EVM_prediction_HIC_ASM_0.1337;EVM_prediction_HIC_ASM_0.1073;EVM_prediction_HIC_ASM_4.221
3	map04624	Toll and Imd signaling pathway	KEGG PATHWAY	3/193	59/9559	0.116267	0.451227	Organismal Systems	Immune system	evm.TU.HIC_ASM_0.1991|evm.TU.HIC_ASM_8.362|evm.TU.HIC_ASM_0.908	EVM_prediction_HIC_ASM_0.1991;EVM_prediction_HIC_ASM_8.362;EVM_prediction_HIC_ASM_0.908
5	map04810	Regulation of actin cytoskeleton	KEGG PATHWAY	5/193	124/9559	0.105928	0.454376	Cellular Processes	Cell motility	evm.TU.HIC_ASM_12.1091|evm.TU.HIC_ASM_11.701|evm.TU.HIC_ASM_5.1087|evm.TU.HIC_ASM_2.579|evm.TU.HIC_ASM_3.379	EVM_prediction_HIC_ASM_12.1091;EVM_prediction_HIC_ASM_11.701;EVM_prediction_HIC_ASM_5.1087;EVM_prediction_HIC_ASM_2.579;EVM_prediction_HIC_ASM_3.379
2	map00590	Arachidonic acid metabolism	KEGG PATHWAY	2/193	29/9559	0.115537	0.459331	Metabolism	Lipid metabolism	evm.TU.HIC_ASM_3.1540|evm.TU.HIC_ASM_8.473	EVM_prediction_HIC_ASM_3.1540;EVM_prediction_HIC_ASM_8.473
2	map00140	Steroid hormone biosynthesis	KEGG PATHWAY	2/193	30/9559	0.122215	0.463281	Metabolism	Lipid metabolism	evm.TU.HIC_ASM_3.1018|evm.TU.HIC_ASM_5.632	EVM_prediction_HIC_ASM_3.1018;EVM_prediction_HIC_ASM_5.632
5	map04080	Neuroactive ligand-receptor interaction	KEGG PATHWAY	5/193	139/9559	0.150022	0.555762	Environmental Information Processing	Signaling molecules and interaction	evm.TU.HIC_ASM_12.1227|evm.TU.HIC_ASM_0.1180|evm.TU.HIC_ASM_12.770|evm.TU.HIC_ASM_12.1228|evm.TU.HIC_ASM_5.1103	EVM_prediction_HIC_ASM_12.1227;EVM_prediction_HIC_ASM_0.1180;EVM_prediction_HIC_ASM_12.770;EVM_prediction_HIC_ASM_12.1228;EVM_prediction_HIC_ASM_5.1103
3	map00564	Glycerophospholipid metabolism	KEGG PATHWAY	3/193	68/9559	0.157902	0.571956	Metabolism	Lipid metabolism	evm.TU.HIC_ASM_3.1537|evm.TU.HIC_ASM_3.1536|evm.TU.HIC_ASM_4.847	EVM_prediction_HIC_ASM_3.1537;EVM_prediction_HIC_ASM_3.1536;EVM_prediction_HIC_ASM_4.847
4	map04210	Apoptosis	KEGG PATHWAY	4/193	115/9559	0.202814	0.635743	Cellular Processes	Cell growth and death	evm.TU.HIC_ASM_12.336|evm.TU.ORIGINAL_1323.1|evm.TU.HIC_ASM_6.1148|evm.TU.HIC_ASM_11.163	EVM_prediction_HIC_ASM_12.336;EVM_prediction_ORIGINAL_1323.1;EVM_prediction_HIC_ASM_6.1148;EVM_prediction_HIC_ASM_11.163
2	map00040	Pentose and glucuronate interconversions	KEGG PATHWAY	2/193	42/9559	0.207834	0.639188	Metabolism	Carbohydrate metabolism	evm.TU.HIC_ASM_5.259|evm.TU.HIC_ASM_5.632	EVM_prediction_HIC_ASM_5.259;EVM_prediction_HIC_ASM_5.632
2	map00900	Terpenoid backbone biosynthesis	KEGG PATHWAY	2/193	42/9559	0.207834	0.639188	Metabolism	Metabolism of terpenoids and polyketides	evm.TU.HIC_ASM_5.855|evm.TU.HIC_ASM_9.873	EVM_prediction_HIC_ASM_5.855;EVM_prediction_HIC_ASM_9.873
1	map00515	Mannose type O-glycan biosynthesis	KEGG PATHWAY	1/193	11/9559	0.201073	0.642645	Metabolism	Glycan biosynthesis and metabolism	evm.TU.HIC_ASM_4.1064	EVM_prediction_HIC_ASM_4.1064
1	map00430	Taurine and hypotaurine metabolism	KEGG PATHWAY	1/193	12/9559	0.217222	0.643768	Metabolism	Metabolism of other amino acids	evm.TU.HIC_ASM_5.958	EVM_prediction_HIC_ASM_5.958
1	map04610	Complement and coagulation cascades	KEGG PATHWAY	1/193	12/9559	0.217222	0.643768	Organismal Systems	Immune system	evm.TU.HIC_ASM_2.1207	EVM_prediction_HIC_ASM_2.1207
3	map04975	Fat digestion and absorption	KEGG PATHWAY	3/193	74/9559	0.187843	0.665619	Organismal Systems	Digestive system	evm.TU.HIC_ASM_7.408|evm.TU.HIC_ASM_1.295|evm.TU.HIC_ASM_4.1298	EVM_prediction_HIC_ASM_7.408;EVM_prediction_HIC_ASM_1.295;EVM_prediction_HIC_ASM_4.1298
2	map04670	Leukocyte transendothelial migration	KEGG PATHWAY	2/193	41/9559	0.200431	0.666739	Organismal Systems	Immune system	evm.TU.HIC_ASM_11.701|evm.TU.HIC_ASM_5.1087	EVM_prediction_HIC_ASM_11.701;EVM_prediction_HIC_ASM_5.1087
2	map00830	Retinol metabolism	KEGG PATHWAY	2/193	41/9559	0.200431	0.666739	Metabolism	Metabolism of cofactors and vitamins	evm.TU.HIC_ASM_5.632|evm.TU.HIC_ASM_7.900	EVM_prediction_HIC_ASM_5.632;EVM_prediction_HIC_ASM_7.900
2	map00030	Pentose phosphate pathway	KEGG PATHWAY	2/193	40/9559	0.19306	0.669548	Metabolism	Carbohydrate metabolism	MSTRG.7921|evm.TU.HIC_ASM_5.666	;EVM_prediction_HIC_ASM_5.666
3	map00480	Glutathione metabolism	KEGG PATHWAY	3/193	76/9559	0.198135	0.672832	Metabolism	Metabolism of other amino acids	evm.TU.HIC_ASM_4.676|evm.TU.HIC_ASM_0.1337|evm.TU.HIC_ASM_0.1073	EVM_prediction_HIC_ASM_4.676;EVM_prediction_HIC_ASM_0.1337;EVM_prediction_HIC_ASM_0.1073
3	map05135	Yersinia infection	KEGG PATHWAY	3/193	84/9559	0.240503	0.687756	Human Diseases	Infectious disease: bacterial	evm.TU.HIC_ASM_11.701|evm.TU.HIC_ASM_5.1087|evm.TU.HIC_ASM_8.657	EVM_prediction_HIC_ASM_11.701;EVM_prediction_HIC_ASM_5.1087;EVM_prediction_HIC_ASM_8.657
2	map04933	AGE-RAGE signaling pathway in diabetic complications	KEGG PATHWAY	2/193	49/9559	0.260232	0.731342	Human Diseases	Endocrine and metabolic disease	evm.TU.HIC_ASM_10.534|evm.TU.HIC_ASM_10.526	EVM_prediction_HIC_ASM_10.534;EVM_prediction_HIC_ASM_10.526
2	map00510	N-Glycan biosynthesis	KEGG PATHWAY	2/193	52/9559	0.282796	0.755669	Metabolism	Glycan biosynthesis and metabolism	evm.TU.HIC_ASM_5.1094|evm.TU.HIC_ASM_10.800	EVM_prediction_HIC_ASM_5.1094;EVM_prediction_HIC_ASM_10.800
2	map04977	Vitamin digestion and absorption	KEGG PATHWAY	2/193	54/9559	0.297811	0.758487	Organismal Systems	Digestive system	evm.TU.HIC_ASM_7.408|evm.TU.HIC_ASM_4.1298	EVM_prediction_HIC_ASM_7.408;EVM_prediction_HIC_ASM_4.1298
1	map04710	Circadian rhythm	KEGG PATHWAY	1/193	18/9559	0.30752	0.759482	Organismal Systems	Environmental adaptation	evm.TU.HIC_ASM_11.371	EVM_prediction_HIC_ASM_11.371
3	map05206	MicroRNAs in cancer	KEGG PATHWAY	3/193	99/9559	0.322967	0.76295	Human Diseases	Cancer: overview	evm.TU.HIC_ASM_12.6|evm.TU.HIC_ASM_3.1333|evm.TU.HIC_ASM_3.1485	EVM_prediction_HIC_ASM_12.6;EVM_prediction_HIC_ASM_3.1333;EVM_prediction_HIC_ASM_3.1485
2	map00270	Cysteine and methionine metabolism	KEGG PATHWAY	2/193	55/9559	0.305301	0.765602	Metabolism	Amino acid metabolism	evm.TU.HIC_ASM_5.958|evm.TU.HIC_ASM_2.567_evm.TU.HIC_ASM_2.568	EVM_prediction_HIC_ASM_5.958;MERGED%3A%20EVM_prediction_HIC_ASM_2.567%3B%20EVM_prediction_HIC_ASM_2.568
1	map00512	Mucin type O-glycan biosynthesis	KEGG PATHWAY	1/193	16/9559	0.278636	0.76979	Metabolism	Glycan biosynthesis and metabolism	evm.TU.HIC_ASM_3.415	EVM_prediction_HIC_ASM_3.415
1	map05216	Thyroid cancer	KEGG PATHWAY	1/193	16/9559	0.278636	0.76979	Human Diseases	Cancer: specific types	evm.TU.HIC_ASM_11.163	EVM_prediction_HIC_ASM_11.163
1	map05033	Nicotine addiction	KEGG PATHWAY	1/193	19/9559	0.321528	0.770722	Human Diseases	Substance dependence	evm.TU.HIC_ASM_0.1179	EVM_prediction_HIC_ASM_0.1179
1	map04950	Maturity onset diabetes of the young	KEGG PATHWAY	1/193	17/9559	0.293225	0.770898	Human Diseases	Endocrine and metabolic disease	evm.TU.HIC_ASM_2.373	EVM_prediction_HIC_ASM_2.373
1	map04060	Cytokine-cytokine receptor interaction	KEGG PATHWAY	1/193	17/9559	0.293225	0.770898	Environmental Information Processing	Signaling molecules and interaction	evm.TU.HIC_ASM_8.475	EVM_prediction_HIC_ASM_8.475
2	map04725	Cholinergic synapse	KEGG PATHWAY	2/193	57/9559	0.320236	0.779083	Organismal Systems	Nervous system	evm.TU.HIC_ASM_3.1537|evm.TU.HIC_ASM_3.1536	EVM_prediction_HIC_ASM_3.1537;EVM_prediction_HIC_ASM_3.1536
2	map04924	Renin secretion	KEGG PATHWAY	2/193	59/9559	0.335094	0.78029	Organismal Systems	Endocrine system	evm.TU.ORIGINAL_1323.1|evm.TU.HIC_ASM_6.1148	EVM_prediction_ORIGINAL_1323.1;EVM_prediction_HIC_ASM_6.1148
1	map00770	Pantothenate and CoA biosynthesis	KEGG PATHWAY	1/193	21/9559	0.348704	0.800545	Metabolism	Metabolism of cofactors and vitamins	evm.TU.HIC_ASM_2.567_evm.TU.HIC_ASM_2.568	MERGED%3A%20EVM_prediction_HIC_ASM_2.567%3B%20EVM_prediction_HIC_ASM_2.568
3	map04974	Protein digestion and absorption	KEGG PATHWAY	3/193	105/9559	0.356235	0.806477	Organismal Systems	Digestive system	evm.TU.HIC_ASM_4.861|evm.TU.HIC_ASM_10.534|evm.TU.HIC_ASM_10.526	EVM_prediction_HIC_ASM_4.861;EVM_prediction_HIC_ASM_10.534;EVM_prediction_HIC_ASM_10.526
1	map00051	Fructose and mannose metabolism	KEGG PATHWAY	1/193	23/9559	0.374796	0.836873	Metabolism	Carbohydrate metabolism	evm.TU.HIC_ASM_3.247	EVM_prediction_HIC_ASM_3.247
2	map04912	GnRH signaling pathway	KEGG PATHWAY	2/193	70/9559	0.414709	0.84497	Organismal Systems	Endocrine system	evm.TU.HIC_ASM_12.1227|evm.TU.HIC_ASM_12.1228	EVM_prediction_HIC_ASM_12.1227;EVM_prediction_HIC_ASM_12.1228
1	map05221	Acute myeloid leukemia	KEGG PATHWAY	1/193	26/9559	0.411998	0.850071	Human Diseases	Cancer: specific types	evm.TU.HIC_ASM_11.371	EVM_prediction_HIC_ASM_11.371
1	map00130	Ubiquinone and other terpenoid-quinone biosynthesis	KEGG PATHWAY	1/193	27/9559	0.423902	0.853037	Metabolism	Metabolism of cofactors and vitamins	evm.TU.HIC_ASM_1.1053	EVM_prediction_HIC_ASM_1.1053
1	map03430	Mismatch repair	KEGG PATHWAY	1/193	24/9559	0.38745	0.853436	Genetic Information Processing	Replication and repair	evm.TU.HIC_ASM_4.221	EVM_prediction_HIC_ASM_4.221
3	map05202	Transcriptional misregulation in cancer	KEGG PATHWAY	3/193	115/9559	0.41111	0.859115	Human Diseases	Cancer: overview	evm.TU.HIC_ASM_11.371|evm.TU.HIC_ASM_2.373|evm.TU.HIC_ASM_11.163	EVM_prediction_HIC_ASM_11.371;EVM_prediction_HIC_ASM_2.373;EVM_prediction_HIC_ASM_11.163
1	map05416	Viral myocarditis	KEGG PATHWAY	1/193	25/9559	0.399848	0.869004	Human Diseases	Cardiovascular disease	evm.TU.HIC_ASM_5.140	EVM_prediction_HIC_ASM_5.140
3	map04530	Tight junction	KEGG PATHWAY	3/193	120/9559	0.438037	0.870733	Cellular Processes	Cellular community - eukaryotes	evm.TU.HIC_ASM_11.701|evm.TU.HIC_ASM_11.174|evm.TU.HIC_ASM_2.605	EVM_prediction_HIC_ASM_11.701;EVM_prediction_HIC_ASM_11.174;EVM_prediction_HIC_ASM_2.605
2	map04979	Cholesterol metabolism	KEGG PATHWAY	2/193	75/9559	0.449344	0.871941	Organismal Systems	Digestive system	evm.TU.HIC_ASM_6.1037|evm.TU.HIC_ASM_3.167	EVM_prediction_HIC_ASM_6.1037;EVM_prediction_HIC_ASM_3.167
2	map04926	Relaxin signaling pathway	KEGG PATHWAY	2/193	69/9559	0.407652	0.874307	Organismal Systems	Endocrine system	evm.TU.HIC_ASM_10.534|evm.TU.HIC_ASM_10.526	EVM_prediction_HIC_ASM_10.534;EVM_prediction_HIC_ASM_10.526
2	map04217	Necroptosis	KEGG PATHWAY	2/193	69/9559	0.407652	0.874307	Cellular Processes	Cell growth and death	evm.TU.HIC_ASM_2.591|evm.TU.HIC_ASM_2.589	EVM_prediction_HIC_ASM_2.591;EVM_prediction_HIC_ASM_2.589
1	map00100	Steroid biosynthesis	KEGG PATHWAY	1/193	29/9559	0.446996	0.877836	Metabolism	Lipid metabolism	evm.TU.HIC_ASM_6.1037	EVM_prediction_HIC_ASM_6.1037
1	map04978	Mineral absorption	KEGG PATHWAY	1/193	30/9559	0.458195	0.878657	Organismal Systems	Digestive system	evm.TU.HIC_ASM_1.384	EVM_prediction_HIC_ASM_1.384
2	map04621	NOD-like receptor signaling pathway	KEGG PATHWAY	2/193	79/9559	0.47621	0.902585	Organismal Systems	Immune system	evm.TU.ORIGINAL_1323.1|evm.TU.HIC_ASM_6.1148	EVM_prediction_ORIGINAL_1323.1;EVM_prediction_HIC_ASM_6.1148
2	map04612	Antigen processing and presentation	KEGG PATHWAY	2/193	80/9559	0.482803	0.904561	Organismal Systems	Immune system	evm.TU.ORIGINAL_1323.1|evm.TU.HIC_ASM_6.1148	EVM_prediction_ORIGINAL_1323.1;EVM_prediction_HIC_ASM_6.1148
1	map00380	Tryptophan metabolism	KEGG PATHWAY	1/193	33/9559	0.490458	0.908461	Metabolism	Amino acid metabolism	evm.TU.HIC_ASM_2.1185	EVM_prediction_HIC_ASM_2.1185
1	map05133	Pertussis	KEGG PATHWAY	1/193	33/9559	0.490458	0.908461	Human Diseases	Infectious disease: bacterial	evm.TU.HIC_ASM_11.701	EVM_prediction_HIC_ASM_11.701
1	map00514	Other types of O-glycan biosynthesis	KEGG PATHWAY	1/193	33/9559	0.490458	0.908461	Metabolism	Glycan biosynthesis and metabolism	evm.TU.HIC_ASM_3.415	EVM_prediction_HIC_ASM_3.415
3	map00230	Purine metabolism	KEGG PATHWAY	3/193	138/9559	0.530536	0.9503	Metabolism	Nucleotide metabolism	evm.TU.HIC_ASM_2.1428|evm.TU.HIC_ASM_2.1403|evm.TU.HIC_ASM_3.861	EVM_prediction_HIC_ASM_2.1428;EVM_prediction_HIC_ASM_2.1403;EVM_prediction_HIC_ASM_3.861
1	map00860	Porphyrin metabolism	KEGG PATHWAY	1/193	38/9559	0.540035	0.956802	Metabolism	Metabolism of cofactors and vitamins	evm.TU.HIC_ASM_5.632	EVM_prediction_HIC_ASM_5.632
2	map05225	Hepatocellular carcinoma	KEGG PATHWAY	2/193	91/9559	0.551832	0.967189	Human Diseases	Cancer: specific types	evm.TU.HIC_ASM_0.1337|evm.TU.HIC_ASM_0.1073	EVM_prediction_HIC_ASM_0.1337;EVM_prediction_HIC_ASM_0.1073
1	map04550	Signaling pathways regulating pluripotency of stem cells	KEGG PATHWAY	1/193	71/9559	0.766266	0.968228	Cellular Processes	Cellular community - eukaryotes	evm.TU.HIC_ASM_9.1042	EVM_prediction_HIC_ASM_9.1042
1	map00250	Alanine, aspartate and glutamate metabolism	KEGG PATHWAY	1/193	40/9559	0.558495	0.968455	Metabolism	Amino acid metabolism	evm.TU.HIC_ASM_2.1403	EVM_prediction_HIC_ASM_2.1403
2	map04010	MAPK signaling pathway	KEGG PATHWAY	2/193	139/9559	0.775361	0.972183	Environmental Information Processing	Signal transduction	evm.TU.HIC_ASM_7.328|evm.TU.HIC_ASM_11.163	EVM_prediction_HIC_ASM_7.328;EVM_prediction_HIC_ASM_11.163
2	map04212	Longevity regulating pathway - worm	KEGG PATHWAY	2/193	100/9559	0.603332	0.973694	Organismal Systems	Aging	evm.TU.HIC_ASM_0.1337|evm.TU.HIC_ASM_0.1073	EVM_prediction_HIC_ASM_0.1337;EVM_prediction_HIC_ASM_0.1073
2	map04976	Bile secretion	KEGG PATHWAY	2/193	98/9559	0.592282	0.975172	Organismal Systems	Digestive system	evm.TU.HIC_ASM_5.632|MSTRG.8198	EVM_prediction_HIC_ASM_5.632;
2	map04723	Retrograde endocannabinoid signaling	KEGG PATHWAY	2/193	97/9559	0.586673	0.975793	Organismal Systems	Nervous system	evm.TU.HIC_ASM_9.462|evm.TU.HIC_ASM_0.1179	EVM_prediction_HIC_ASM_9.462;EVM_prediction_HIC_ASM_0.1179
2	map04932	Non-alcoholic fatty liver disease	KEGG PATHWAY	2/193	130/9559	0.742604	0.976165	Human Diseases	Endocrine and metabolic disease	evm.TU.HIC_ASM_9.462|evm.TU.HIC_ASM_1.1219	EVM_prediction_HIC_ASM_9.462;EVM_prediction_HIC_ASM_1.1219
1	map04068	FoxO signaling pathway	KEGG PATHWAY	1/193	70/9559	0.761413	0.977247	Environmental Information Processing	Signal transduction	evm.TU.HIC_ASM_7.328	EVM_prediction_HIC_ASM_7.328
1	map04935	Growth hormone synthesis, secretion and action	KEGG PATHWAY	1/193	70/9559	0.761413	0.977247	Organismal Systems	Endocrine system	evm.TU.HIC_ASM_0.1180	EVM_prediction_HIC_ASM_0.1180
1	map00260	Glycine, serine and threonine metabolism	KEGG PATHWAY	1/193	42/9559	0.576218	0.97837	Metabolism	Amino acid metabolism	evm.TU.HIC_ASM_1.591	EVM_prediction_HIC_ASM_1.591
1	map00280	Valine, leucine and isoleucine degradation	KEGG PATHWAY	1/193	42/9559	0.576218	0.97837	Metabolism	Amino acid metabolism	evm.TU.HIC_ASM_2.567_evm.TU.HIC_ASM_2.568	MERGED%3A%20EVM_prediction_HIC_ASM_2.567%3B%20EVM_prediction_HIC_ASM_2.568
3	map04972	Pancreatic secretion	KEGG PATHWAY	3/193	153/9559	0.600788	0.979284	Organismal Systems	Digestive system	evm.TU.HIC_ASM_7.408|evm.TU.HIC_ASM_1.295|evm.TU.HIC_ASM_4.1298	EVM_prediction_HIC_ASM_7.408;EVM_prediction_HIC_ASM_1.295;EVM_prediction_HIC_ASM_4.1298
1	map04721	Synaptic vesicle cycle	KEGG PATHWAY	1/193	65/9559	0.735605	0.982816	Organismal Systems	Nervous system	evm.TU.HIC_ASM_0.1179	EVM_prediction_HIC_ASM_0.1179
1	map04066	HIF-1 signaling pathway	KEGG PATHWAY	1/193	65/9559	0.735605	0.982816	Environmental Information Processing	Signal transduction	evm.TU.HIC_ASM_3.247	EVM_prediction_HIC_ASM_3.247
3	map04140	Autophagy - animal	KEGG PATHWAY	3/193	147/9559	0.573517	0.984035	Cellular Processes	Transport and catabolism	evm.TU.HIC_ASM_12.336|evm.TU.ORIGINAL_1323.1|evm.TU.HIC_ASM_6.1148	EVM_prediction_HIC_ASM_12.336;EVM_prediction_ORIGINAL_1323.1;EVM_prediction_HIC_ASM_6.1148
1	map04919	Thyroid hormone signaling pathway	KEGG PATHWAY	1/193	78/9559	0.797593	0.984907	Organismal Systems	Endocrine system	evm.TU.HIC_ASM_11.174	EVM_prediction_HIC_ASM_11.174
1	map04120	Ubiquitin mediated proteolysis	KEGG PATHWAY	1/193	126/9559	0.924766	0.985208	Genetic Information Processing	Folding, sorting and degradation	evm.TU.ORIGINAL_536.1	EVM_prediction_ORIGINAL_536.1
1	map05152	Tuberculosis	KEGG PATHWAY	1/193	69/9559	0.75646	0.986424	Human Diseases	Infectious disease: bacterial	evm.TU.HIC_ASM_12.336	EVM_prediction_HIC_ASM_12.336
1	map04931	Insulin resistance	KEGG PATHWAY	1/193	69/9559	0.75646	0.986424	Human Diseases	Endocrine and metabolic disease	evm.TU.HIC_ASM_1.1219	EVM_prediction_HIC_ASM_1.1219
1	map04722	Neurotrophin signaling pathway	KEGG PATHWAY	1/193	77/9559	0.793388	0.987192	Organismal Systems	Nervous system	evm.TU.HIC_ASM_11.163	EVM_prediction_HIC_ASM_11.163
1	map04915	Estrogen signaling pathway	KEGG PATHWAY	1/193	80/9559	0.80575	0.987499	Organismal Systems	Endocrine system	evm.TU.HIC_ASM_12.336	EVM_prediction_HIC_ASM_12.336
2	map04714	Thermogenesis	KEGG PATHWAY	2/193	205/9559	0.922382	0.989133	Organismal Systems	Environmental adaptation	evm.TU.HIC_ASM_4.321|evm.TU.HIC_ASM_9.462	EVM_prediction_HIC_ASM_4.321;EVM_prediction_HIC_ASM_9.462
1	map04144	Endocytosis	KEGG PATHWAY	1/193	158/9559	0.961217	0.991635	Cellular Processes	Transport and catabolism	evm.TU.HIC_ASM_3.167	EVM_prediction_HIC_ASM_3.167
1	map05131	Shigellosis	KEGG PATHWAY	1/193	167/9559	0.967824	0.992172	Human Diseases	Infectious disease: bacterial	evm.TU.HIC_ASM_11.701	EVM_prediction_HIC_ASM_11.701
2	map04310	Wnt signaling pathway	KEGG PATHWAY	2/193	113/9559	0.669666	0.992323	Environmental Information Processing	Signal transduction	evm.TU.HIC_ASM_7.328|evm.TU.ORIGINAL_536.1	EVM_prediction_HIC_ASM_7.328;EVM_prediction_ORIGINAL_536.1
1	map05166	Human T-cell leukemia virus 1 infection	KEGG PATHWAY	1/193	135/9559	0.937543	0.992335	Human Diseases	Infectious disease: viral	evm.TU.HIC_ASM_9.619	EVM_prediction_HIC_ASM_9.619
1	map04015	Rap1 signaling pathway	KEGG PATHWAY	1/193	124/9559	0.921591	0.99483	Environmental Information Processing	Signal transduction	evm.TU.HIC_ASM_11.701	EVM_prediction_HIC_ASM_11.701
1	map05205	Proteoglycans in cancer	KEGG PATHWAY	1/193	157/9559	0.960404	0.997107	Human Diseases	Cancer: overview	evm.TU.HIC_ASM_11.701	EVM_prediction_HIC_ASM_11.701
2	map05418	Fluid shear stress and atherosclerosis	KEGG PATHWAY	2/193	110/9559	0.655194	0.9981	Human Diseases	Cardiovascular disease	evm.TU.HIC_ASM_0.1337|evm.TU.HIC_ASM_0.1073	EVM_prediction_HIC_ASM_0.1337;EVM_prediction_HIC_ASM_0.1073
2	map04152	AMPK signaling pathway	KEGG PATHWAY	2/193	104/9559	0.624751	0.998377	Environmental Information Processing	Signal transduction	evm.TU.HIC_ASM_3.247|evm.TU.HIC_ASM_1.1219	EVM_prediction_HIC_ASM_3.247;EVM_prediction_HIC_ASM_1.1219
1	map04918	Thyroid hormone synthesis	KEGG PATHWAY	1/193	53/9559	0.661768	0.998779	Organismal Systems	Endocrine system	evm.TU.HIC_ASM_8.362	EVM_prediction_HIC_ASM_8.362
2	map05415	Diabetic cardiomyopathy	KEGG PATHWAY	2/193	180/9559	0.882568	0.999018	Human Diseases	Cardiovascular disease	evm.TU.HIC_ASM_12.336|evm.TU.HIC_ASM_9.462	EVM_prediction_HIC_ASM_12.336;EVM_prediction_HIC_ASM_9.462
1	map05022	Pathways of neurodegeneration - multiple diseases	KEGG PATHWAY	1/193	387/9559	0.999684	0.999684	Human Diseases	Neurodegenerative disease	evm.TU.HIC_ASM_9.462	EVM_prediction_HIC_ASM_9.462
1	map04727	GABAergic synapse	KEGG PATHWAY	1/193	54/9559	0.668635	0.999885	Organismal Systems	Nervous system	evm.TU.HIC_ASM_0.1179	EVM_prediction_HIC_ASM_0.1179
1	map05210	Colorectal cancer	KEGG PATHWAY	1/193	50/9559	0.640306	1	Human Diseases	Cancer: specific types	evm.TU.HIC_ASM_4.221	EVM_prediction_HIC_ASM_4.221
1	map04115	p53 signaling pathway	KEGG PATHWAY	1/193	51/9559	0.647606	1	Cellular Processes	Cell growth and death	evm.TU.ORIGINAL_536.1	EVM_prediction_ORIGINAL_536.1
4	map05020	Prion disease	KEGG PATHWAY	4/193	220/9559	0.653208	1	Human Diseases	Neurodegenerative disease	evm.TU.HIC_ASM_9.462|evm.TU.HIC_ASM_0.1097|evm.TU.HIC_ASM_0.1096|evm.TU.HIC_ASM_0.1098	EVM_prediction_HIC_ASM_9.462;EVM_prediction_HIC_ASM_0.1097;EVM_prediction_HIC_ASM_0.1096;EVM_prediction_HIC_ASM_0.1098
1	map05230	Central carbon metabolism in cancer	KEGG PATHWAY	1/193	52/9559	0.654759	1	Human Diseases	Cancer: overview	evm.TU.HIC_ASM_11.163	EVM_prediction_HIC_ASM_11.163
1	map00330	Arginine and proline metabolism	KEGG PATHWAY	1/193	56/9559	0.681956	1	Metabolism	Amino acid metabolism	evm.TU.HIC_ASM_4.676	EVM_prediction_HIC_ASM_4.676
1	map05100	Bacterial invasion of epithelial cells	KEGG PATHWAY	1/193	56/9559	0.681956	1	Human Diseases	Infectious disease: bacterial	evm.TU.HIC_ASM_11.701	EVM_prediction_HIC_ASM_11.701
1	map05032	Morphine addiction	KEGG PATHWAY	1/193	59/9559	0.700945	1	Human Diseases	Substance dependence	evm.TU.HIC_ASM_0.1179	EVM_prediction_HIC_ASM_0.1179
1	map04750	Inflammatory mediator regulation of TRP channels	KEGG PATHWAY	1/193	60/9559	0.70702	1	Organismal Systems	Sensory system	evm.TU.HIC_ASM_11.163	EVM_prediction_HIC_ASM_11.163
1	map02010	ABC transporters	KEGG PATHWAY	1/193	61/9559	0.712973	1	Environmental Information Processing	Membrane transport	MSTRG.8198
2	map04013	MAPK signaling pathway - fly	KEGG PATHWAY	2/193	125/9559	0.722705	1	Environmental Information Processing	Signal transduction	evm.TU.HIC_ASM_8.362|evm.TU.ORIGINAL_536.1	EVM_prediction_HIC_ASM_8.362;EVM_prediction_ORIGINAL_536.1
1	map04520	Adherens junction	KEGG PATHWAY	1/193	63/9559	0.72452	1	Cellular Processes	Cellular community - eukaryotes	evm.TU.HIC_ASM_7.328	EVM_prediction_HIC_ASM_7.328
1	map04713	Circadian entrainment	KEGG PATHWAY	1/193	64/9559	0.730119	1	Organismal Systems	Environmental adaptation	evm.TU.HIC_ASM_11.371	EVM_prediction_HIC_ASM_11.371
1	map00620	Pyruvate metabolism	KEGG PATHWAY	1/193	64/9559	0.730119	1	Metabolism	Carbohydrate metabolism	evm.TU.HIC_ASM_5.259	EVM_prediction_HIC_ASM_5.259
1	map00010	Glycolysis / Gluconeogenesis	KEGG PATHWAY	1/193	64/9559	0.730119	1	Metabolism	Carbohydrate metabolism	evm.TU.HIC_ASM_5.259	EVM_prediction_HIC_ASM_5.259
1	map04611	Platelet activation	KEGG PATHWAY	1/193	64/9559	0.730119	1	Organismal Systems	Immune system	evm.TU.HIC_ASM_11.701	EVM_prediction_HIC_ASM_11.701
1	map00310	Lysine degradation	KEGG PATHWAY	1/193	87/9559	0.831809	1	Metabolism	Amino acid metabolism	evm.TU.HIC_ASM_9.1042	EVM_prediction_HIC_ASM_9.1042
1	map04391	Hippo signaling pathway - fly	KEGG PATHWAY	1/193	91/9559	0.845106	1	Environmental Information Processing	Signal transduction	evm.TU.HIC_ASM_7.58	EVM_prediction_HIC_ASM_7.58
1	map04218	Cellular senescence	KEGG PATHWAY	1/193	95/9559	0.857356	1	Cellular Processes	Cell growth and death	evm.TU.HIC_ASM_11.174	EVM_prediction_HIC_ASM_11.174
1	map04936	Alcoholic liver disease	KEGG PATHWAY	1/193	95/9559	0.857356	1	Human Diseases	Endocrine and metabolic disease	evm.TU.HIC_ASM_1.1219	EVM_prediction_HIC_ASM_1.1219
1	map04360	Axon guidance	KEGG PATHWAY	1/193	99/9559	0.868643	1	Organismal Systems	Development and regeneration	evm.TU.HIC_ASM_11.701	EVM_prediction_HIC_ASM_11.701
1	map04146	Peroxisome	KEGG PATHWAY	1/193	101/9559	0.873948	1	Cellular Processes	Transport and catabolism	evm.TU.HIC_ASM_0.986	EVM_prediction_HIC_ASM_0.986
1	map04022	cGMP-PKG signaling pathway	KEGG PATHWAY	1/193	102/9559	0.87652	1	Environmental Information Processing	Signal transduction	evm.TU.HIC_ASM_11.174	EVM_prediction_HIC_ASM_11.174
2	map04024	cAMP signaling pathway	KEGG PATHWAY	2/193	177/9559	0.87669	1	Environmental Information Processing	Signal transduction	MSTRG.8198|evm.TU.HIC_ASM_0.1180	;EVM_prediction_HIC_ASM_0.1180
1	map05130	Pathogenic Escherichia coli infection	KEGG PATHWAY	1/193	103/9559	0.87904	1	Human Diseases	Infectious disease: bacterial	evm.TU.HIC_ASM_11.701	EVM_prediction_HIC_ASM_11.701
1	map04361	Axon regeneration	KEGG PATHWAY	1/193	104/9559	0.881509	1	Organismal Systems	Development and regeneration	evm.TU.HIC_ASM_9.604	EVM_prediction_HIC_ASM_9.604
1	map04150	mTOR signaling pathway	KEGG PATHWAY	1/193	110/9559	0.895304	1	Environmental Information Processing	Signal transduction	evm.TU.HIC_ASM_9.359	EVM_prediction_HIC_ASM_9.359
1	map04020	Calcium signaling pathway	KEGG PATHWAY	1/193	112/9559	0.899538	1	Environmental Information Processing	Signal transduction	evm.TU.HIC_ASM_11.163	EVM_prediction_HIC_ASM_11.163
1	map04014	Ras signaling pathway	KEGG PATHWAY	1/193	118/9559	0.911243	1	Environmental Information Processing	Signal transduction	evm.TU.HIC_ASM_11.163	EVM_prediction_HIC_ASM_11.163
1	map04145	Phagosome	KEGG PATHWAY	1/193	118/9559	0.911243	1	Cellular Processes	Transport and catabolism	evm.TU.HIC_ASM_11.701	EVM_prediction_HIC_ASM_11.701
1	map00190	Oxidative phosphorylation	KEGG PATHWAY	1/193	120/9559	0.914835	1	Metabolism	Energy metabolism	evm.TU.HIC_ASM_9.462	EVM_prediction_HIC_ASM_9.462
1	map04910	Insulin signaling pathway	KEGG PATHWAY	1/193	120/9559	0.914835	1	Organismal Systems	Endocrine system	evm.TU.HIC_ASM_1.1219	EVM_prediction_HIC_ASM_1.1219
2	map05012	Parkinson disease	KEGG PATHWAY	2/193	237/9559	0.95504	1	Human Diseases	Neurodegenerative disease	evm.TU.HIC_ASM_9.462|evm.TU.HIC_ASM_4.1465	EVM_prediction_HIC_ASM_9.462;EVM_prediction_HIC_ASM_4.1465
1	map03040	Spliceosome	KEGG PATHWAY	1/193	156/9559	0.959574	1	Genetic Information Processing	Transcription	evm.TU.HIC_ASM_4.1299	EVM_prediction_HIC_ASM_4.1299
2	map05010	Alzheimer disease	KEGG PATHWAY	2/193	294/9559	0.983592	1	Human Diseases	Neurodegenerative disease	evm.TU.HIC_ASM_9.462|evm.TU.HIC_ASM_4.1465	EVM_prediction_HIC_ASM_9.462;EVM_prediction_HIC_ASM_4.1465
1	map05016	Huntington disease	KEGG PATHWAY	1/193	302/9559	0.998089	1	Human Diseases	Neurodegenerative disease	evm.TU.HIC_ASM_9.462	EVM_prediction_HIC_ASM_9.462
1	map05014	Amyotrophic lateral sclerosis	KEGG PATHWAY	1/193	328/9559	0.998896	1	Human Diseases	Neurodegenerative disease	evm.TU.HIC_ASM_9.462	EVM_prediction_HIC_ASM_9.462
