# Supplementary material for: Integrated behavior and transcriptomic analysis provide valuable insights into the response mechanisms of Dastarcus helophoroides Fairmaire to light exposure
Source: Front Physiol. 2023 Dec 1;14:1250836. doi: 10.3389/fphys.2023.1250836 (PMC10722319; doi:10.3389/fphys.2023.1250836)
Supplement: Supplementary file 1 [file DataSheet1.ZIP › Table S13.xlsx]

## Sheet: Sheet1
Table S12. the genes from blue modules were subjected to KEGG enrichment analysis.
Num	Pathway id	Description	Database	Ratio_in_study	Ratio_in_pop	Pvalue	Padjust	First Category	Second Category	Gene_ids	Gene_names
3	map00232	Caffeine metabolism	KEGG PATHWAY	3/78	14/9559	0.000178336	0.0283555	Metabolism	Biosynthesis of other secondary metabolites	evm.TU.ORIGINAL_1401.1|evm.TU.ORIGINAL_881.1|evm.TU.HIC_ASM_0.1986_evm.TU.HIC_ASM_0.1987	EVM_prediction_ORIGINAL_1401.1;EVM_prediction_ORIGINAL_881.1;MERGED%3A%20EVM_prediction_HIC_ASM_0.1986%3B%20EVM_prediction_HIC_ASM_0.1987
3	map04930	Type II diabetes mellitus	KEGG PATHWAY	3/78	31/9559	0.00199317	0.105638	Human Diseases	Endocrine and metabolic disease	evm.TU.HIC_ASM_10.660|evm.TU.HIC_ASM_1.586|evm.TU.HIC_ASM_2.743	EVM_prediction_HIC_ASM_10.660;EVM_prediction_HIC_ASM_1.586;EVM_prediction_HIC_ASM_2.743
5	map00983	Drug metabolism - other enzymes	KEGG PATHWAY	5/78	104/9559	0.0015576	0.123829	Metabolism	Xenobiotics biodegradation and metabolism	evm.TU.ORIGINAL_1401.1|evm.TU.HIC_ASM_0.1329|evm.TU.ORIGINAL_881.1|evm.TU.HIC_ASM_0.1642|evm.TU.HIC_ASM_0.1986_evm.TU.HIC_ASM_0.1987	EVM_prediction_ORIGINAL_1401.1;EVM_prediction_HIC_ASM_0.1329;EVM_prediction_ORIGINAL_881.1;EVM_prediction_HIC_ASM_0.1642;MERGED%3A%20EVM_prediction_HIC_ASM_0.1986%3B%20EVM_prediction_HIC_ASM_0.1987
2	map05033	Nicotine addiction	KEGG PATHWAY	2/78	19/9559	0.0102741	0.233369	Human Diseases	Substance dependence	evm.TU.HIC_ASM_2.961|evm.TU.HIC_ASM_2.743	EVM_prediction_HIC_ASM_2.961;EVM_prediction_HIC_ASM_2.743
4	map04152	AMPK signaling pathway	KEGG PATHWAY	4/78	104/9559	0.0101922	0.270093	Environmental Information Processing	Signal transduction	evm.TU.HIC_ASM_9.189|evm.TU.HIC_ASM_1.586|evm.TU.HIC_ASM_2.965|evm.TU.HIC_ASM_4.987	EVM_prediction_HIC_ASM_9.189;EVM_prediction_HIC_ASM_1.586;EVM_prediction_HIC_ASM_2.965;EVM_prediction_HIC_ASM_4.987
4	map04146	Peroxisome	KEGG PATHWAY	4/78	101/9559	0.00921721	0.293107	Cellular Processes	Transport and catabolism	evm.TU.ORIGINAL_1401.1|evm.TU.ORIGINAL_881.1|evm.TU.HIC_ASM_7.1158|evm.TU.HIC_ASM_0.1986_evm.TU.HIC_ASM_0.1987	EVM_prediction_ORIGINAL_1401.1;EVM_prediction_ORIGINAL_881.1;EVM_prediction_HIC_ASM_7.1158;MERGED%3A%20EVM_prediction_HIC_ASM_0.1986%3B%20EVM_prediction_HIC_ASM_0.1987
4	map04014	Ras signaling pathway	KEGG PATHWAY	4/78	118/9559	0.0156209	0.310466	Environmental Information Processing	Signal transduction	evm.TU.HIC_ASM_0.1824|evm.TU.HIC_ASM_10.208|evm.TU.HIC_ASM_1.586|MSTRG.11409	EVM_prediction_HIC_ASM_0.1824;EVM_prediction_HIC_ASM_10.208;EVM_prediction_HIC_ASM_1.586;
2	map04950	Maturity onset diabetes of the young	KEGG PATHWAY	2/78	17/9559	0.00825773	0.328245	Human Diseases	Endocrine and metabolic disease	evm.TU.HIC_ASM_1.586|evm.TU.HIC_ASM_10.660	EVM_prediction_HIC_ASM_1.586;EVM_prediction_HIC_ASM_10.660
2	map01040	Biosynthesis of unsaturated fatty acids	KEGG PATHWAY	2/78	26/9559	0.0188219	0.332521	Metabolism	Lipid metabolism	evm.TU.HIC_ASM_2.965|evm.TU.HIC_ASM_4.987	EVM_prediction_HIC_ASM_2.965;EVM_prediction_HIC_ASM_4.987
4	map04010	MAPK signaling pathway	KEGG PATHWAY	4/78	139/9559	0.0266918	0.353666	Environmental Information Processing	Signal transduction	evm.TU.HIC_ASM_0.1824|evm.TU.HIC_ASM_1.586|evm.TU.HIC_ASM_2.743|MSTRG.11409	EVM_prediction_HIC_ASM_0.1824;EVM_prediction_HIC_ASM_1.586;EVM_prediction_HIC_ASM_2.743;
4	map00230	Purine metabolism	KEGG PATHWAY	4/78	138/9559	0.0260808	0.376986	Metabolism	Nucleotide metabolism	evm.TU.ORIGINAL_1401.1|evm.TU.ORIGINAL_881.1|evm.TU.HIC_ASM_9.512|evm.TU.HIC_ASM_0.1986_evm.TU.HIC_ASM_0.1987	EVM_prediction_ORIGINAL_1401.1;EVM_prediction_ORIGINAL_881.1;EVM_prediction_HIC_ASM_9.512;MERGED%3A%20EVM_prediction_HIC_ASM_0.1986%3B%20EVM_prediction_HIC_ASM_0.1987
2	map00140	Steroid hormone biosynthesis	KEGG PATHWAY	2/78	30/9559	0.0246705	0.39226	Metabolism	Lipid metabolism	evm.TU.HIC_ASM_7.267|evm.TU.HIC_ASM_0.1642	EVM_prediction_HIC_ASM_7.267;EVM_prediction_HIC_ASM_0.1642
4	map04024	cAMP signaling pathway	KEGG PATHWAY	4/78	177/9559	0.0563681	0.448126	Environmental Information Processing	Signal transduction	evm.TU.HIC_ASM_0.1824|evm.TU.HIC_ASM_10.208|evm.TU.HIC_ASM_2.961|evm.TU.FRAGSCAFF_24.2	EVM_prediction_HIC_ASM_0.1824;EVM_prediction_HIC_ASM_10.208;EVM_prediction_HIC_ASM_2.961;EVM_prediction_FRAGSCAFF_24.2
3	map04212	Longevity regulating pathway - worm	KEGG PATHWAY	3/78	100/9559	0.0481156	0.478149	Organismal Systems	Aging	evm.TU.HIC_ASM_0.1329|evm.TU.HIC_ASM_2.965|evm.TU.HIC_ASM_4.987	EVM_prediction_HIC_ASM_0.1329;EVM_prediction_HIC_ASM_2.965;EVM_prediction_HIC_ASM_4.987
3	map05207	Chemical carcinogenesis - receptor activation	KEGG PATHWAY	3/78	112/9559	0.063341	0.479582	Human Diseases	Cancer: overview	evm.TU.HIC_ASM_0.1329|evm.TU.HIC_ASM_2.743|evm.TU.HIC_ASM_0.1642	EVM_prediction_HIC_ASM_0.1329;EVM_prediction_HIC_ASM_2.743;EVM_prediction_HIC_ASM_0.1642
3	map04936	Alcoholic liver disease	KEGG PATHWAY	3/78	95/9559	0.0423804	0.48132	Human Diseases	Endocrine and metabolic disease	evm.TU.HIC_ASM_9.189|evm.TU.HIC_ASM_2.965|evm.TU.HIC_ASM_4.987	EVM_prediction_HIC_ASM_9.189;EVM_prediction_HIC_ASM_2.965;EVM_prediction_HIC_ASM_4.987
2	map03320	PPAR signaling pathway	KEGG PATHWAY	2/78	39/9559	0.0400988	0.490439	Organismal Systems	Endocrine system	evm.TU.HIC_ASM_2.965|evm.TU.HIC_ASM_4.987	EVM_prediction_HIC_ASM_2.965;EVM_prediction_HIC_ASM_4.987
2	map00981	Insect hormone biosynthesis	KEGG PATHWAY	2/78	47/9559	0.0561209	0.495735	Metabolism	Metabolism of terpenoids and polyketides	evm.TU.HIC_ASM_9.870|evm.TU.HIC_ASM_11.464	EVM_prediction_HIC_ASM_9.870;EVM_prediction_HIC_ASM_11.464
2	map00980	Metabolism of xenobiotics by cytochrome P450	KEGG PATHWAY	2/78	47/9559	0.0561209	0.495735	Metabolism	Xenobiotics biodegradation and metabolism	evm.TU.HIC_ASM_0.1329|evm.TU.HIC_ASM_0.1642	EVM_prediction_HIC_ASM_0.1329;EVM_prediction_HIC_ASM_0.1642
2	map00982	Drug metabolism - cytochrome P450	KEGG PATHWAY	2/78	46/9559	0.0540115	0.505166	Metabolism	Xenobiotics biodegradation and metabolism	evm.TU.HIC_ASM_0.1329|evm.TU.HIC_ASM_0.1642	EVM_prediction_HIC_ASM_0.1329;EVM_prediction_HIC_ASM_0.1642
2	map05204	Chemical carcinogenesis - DNA adducts	KEGG PATHWAY	2/78	43/9559	0.047861	0.507327	Human Diseases	Cancer: overview	evm.TU.HIC_ASM_0.1329|evm.TU.HIC_ASM_0.1642	EVM_prediction_HIC_ASM_0.1329;EVM_prediction_HIC_ASM_0.1642
2	map05100	Bacterial invasion of epithelial cells	KEGG PATHWAY	2/78	56/9559	0.0763248	0.55162	Human Diseases	Infectious disease: bacterial	evm.TU.HIC_ASM_0.1824|evm.TU.HIC_ASM_4.1112	EVM_prediction_HIC_ASM_0.1824;EVM_prediction_HIC_ASM_4.1112
3	map04015	Rap1 signaling pathway	KEGG PATHWAY	3/78	124/9559	0.0805205	0.556642	Environmental Information Processing	Signal transduction	evm.TU.HIC_ASM_0.1824|evm.TU.HIC_ASM_10.208|evm.TU.HIC_ASM_1.586	EVM_prediction_HIC_ASM_0.1824;EVM_prediction_HIC_ASM_10.208;EVM_prediction_HIC_ASM_1.586
3	map04810	Regulation of actin cytoskeleton	KEGG PATHWAY	3/78	124/9559	0.0805205	0.556642	Cellular Processes	Cell motility	evm.TU.HIC_ASM_0.1824|evm.TU.HIC_ASM_10.208|evm.TU.HIC_ASM_1.586	EVM_prediction_HIC_ASM_0.1824;EVM_prediction_HIC_ASM_10.208;EVM_prediction_HIC_ASM_1.586
2	map04721	Synaptic vesicle cycle	KEGG PATHWAY	2/78	65/9559	0.0984404	0.559001	Organismal Systems	Nervous system	evm.TU.HIC_ASM_2.743|evm.TU.HIC_ASM_4.1112	EVM_prediction_HIC_ASM_2.743;EVM_prediction_HIC_ASM_4.1112
2	map05131	Shigellosis	KEGG PATHWAY	2/78	167/9559	0.396831	0.563358	Human Diseases	Infectious disease: bacterial	evm.TU.HIC_ASM_0.1824|evm.TU.HIC_ASM_0.980	EVM_prediction_HIC_ASM_0.1824;EVM_prediction_HIC_ASM_0.980
2	map04911	Insulin secretion	KEGG PATHWAY	2/78	64/9559	0.0959005	0.564747	Organismal Systems	Endocrine system	evm.TU.HIC_ASM_1.586|evm.TU.HIC_ASM_10.149	EVM_prediction_HIC_ASM_1.586;EVM_prediction_HIC_ASM_10.149
1	map05032	Morphine addiction	KEGG PATHWAY	1/78	59/9559	0.384232	0.565675	Human Diseases	Substance dependence	evm.TU.HIC_ASM_2.743	EVM_prediction_HIC_ASM_2.743
4	map05022	Pathways of neurodegeneration - multiple diseases	KEGG PATHWAY	4/78	387/9559	0.388902	0.567297	Human Diseases	Neurodegenerative disease	evm.TU.HIC_ASM_0.1824|evm.TU.HIC_ASM_2.961|evm.TU.HIC_ASM_11.648|evm.TU.HIC_ASM_2.743	EVM_prediction_HIC_ASM_0.1824;EVM_prediction_HIC_ASM_2.961;EVM_prediction_HIC_ASM_11.648;EVM_prediction_HIC_ASM_2.743
1	map05226	Gastric cancer	KEGG PATHWAY	1/78	58/9559	0.379135	0.568702	Human Diseases	Cancer: specific types	evm.TU.HIC_ASM_11.648	EVM_prediction_HIC_ASM_11.648
1	map05224	Breast cancer	KEGG PATHWAY	1/78	58/9559	0.379135	0.568702	Human Diseases	Cancer: specific types	evm.TU.HIC_ASM_11.648	EVM_prediction_HIC_ASM_11.648
1	map04520	Adherens junction	KEGG PATHWAY	1/78	63/9559	0.40421	0.568756	Cellular Processes	Cellular community - eukaryotes	evm.TU.HIC_ASM_0.1824	EVM_prediction_HIC_ASM_0.1824
1	map04727	GABAergic synapse	KEGG PATHWAY	1/78	54/9559	0.358327	0.569739	Organismal Systems	Nervous system	evm.TU.HIC_ASM_2.743	EVM_prediction_HIC_ASM_2.743
1	map04916	Melanogenesis	KEGG PATHWAY	1/78	61/9559	0.394302	0.569946	Organismal Systems	Endocrine system	evm.TU.HIC_ASM_11.648	EVM_prediction_HIC_ASM_11.648
1	map02010	ABC transporters	KEGG PATHWAY	1/78	61/9559	0.394302	0.569946	Environmental Information Processing	Membrane transport	evm.TU.FRAGSCAFF_24.2	EVM_prediction_FRAGSCAFF_24.2
1	map04713	Circadian entrainment	KEGG PATHWAY	1/78	64/9559	0.409104	0.570593	Organismal Systems	Environmental adaptation	evm.TU.HIC_ASM_2.961	EVM_prediction_HIC_ASM_2.961
2	map04972	Pancreatic secretion	KEGG PATHWAY	2/78	153/9559	0.355869	0.571548	Organismal Systems	Digestive system	evm.TU.HIC_ASM_0.1824|evm.TU.HIC_ASM_9.487	EVM_prediction_HIC_ASM_0.1824;EVM_prediction_HIC_ASM_9.487
2	map05203	Viral carcinogenesis	KEGG PATHWAY	2/78	147/9559	0.33802	0.571757	Human Diseases	Cancer: overview	evm.TU.HIC_ASM_0.1824|evm.TU.HIC_ASM_12.465	EVM_prediction_HIC_ASM_0.1824;EVM_prediction_HIC_ASM_12.465
1	map04066	HIF-1 signaling pathway	KEGG PATHWAY	1/78	65/9559	0.413958	0.572342	Environmental Information Processing	Signal transduction	evm.TU.HIC_ASM_1.586	EVM_prediction_HIC_ASM_1.586
1	map05031	Amphetamine addiction	KEGG PATHWAY	1/78	55/9559	0.363592	0.572388	Human Diseases	Substance dependence	evm.TU.HIC_ASM_2.961	EVM_prediction_HIC_ASM_2.961
1	map05120	Epithelial cell signaling in Helicobacter pylori infection	KEGG PATHWAY	1/78	55/9559	0.363592	0.572388	Human Diseases	Infectious disease: bacterial	evm.TU.HIC_ASM_0.1824	EVM_prediction_HIC_ASM_0.1824
1	map04350	TGF-beta signaling pathway	KEGG PATHWAY	1/78	53/9559	0.353018	0.572753	Environmental Information Processing	Signal transduction	evm.TU.HIC_ASM_9.99	EVM_prediction_HIC_ASM_9.99
1	map04666	Fc gamma R-mediated phagocytosis	KEGG PATHWAY	1/78	51/9559	0.34227	0.572852	Organismal Systems	Immune system	evm.TU.HIC_ASM_0.1824	EVM_prediction_HIC_ASM_0.1824
1	map00430	Taurine and hypotaurine metabolism	KEGG PATHWAY	1/78	12/9559	0.0936926	0.572966	Metabolism	Metabolism of other amino acids	evm.TU.HIC_ASM_3.1553	EVM_prediction_HIC_ASM_3.1553
1	map04726	Serotonergic synapse	KEGG PATHWAY	1/78	44/9559	0.303246	0.574001	Organismal Systems	Nervous system	evm.TU.HIC_ASM_2.743	EVM_prediction_HIC_ASM_2.743
1	map04914	Progesterone-mediated oocyte maturation	KEGG PATHWAY	1/78	66/9559	0.418773	0.574008	Organismal Systems	Endocrine system	evm.TU.HIC_ASM_1.586	EVM_prediction_HIC_ASM_1.586
2	map05415	Diabetic cardiomyopathy	KEGG PATHWAY	2/78	180/9559	0.433804	0.57479	Human Diseases	Cardiovascular disease	evm.TU.HIC_ASM_0.1824|evm.TU.HIC_ASM_1.586	EVM_prediction_HIC_ASM_0.1824;EVM_prediction_HIC_ASM_1.586
1	map04068	FoxO signaling pathway	KEGG PATHWAY	1/78	70/9559	0.437645	0.575087	Environmental Information Processing	Signal transduction	evm.TU.HIC_ASM_1.586	EVM_prediction_HIC_ASM_1.586
1	map04928	Parathyroid hormone synthesis, secretion and action	KEGG PATHWAY	1/78	67/9559	0.423549	0.575592	Organismal Systems	Endocrine system	evm.TU.HIC_ASM_10.660	EVM_prediction_HIC_ASM_10.660
1	map04211	Longevity regulating pathway	KEGG PATHWAY	1/78	67/9559	0.423549	0.575592	Organismal Systems	Aging	evm.TU.HIC_ASM_1.586	EVM_prediction_HIC_ASM_1.586
1	map00510	N-Glycan biosynthesis	KEGG PATHWAY	1/78	52/9559	0.347666	0.575821	Metabolism	Glycan biosynthesis and metabolism	evm.TU.HIC_ASM_11.245	EVM_prediction_HIC_ASM_11.245
1	map05231	Choline metabolism in cancer	KEGG PATHWAY	1/78	71/9559	0.442267	0.576397	Human Diseases	Cancer: overview	evm.TU.HIC_ASM_0.1824	EVM_prediction_HIC_ASM_0.1824
1	map04620	Toll-like receptor signaling pathway	KEGG PATHWAY	1/78	43/9559	0.297488	0.576836	Organismal Systems	Immune system	evm.TU.HIC_ASM_0.1824	EVM_prediction_HIC_ASM_0.1824
1	map04514	Cell adhesion molecules	KEGG PATHWAY	1/78	43/9559	0.297488	0.576836	Environmental Information Processing	Signaling molecules and interaction	evm.TU.HIC_ASM_3.756	EVM_prediction_HIC_ASM_3.756
1	map01524	Platinum drug resistance	KEGG PATHWAY	1/78	57/9559	0.373996	0.577334	Human Diseases	Drug resistance: antineoplastic	evm.TU.HIC_ASM_0.1329	EVM_prediction_HIC_ASM_0.1329
1	map04725	Cholinergic synapse	KEGG PATHWAY	1/78	57/9559	0.373996	0.577334	Organismal Systems	Nervous system	evm.TU.HIC_ASM_2.743	EVM_prediction_HIC_ASM_2.743
1	map04724	Glutamatergic synapse	KEGG PATHWAY	1/78	57/9559	0.373996	0.577334	Organismal Systems	Nervous system	evm.TU.HIC_ASM_2.961	EVM_prediction_HIC_ASM_2.961
3	map05200	Pathways in cancer	KEGG PATHWAY	3/78	258/9559	0.352246	0.577392	Human Diseases	Cancer: overview	evm.TU.HIC_ASM_0.1824|evm.TU.HIC_ASM_0.1329|evm.TU.HIC_ASM_11.648	EVM_prediction_HIC_ASM_0.1824;EVM_prediction_HIC_ASM_0.1329;EVM_prediction_HIC_ASM_11.648
1	map04913	Ovarian steroidogenesis	KEGG PATHWAY	1/78	45/9559	0.308958	0.577933	Organismal Systems	Endocrine system	evm.TU.HIC_ASM_1.586	EVM_prediction_HIC_ASM_1.586
2	map05146	Amoebiasis	KEGG PATHWAY	2/78	62/9559	0.0908796	0.577995	Human Diseases	Infectious disease: parasitic	evm.TU.HIC_ASM_11.610|MSTRG.1158	EVM_prediction_HIC_ASM_11.610;
1	map04931	Insulin resistance	KEGG PATHWAY	1/78	69/9559	0.432984	0.578525	Human Diseases	Endocrine and metabolic disease	evm.TU.HIC_ASM_1.586	EVM_prediction_HIC_ASM_1.586
2	map04080	Neuroactive ligand-receptor interaction	KEGG PATHWAY	2/78	139/9559	0.314012	0.580557	Environmental Information Processing	Signaling molecules and interaction	evm.TU.HIC_ASM_2.961|evm.TU.HIC_ASM_9.487	EVM_prediction_HIC_ASM_2.961;EVM_prediction_HIC_ASM_9.487
1	map05210	Colorectal cancer	KEGG PATHWAY	1/78	50/9559	0.33683	0.58213	Human Diseases	Cancer: specific types	evm.TU.HIC_ASM_0.1824	EVM_prediction_HIC_ASM_0.1824
1	map00240	Pyrimidine metabolism	KEGG PATHWAY	1/78	50/9559	0.33683	0.58213	Metabolism	Nucleotide metabolism	evm.TU.HIC_ASM_1.1402	EVM_prediction_HIC_ASM_1.1402
2	map04932	Non-alcoholic fatty liver disease	KEGG PATHWAY	2/78	130/9559	0.286805	0.584642	Human Diseases	Endocrine and metabolic disease	evm.TU.HIC_ASM_0.1824|evm.TU.HIC_ASM_1.586	EVM_prediction_HIC_ASM_0.1824;EVM_prediction_HIC_ASM_1.586
1	map04213	Longevity regulating pathway - multiple species	KEGG PATHWAY	1/78	76/9559	0.464823	0.586563	Organismal Systems	Aging	evm.TU.HIC_ASM_1.586	EVM_prediction_HIC_ASM_1.586
2	map05208	Chemical carcinogenesis - reactive oxygen species	KEGG PATHWAY	2/78	190/9559	0.461429	0.586938	Human Diseases	Cancer: overview	evm.TU.HIC_ASM_0.1824|evm.TU.HIC_ASM_0.1329	EVM_prediction_HIC_ASM_0.1824;EVM_prediction_HIC_ASM_0.1329
1	map00900	Terpenoid backbone biosynthesis	KEGG PATHWAY	1/78	42/9559	0.291682	0.587057	Metabolism	Metabolism of terpenoids and polyketides	evm.TU.HIC_ASM_9.870	EVM_prediction_HIC_ASM_9.870
1	map00040	Pentose and glucuronate interconversions	KEGG PATHWAY	1/78	42/9559	0.291682	0.587057	Metabolism	Carbohydrate metabolism	evm.TU.HIC_ASM_0.1642	EVM_prediction_HIC_ASM_0.1642
1	map04720	Long-term potentiation	KEGG PATHWAY	1/78	42/9559	0.291682	0.587057	Organismal Systems	Nervous system	evm.TU.HIC_ASM_2.961	EVM_prediction_HIC_ASM_2.961
1	map04722	Neurotrophin signaling pathway	KEGG PATHWAY	1/78	77/9559	0.469225	0.587455	Organismal Systems	Nervous system	evm.TU.HIC_ASM_0.1824	EVM_prediction_HIC_ASM_0.1824
1	map04071	Sphingolipid signaling pathway	KEGG PATHWAY	1/78	78/9559	0.473592	0.58829	Environmental Information Processing	Signal transduction	evm.TU.HIC_ASM_0.1824	EVM_prediction_HIC_ASM_0.1824
1	map05211	Renal cell carcinoma	KEGG PATHWAY	1/78	48/9559	0.325817	0.588692	Human Diseases	Cancer: specific types	evm.TU.HIC_ASM_0.1824	EVM_prediction_HIC_ASM_0.1824
2	map04151	PI3K-Akt signaling pathway	KEGG PATHWAY	2/78	142/9559	0.323039	0.590382	Environmental Information Processing	Signal transduction	evm.TU.HIC_ASM_0.1824|evm.TU.HIC_ASM_1.586	EVM_prediction_HIC_ASM_0.1824;EVM_prediction_HIC_ASM_1.586
1	map04933	AGE-RAGE signaling pathway in diabetic complications	KEGG PATHWAY	1/78	49/9559	0.331346	0.591955	Human Diseases	Endocrine and metabolic disease	evm.TU.HIC_ASM_0.1824	EVM_prediction_HIC_ASM_0.1824
1	map05215	Prostate cancer	KEGG PATHWAY	1/78	49/9559	0.331346	0.591955	Human Diseases	Cancer: specific types	evm.TU.HIC_ASM_1.586	EVM_prediction_HIC_ASM_1.586
1	map01523	Antifolate resistance	KEGG PATHWAY	1/78	49/9559	0.331346	0.591955	Human Diseases	Drug resistance: antineoplastic	evm.TU.FRAGSCAFF_24.2	EVM_prediction_FRAGSCAFF_24.2
1	map03008	Ribosome biogenesis in eukaryotes	KEGG PATHWAY	1/78	80/9559	0.482218	0.594362	Genetic Information Processing	Translation	evm.TU.HIC_ASM_0.647	EVM_prediction_HIC_ASM_0.647
1	map05167	Kaposi sarcoma-associated herpesvirus infection	KEGG PATHWAY	1/78	75/9559	0.460385	0.595132	Human Diseases	Infectious disease: viral	evm.TU.HIC_ASM_0.1824	EVM_prediction_HIC_ASM_0.1824
1	map00520	Amino sugar and nucleotide sugar metabolism	KEGG PATHWAY	1/78	75/9559	0.460385	0.595132	Metabolism	Carbohydrate metabolism	evm.TU.HIC_ASM_12.806_evm.TU.HIC_ASM_12.807	MERGED%3A%20EVM_prediction_HIC_ASM_12.806%3B%20EVM_prediction_HIC_ASM_12.807
1	map00830	Retinol metabolism	KEGG PATHWAY	1/78	41/9559	0.28583	0.597986	Metabolism	Metabolism of cofactors and vitamins	evm.TU.HIC_ASM_0.1642	EVM_prediction_HIC_ASM_0.1642
1	map04670	Leukocyte transendothelial migration	KEGG PATHWAY	1/78	41/9559	0.28583	0.597986	Organismal Systems	Immune system	evm.TU.HIC_ASM_0.1824	EVM_prediction_HIC_ASM_0.1824
1	map00740	Riboflavin metabolism	KEGG PATHWAY	1/78	19/9559	0.144287	0.603728	Metabolism	Metabolism of cofactors and vitamins	evm.TU.HIC_ASM_9.1020	EVM_prediction_HIC_ASM_9.1020
1	map04917	Prolactin signaling pathway	KEGG PATHWAY	1/78	33/9559	0.237258	0.608451	Organismal Systems	Endocrine system	evm.TU.HIC_ASM_1.586	EVM_prediction_HIC_ASM_1.586
1	map05212	Pancreatic cancer	KEGG PATHWAY	1/78	40/9559	0.279929	0.609709	Human Diseases	Cancer: specific types	evm.TU.HIC_ASM_0.1824	EVM_prediction_HIC_ASM_0.1824
1	map00030	Pentose phosphate pathway	KEGG PATHWAY	1/78	40/9559	0.279929	0.609709	Metabolism	Carbohydrate metabolism	evm.TU.HIC_ASM_9.517	EVM_prediction_HIC_ASM_9.517
1	map04923	Regulation of lipolysis in adipocytes	KEGG PATHWAY	1/78	40/9559	0.279929	0.609709	Organismal Systems	Endocrine system	evm.TU.HIC_ASM_1.586	EVM_prediction_HIC_ASM_1.586
1	map05135	Yersinia infection	KEGG PATHWAY	1/78	84/9559	0.499054	0.610381	Human Diseases	Infectious disease: bacterial	evm.TU.HIC_ASM_0.1824	EVM_prediction_HIC_ASM_0.1824
1	map04650	Natural killer cell mediated cytotoxicity	KEGG PATHWAY	1/78	32/9559	0.230961	0.612048	Organismal Systems	Immune system	evm.TU.HIC_ASM_0.1824	EVM_prediction_HIC_ASM_0.1824
2	map04310	Wnt signaling pathway	KEGG PATHWAY	2/78	113/9559	0.235287	0.613288	Environmental Information Processing	Signal transduction	evm.TU.HIC_ASM_0.1824|evm.TU.HIC_ASM_11.648	EVM_prediction_HIC_ASM_0.1824;EVM_prediction_HIC_ASM_11.648
1	map05030	Cocaine addiction	KEGG PATHWAY	1/78	39/9559	0.273981	0.613563	Human Diseases	Substance dependence	evm.TU.HIC_ASM_2.961	EVM_prediction_HIC_ASM_2.961
1	map03022	Basal transcription factors	KEGG PATHWAY	1/78	39/9559	0.273981	0.613563	Genetic Information Processing	Transcription	evm.TU.HIC_ASM_12.465	EVM_prediction_HIC_ASM_12.465
1	map00061	Fatty acid biosynthesis	KEGG PATHWAY	1/78	34/9559	0.243503	0.614556	Metabolism	Lipid metabolism	evm.TU.HIC_ASM_9.189	EVM_prediction_HIC_ASM_9.189
1	map00860	Porphyrin metabolism	KEGG PATHWAY	1/78	38/9559	0.267984	0.617528	Metabolism	Metabolism of cofactors and vitamins	evm.TU.HIC_ASM_0.1642	EVM_prediction_HIC_ASM_0.1642
1	map00053	Ascorbate and aldarate metabolism	KEGG PATHWAY	1/78	38/9559	0.267984	0.617528	Metabolism	Carbohydrate metabolism	evm.TU.HIC_ASM_0.1642	EVM_prediction_HIC_ASM_0.1642
2	map05170	Human immunodeficiency virus 1 infection	KEGG PATHWAY	2/78	111/9559	0.229251	0.617812	Human Diseases	Infectious disease: viral	evm.TU.HIC_ASM_0.1824|evm.TU.HIC_ASM_0.980	EVM_prediction_HIC_ASM_0.1824;EVM_prediction_HIC_ASM_0.980
1	map00310	Lysine degradation	KEGG PATHWAY	1/78	87/9559	0.511325	0.620616	Metabolism	Amino acid metabolism	MSTRG.7652
1	map05169	Epstein-Barr virus infection	KEGG PATHWAY	1/78	88/9559	0.51535	0.620762	Human Diseases	Infectious disease: viral	evm.TU.HIC_ASM_0.1824	EVM_prediction_HIC_ASM_0.1824
1	map04961	Endocrine and other factor-regulated calcium reabsorption	KEGG PATHWAY	1/78	37/9559	0.261938	0.621614	Organismal Systems	Excretory system	evm.TU.HIC_ASM_4.1112	EVM_prediction_HIC_ASM_4.1112
1	map04380	Osteoclast differentiation	KEGG PATHWAY	1/78	37/9559	0.261938	0.621614	Organismal Systems	Development and regeneration	evm.TU.HIC_ASM_0.1824	EVM_prediction_HIC_ASM_0.1824
2	map04550	Signaling pathways regulating pluripotency of stem cells	KEGG PATHWAY	2/78	71/9559	0.114064	0.625383	Cellular Processes	Cellular community - eukaryotes	evm.TU.HIC_ASM_11.648|evm.TU.HIC_ASM_9.99	EVM_prediction_HIC_ASM_11.648;EVM_prediction_HIC_ASM_9.99
2	map04530	Tight junction	KEGG PATHWAY	2/78	120/9559	0.256477	0.627382	Cellular Processes	Cellular community - eukaryotes	evm.TU.HIC_ASM_0.1824|evm.TU.HIC_ASM_10.208	EVM_prediction_HIC_ASM_0.1824;EVM_prediction_HIC_ASM_10.208
2	map04910	Insulin signaling pathway	KEGG PATHWAY	2/78	120/9559	0.256477	0.627382	Organismal Systems	Endocrine system	evm.TU.HIC_ASM_9.189|evm.TU.HIC_ASM_1.586	EVM_prediction_HIC_ASM_9.189;EVM_prediction_HIC_ASM_1.586
2	map04072	Phospholipase D signaling pathway	KEGG PATHWAY	2/78	80/9559	0.138572	0.629512	Environmental Information Processing	Signal transduction	evm.TU.HIC_ASM_1.586|evm.TU.HIC_ASM_4.1112	EVM_prediction_HIC_ASM_1.586;EVM_prediction_HIC_ASM_4.1112
2	map04728	Dopaminergic synapse	KEGG PATHWAY	2/78	80/9559	0.138572	0.629512	Organismal Systems	Nervous system	evm.TU.HIC_ASM_2.961|evm.TU.HIC_ASM_2.743	EVM_prediction_HIC_ASM_2.961;EVM_prediction_HIC_ASM_2.743
2	map04062	Chemokine signaling pathway	KEGG PATHWAY	2/78	80/9559	0.138572	0.629512	Organismal Systems	Immune system	evm.TU.HIC_ASM_0.1824|evm.TU.HIC_ASM_10.208	EVM_prediction_HIC_ASM_0.1824;EVM_prediction_HIC_ASM_10.208
1	map04662	B cell receptor signaling pathway	KEGG PATHWAY	1/78	30/9559	0.218214	0.630838	Organismal Systems	Immune system	evm.TU.HIC_ASM_0.1824	EVM_prediction_HIC_ASM_0.1824
2	map04150	mTOR signaling pathway	KEGG PATHWAY	2/78	110/9559	0.226237	0.631083	Environmental Information Processing	Signal transduction	evm.TU.HIC_ASM_1.586|evm.TU.HIC_ASM_11.648	EVM_prediction_HIC_ASM_1.586;EVM_prediction_HIC_ASM_11.648
2	map05418	Fluid shear stress and atherosclerosis	KEGG PATHWAY	2/78	110/9559	0.226237	0.631083	Human Diseases	Cardiovascular disease	evm.TU.HIC_ASM_0.1824|evm.TU.HIC_ASM_0.1329	EVM_prediction_HIC_ASM_0.1824;EVM_prediction_HIC_ASM_0.1329
1	map00640	Propanoate metabolism	KEGG PATHWAY	1/78	36/9559	0.255843	0.63561	Metabolism	Carbohydrate metabolism	evm.TU.HIC_ASM_8.1031	EVM_prediction_HIC_ASM_8.1031
1	map00350	Tyrosine metabolism	KEGG PATHWAY	1/78	31/9559	0.224614	0.637743	Metabolism	Amino acid metabolism	evm.TU.HIC_ASM_7.1082	EVM_prediction_HIC_ASM_7.1082
3	map05205	Proteoglycans in cancer	KEGG PATHWAY	3/78	157/9559	0.136498	0.638328	Human Diseases	Cancer: overview	evm.TU.HIC_ASM_0.1824|evm.TU.HIC_ASM_10.208|evm.TU.HIC_ASM_11.648	EVM_prediction_HIC_ASM_0.1824;EVM_prediction_HIC_ASM_10.208;EVM_prediction_HIC_ASM_11.648
2	map04510	Focal adhesion	KEGG PATHWAY	2/78	107/9559	0.217217	0.639582	Cellular Processes	Cellular community - eukaryotes	evm.TU.HIC_ASM_0.1824|MSTRG.11409	EVM_prediction_HIC_ASM_0.1824;
2	map05163	Human cytomegalovirus infection	KEGG PATHWAY	2/78	106/9559	0.214217	0.642652	Human Diseases	Infectious disease: viral	evm.TU.HIC_ASM_0.1824|evm.TU.HIC_ASM_0.980	EVM_prediction_HIC_ASM_0.1824;EVM_prediction_HIC_ASM_0.980
2	map05020	Prion disease	KEGG PATHWAY	2/78	220/9559	0.53944	0.644894	Human Diseases	Neurodegenerative disease	evm.TU.HIC_ASM_0.1824|evm.TU.HIC_ASM_2.743	EVM_prediction_HIC_ASM_0.1824;EVM_prediction_HIC_ASM_2.743
2	map04142	Lysosome	KEGG PATHWAY	2/78	240/9559	0.587044	0.648195	Cellular Processes	Transport and catabolism	MSTRG.4267|evm.TU.HIC_ASM_9.1020	;EVM_prediction_HIC_ASM_9.1020
3	map05168	Herpes simplex virus 1 infection	KEGG PATHWAY	3/78	156/9559	0.134638	0.64871	Human Diseases	Infectious disease: viral	evm.TU.HIC_ASM_10.893|evm.TU.HIC_ASM_0.980|evm.TU.HIC_ASM_9.286	EVM_prediction_HIC_ASM_10.893;EVM_prediction_HIC_ASM_0.980;EVM_prediction_HIC_ASM_9.286
1	map04934	Cushing syndrome	KEGG PATHWAY	1/78	107/9559	0.585881	0.651435	Human Diseases	Endocrine and metabolic disease	evm.TU.HIC_ASM_11.648	EVM_prediction_HIC_ASM_11.648
1	map05164	Influenza A	KEGG PATHWAY	1/78	106/9559	0.582436	0.652164	Human Diseases	Infectious disease: viral	evm.TU.HIC_ASM_9.487	EVM_prediction_HIC_ASM_9.487
1	map04114	Oocyte meiosis	KEGG PATHWAY	1/78	97/9559	0.550126	0.652761	Cellular Processes	Cell growth and death	evm.TU.HIC_ASM_1.586	EVM_prediction_HIC_ASM_1.586
1	map04974	Protein digestion and absorption	KEGG PATHWAY	1/78	105/9559	0.578962	0.652872	Organismal Systems	Digestive system	evm.TU.HIC_ASM_9.487	EVM_prediction_HIC_ASM_9.487
1	map04361	Axon regeneration	KEGG PATHWAY	1/78	104/9559	0.57546	0.653558	Organismal Systems	Development and regeneration	evm.TU.HIC_ASM_0.1824	EVM_prediction_HIC_ASM_0.1824
1	map05130	Pathogenic Escherichia coli infection	KEGG PATHWAY	1/78	103/9559	0.571929	0.654221	Human Diseases	Infectious disease: bacterial	evm.TU.HIC_ASM_0.1824	EVM_prediction_HIC_ASM_0.1824
1	map04022	cGMP-PKG signaling pathway	KEGG PATHWAY	1/78	102/9559	0.568369	0.65486	Environmental Information Processing	Signal transduction	evm.TU.HIC_ASM_1.586	EVM_prediction_HIC_ASM_1.586
1	map04390	Hippo signaling pathway	KEGG PATHWAY	1/78	101/9559	0.56478	0.655474	Environmental Information Processing	Signal transduction	evm.TU.HIC_ASM_11.648	EVM_prediction_HIC_ASM_11.648
1	map04613	Neutrophil extracellular trap formation	KEGG PATHWAY	1/78	100/9559	0.561161	0.656063	Organismal Systems	Immune system	evm.TU.HIC_ASM_0.1824	EVM_prediction_HIC_ASM_0.1824
1	map04360	Axon guidance	KEGG PATHWAY	1/78	99/9559	0.557512	0.656626	Organismal Systems	Development and regeneration	evm.TU.HIC_ASM_0.1824	EVM_prediction_HIC_ASM_0.1824
1	map05017	Spinocerebellar ataxia	KEGG PATHWAY	1/78	112/9559	0.602692	0.660883	Human Diseases	Neurodegenerative disease	evm.TU.HIC_ASM_2.961	EVM_prediction_HIC_ASM_2.961
1	map04020	Calcium signaling pathway	KEGG PATHWAY	1/78	112/9559	0.602692	0.660883	Environmental Information Processing	Signal transduction	evm.TU.HIC_ASM_2.743	EVM_prediction_HIC_ASM_2.743
1	map04664	Fc epsilon RI signaling pathway	KEGG PATHWAY	1/78	26/9559	0.192092	0.663969	Organismal Systems	Immune system	evm.TU.HIC_ASM_0.1824	EVM_prediction_HIC_ASM_0.1824
1	map04730	Long-term depression	KEGG PATHWAY	1/78	26/9559	0.192092	0.663969	Organismal Systems	Nervous system	evm.TU.HIC_ASM_2.961	EVM_prediction_HIC_ASM_2.961
1	map04940	Type I diabetes mellitus	KEGG PATHWAY	1/78	17/9559	0.130123	0.667406	Human Diseases	Endocrine and metabolic disease	evm.TU.HIC_ASM_1.586	EVM_prediction_HIC_ASM_1.586
1	map04060	Cytokine-cytokine receptor interaction	KEGG PATHWAY	1/78	17/9559	0.130123	0.667406	Environmental Information Processing	Signaling molecules and interaction	evm.TU.HIC_ASM_9.99	EVM_prediction_HIC_ASM_9.99
2	map04976	Bile secretion	KEGG PATHWAY	2/78	98/9559	0.190397	0.672737	Organismal Systems	Digestive system	evm.TU.FRAGSCAFF_24.2|evm.TU.HIC_ASM_0.1642	EVM_prediction_FRAGSCAFF_24.2;EVM_prediction_HIC_ASM_0.1642
1	map04145	Phagosome	KEGG PATHWAY	1/78	118/9559	0.621978	0.672752	Cellular Processes	Transport and catabolism	evm.TU.HIC_ASM_0.1824	EVM_prediction_HIC_ASM_0.1824
1	map00590	Arachidonic acid metabolism	KEGG PATHWAY	1/78	29/9559	0.211763	0.673406	Metabolism	Lipid metabolism	evm.TU.HIC_ASM_3.1553	EVM_prediction_HIC_ASM_3.1553
1	map05217	Basal cell carcinoma	KEGG PATHWAY	1/78	29/9559	0.211763	0.673406	Human Diseases	Cancer: specific types	evm.TU.HIC_ASM_11.648	EVM_prediction_HIC_ASM_11.648
1	map00100	Steroid biosynthesis	KEGG PATHWAY	1/78	29/9559	0.211763	0.673406	Metabolism	Lipid metabolism	evm.TU.HIC_ASM_2.61	EVM_prediction_HIC_ASM_2.61
1	map05417	Lipid and atherosclerosis	KEGG PATHWAY	1/78	120/9559	0.628199	0.674889	Human Diseases	Cardiovascular disease	evm.TU.HIC_ASM_0.1824	EVM_prediction_HIC_ASM_0.1824
2	map00480	Glutathione metabolism	KEGG PATHWAY	2/78	76/9559	0.127536	0.67594	Metabolism	Metabolism of other amino acids	evm.TU.HIC_ASM_0.1329|evm.TU.HIC_ASM_3.1553	EVM_prediction_HIC_ASM_0.1329;EVM_prediction_HIC_ASM_3.1553
2	map04723	Retrograde endocannabinoid signaling	KEGG PATHWAY	2/78	97/9559	0.187446	0.677361	Organismal Systems	Nervous system	evm.TU.HIC_ASM_2.961|evm.TU.HIC_ASM_2.743	EVM_prediction_HIC_ASM_2.961;EVM_prediction_HIC_ASM_2.743
1	map04370	VEGF signaling pathway	KEGG PATHWAY	1/78	28/9559	0.205259	0.67992	Environmental Information Processing	Signal transduction	evm.TU.HIC_ASM_0.1824	EVM_prediction_HIC_ASM_0.1824
1	map04623	Cytosolic DNA-sensing pathway	KEGG PATHWAY	1/78	28/9559	0.205259	0.67992	Organismal Systems	Immune system	evm.TU.HIC_ASM_0.980	EVM_prediction_HIC_ASM_0.980
1	map05171	Coronavirus disease - COVID-19	KEGG PATHWAY	1/78	125/9559	0.643312	0.686487	Human Diseases	Infectious disease: viral	evm.TU.HIC_ASM_0.980	EVM_prediction_HIC_ASM_0.980
1	map04013	MAPK signaling pathway - fly	KEGG PATHWAY	1/78	125/9559	0.643312	0.686487	Environmental Information Processing	Signal transduction	evm.TU.HIC_ASM_0.1824	EVM_prediction_HIC_ASM_0.1824
2	map05225	Hepatocellular carcinoma	KEGG PATHWAY	2/78	91/9559	0.16989	0.69263	Human Diseases	Cancer: specific types	evm.TU.HIC_ASM_0.1329|evm.TU.HIC_ASM_11.648	EVM_prediction_HIC_ASM_0.1329;EVM_prediction_HIC_ASM_11.648
1	map04614	Renin-angiotensin system	KEGG PATHWAY	1/78	25/9559	0.185427	0.701975	Organismal Systems	Endocrine system	evm.TU.HIC_ASM_4.886	EVM_prediction_HIC_ASM_4.886
1	map05416	Viral myocarditis	KEGG PATHWAY	1/78	25/9559	0.185427	0.701975	Human Diseases	Cardiovascular disease	evm.TU.HIC_ASM_0.1824	EVM_prediction_HIC_ASM_0.1824
1	map04960	Aldosterone-regulated sodium reabsorption	KEGG PATHWAY	1/78	24/9559	0.178709	0.710368	Organismal Systems	Excretory system	evm.TU.HIC_ASM_1.586	EVM_prediction_HIC_ASM_1.586
1	map00760	Nicotinate and nicotinamide metabolism	KEGG PATHWAY	1/78	24/9559	0.178709	0.710368	Metabolism	Metabolism of cofactors and vitamins	evm.TU.HIC_ASM_9.512	EVM_prediction_HIC_ASM_9.512
2	map05010	Alzheimer disease	KEGG PATHWAY	2/78	294/9559	0.697328	0.734273	Human Diseases	Neurodegenerative disease	evm.TU.HIC_ASM_1.586|evm.TU.HIC_ASM_11.648	EVM_prediction_HIC_ASM_1.586;EVM_prediction_HIC_ASM_11.648
1	map04140	Autophagy - animal	KEGG PATHWAY	1/78	147/9559	0.702919	0.73529	Cellular Processes	Transport and catabolism	evm.TU.HIC_ASM_1.586	EVM_prediction_HIC_ASM_1.586
1	map04141	Protein processing in endoplasmic reticulum	KEGG PATHWAY	1/78	152/9559	0.715029	0.738244	Genetic Information Processing	Folding, sorting and degradation	evm.TU.HIC_ASM_11.245	EVM_prediction_HIC_ASM_11.245
2	map05016	Huntington disease	KEGG PATHWAY	2/78	302/9559	0.711453	0.739354	Human Diseases	Neurodegenerative disease	evm.TU.HIC_ASM_2.961|evm.TU.HIC_ASM_2.743	EVM_prediction_HIC_ASM_2.961;EVM_prediction_HIC_ASM_2.743
1	map05132	Salmonella infection	KEGG PATHWAY	1/78	159/9559	0.731169	0.740483	Human Diseases	Infectious disease: bacterial	evm.TU.HIC_ASM_0.1824	EVM_prediction_HIC_ASM_0.1824
1	map04144	Endocytosis	KEGG PATHWAY	1/78	158/9559	0.728919	0.742937	Cellular Processes	Transport and catabolism	evm.TU.HIC_ASM_4.1112	EVM_prediction_HIC_ASM_4.1112
1	map03040	Spliceosome	KEGG PATHWAY	1/78	156/9559	0.724365	0.743058	Genetic Information Processing	Transcription	evm.TU.HIC_ASM_9.1157	EVM_prediction_HIC_ASM_9.1157
2	map05014	Amyotrophic lateral sclerosis	KEGG PATHWAY	2/78	328/9559	0.753652	0.758422	Human Diseases	Neurodegenerative disease	evm.TU.HIC_ASM_0.1824|evm.TU.HIC_ASM_2.961	EVM_prediction_HIC_ASM_0.1824;EVM_prediction_HIC_ASM_2.961
1	map05165	Human papillomavirus infection	KEGG PATHWAY	1/78	190/9559	0.792452	0.792452	Human Diseases	Infectious disease: viral	evm.TU.HIC_ASM_11.648	EVM_prediction_HIC_ASM_11.648
