# Supplementary material for: Integrated behavior and transcriptomic analysis provide valuable insights into the response mechanisms of Dastarcus helophoroides Fairmaire to light exposure
Source: Front Physiol. 2023 Dec 1;14:1250836. doi: 10.3389/fphys.2023.1250836 (PMC10722319; doi:10.3389/fphys.2023.1250836)
Supplement: Supplementary file 1 [file DataSheet1.ZIP › Table S14.xlsx]

## Sheet: Sheet1
Table S13. the genes from grey modules were subjected to KEGG enrichment analysis.
Num	Pathway id	Description	Database	Ratio_in_study	Ratio_in_pop	Pvalue	Padjust	First Category	Second Category	Gene_ids	Gene_names
1	map04371	Apelin signaling pathway	KEGG PATHWAY	44947	83/9559	0.167507	0.24501	Environmental Information Processing	Signal transduction	evm.TU.HIC_ASM_9.732	EVM_prediction_HIC_ASM_9.732
1	map04072	Phospholipase D signaling pathway	KEGG PATHWAY	44947	80/9559	0.161949	0.247984	Environmental Information Processing	Signal transduction	evm.TU.HIC_ASM_6.979	EVM_prediction_HIC_ASM_6.979
1	map04612	Antigen processing and presentation	KEGG PATHWAY	44947	80/9559	0.161949	0.247984	Organismal Systems	Immune system	MSTRG.7230
1	map04728	Dopaminergic synapse	KEGG PATHWAY	44947	80/9559	0.161949	0.247984	Organismal Systems	Nervous system	evm.TU.HIC_ASM_6.979	EVM_prediction_HIC_ASM_6.979
1	map04621	NOD-like receptor signaling pathway	KEGG PATHWAY	44947	79/9559	0.160088	0.249026	Organismal Systems	Immune system	evm.TU.HIC_ASM_9.732	EVM_prediction_HIC_ASM_9.732
1	map04925	Aldosterone synthesis and secretion	KEGG PATHWAY	44947	87/9559	0.174863	0.252009	Organismal Systems	Endocrine system	evm.TU.HIC_ASM_6.979	EVM_prediction_HIC_ASM_6.979
1	map04071	Sphingolipid signaling pathway	KEGG PATHWAY	44947	78/9559	0.158224	0.254195	Environmental Information Processing	Signal transduction	evm.TU.HIC_ASM_6.979	EVM_prediction_HIC_ASM_6.979
1	map04919	Thyroid hormone signaling pathway	KEGG PATHWAY	44947	78/9559	0.158224	0.254195	Organismal Systems	Endocrine system	evm.TU.HIC_ASM_6.979	EVM_prediction_HIC_ASM_6.979
1	map04270	Vascular smooth muscle contraction	KEGG PATHWAY	44947	75/9559	0.152606	0.257852	Organismal Systems	Circulatory system	evm.TU.HIC_ASM_6.979	EVM_prediction_HIC_ASM_6.979
1	map04070	Phosphatidylinositol signaling system	KEGG PATHWAY	44947	75/9559	0.152606	0.257852	Environmental Information Processing	Signal transduction	evm.TU.HIC_ASM_6.979	EVM_prediction_HIC_ASM_6.979
1	map05167	Kaposi sarcoma-associated herpesvirus infection	KEGG PATHWAY	44947	75/9559	0.152606	0.257852	Human Diseases	Infectious disease: viral	evm.TU.HIC_ASM_9.732	EVM_prediction_HIC_ASM_9.732
1	map05161	Hepatitis B	KEGG PATHWAY	44947	71/9559	0.145061	0.258473	Human Diseases	Infectious disease: viral	evm.TU.HIC_ASM_6.979	EVM_prediction_HIC_ASM_6.979
1	map04550	Signaling pathways regulating pluripotency of stem cells	KEGG PATHWAY	44947	71/9559	0.145061	0.258473	Cellular Processes	Cellular community - eukaryotes	evm.TU.HIC_ASM_9.55	EVM_prediction_HIC_ASM_9.55
1	map05231	Choline metabolism in cancer	KEGG PATHWAY	44947	71/9559	0.145061	0.258473	Human Diseases	Cancer: overview	evm.TU.HIC_ASM_6.979	EVM_prediction_HIC_ASM_6.979
1	map05225	Hepatocellular carcinoma	KEGG PATHWAY	44947	91/9559	0.182157	0.258716	Human Diseases	Cancer: specific types	evm.TU.HIC_ASM_6.979	EVM_prediction_HIC_ASM_6.979
1	map05417	Lipid and atherosclerosis	KEGG PATHWAY	44947	120/9559	0.233235	0.259738	Human Diseases	Cardiovascular disease	evm.TU.HIC_ASM_6.979	EVM_prediction_HIC_ASM_6.979
1	map05034	Alcoholism	KEGG PATHWAY	44947	119/9559	0.231525	0.260798	Human Diseases	Substance dependence	evm.TU.ORIGINAL_195.15	EVM_prediction_ORIGINAL_195.15
1	map04310	Wnt signaling pathway	KEGG PATHWAY	44947	113/9559	0.221191	0.261166	Environmental Information Processing	Signal transduction	evm.TU.HIC_ASM_6.979	EVM_prediction_HIC_ASM_6.979
1	map04210	Apoptosis	KEGG PATHWAY	44947	115/9559	0.224651	0.262092	Cellular Processes	Cell growth and death	MSTRG.7230
1	map05171	Coronavirus disease - COVID-19	KEGG PATHWAY	44947	125/9559	0.241728	0.263215	Human Diseases	Infectious disease: viral	evm.TU.HIC_ASM_6.979	EVM_prediction_HIC_ASM_6.979
1	map04928	Parathyroid hormone synthesis, secretion and action	KEGG PATHWAY	44947	67/9559	0.137452	0.264124	Organismal Systems	Endocrine system	evm.TU.HIC_ASM_6.979	EVM_prediction_HIC_ASM_6.979
1	map04015	Rap1 signaling pathway	KEGG PATHWAY	44947	124/9559	0.240037	0.26431	Environmental Information Processing	Signal transduction	evm.TU.HIC_ASM_6.979	EVM_prediction_HIC_ASM_6.979
1	map04912	GnRH signaling pathway	KEGG PATHWAY	44947	70/9559	0.143165	0.26472	Organismal Systems	Endocrine system	evm.TU.HIC_ASM_6.979	EVM_prediction_HIC_ASM_6.979
1	map04935	Growth hormone synthesis, secretion and action	KEGG PATHWAY	44947	70/9559	0.143165	0.26472	Organismal Systems	Endocrine system	evm.TU.HIC_ASM_6.979	EVM_prediction_HIC_ASM_6.979
1	map04145	Phagosome	KEGG PATHWAY	44947	118/9559	0.229812	0.26496	Cellular Processes	Transport and catabolism	MSTRG.7230
1	map04014	Ras signaling pathway	KEGG PATHWAY	44947	118/9559	0.229812	0.26496	Environmental Information Processing	Signal transduction	evm.TU.HIC_ASM_6.979	EVM_prediction_HIC_ASM_6.979
1	map04926	Relaxin signaling pathway	KEGG PATHWAY	44947	69/9559	0.141265	0.26623	Organismal Systems	Endocrine system	evm.TU.HIC_ASM_6.979	EVM_prediction_HIC_ASM_6.979
1	map04721	Synaptic vesicle cycle	KEGG PATHWAY	44947	65/9559	0.133623	0.267247	Organismal Systems	Nervous system	evm.TU.HIC_ASM_7.957	EVM_prediction_HIC_ASM_7.957
1	map04066	HIF-1 signaling pathway	KEGG PATHWAY	44947	65/9559	0.133623	0.267247	Environmental Information Processing	Signal transduction	evm.TU.HIC_ASM_6.979	EVM_prediction_HIC_ASM_6.979
1	map05017	Spinocerebellar ataxia	KEGG PATHWAY	44947	112/9559	0.219456	0.268834	Human Diseases	Neurodegenerative disease	evm.TU.HIC_ASM_6.979	EVM_prediction_HIC_ASM_6.979
1	map05207	Chemical carcinogenesis - receptor activation	KEGG PATHWAY	44947	112/9559	0.219456	0.268834	Human Diseases	Cancer: overview	evm.TU.HIC_ASM_6.979	EVM_prediction_HIC_ASM_6.979
1	map04020	Calcium signaling pathway	KEGG PATHWAY	44947	112/9559	0.219456	0.268834	Environmental Information Processing	Signal transduction	evm.TU.HIC_ASM_6.979	EVM_prediction_HIC_ASM_6.979
1	map05170	Human immunodeficiency virus 1 infection	KEGG PATHWAY	44947	111/9559	0.217717	0.27008	Human Diseases	Infectious disease: viral	evm.TU.HIC_ASM_6.979	EVM_prediction_HIC_ASM_6.979
1	map04723	Retrograde endocannabinoid signaling	KEGG PATHWAY	44947	97/9559	0.192984	0.270178	Organismal Systems	Nervous system	evm.TU.HIC_ASM_6.979	EVM_prediction_HIC_ASM_6.979
1	map04360	Axon guidance	KEGG PATHWAY	44947	99/9559	0.196562	0.271311	Organismal Systems	Development and regeneration	evm.TU.HIC_ASM_6.979	EVM_prediction_HIC_ASM_6.979
1	map05206	MicroRNAs in cancer	KEGG PATHWAY	44947	99/9559	0.196562	0.271311	Human Diseases	Cancer: overview	evm.TU.HIC_ASM_6.979	EVM_prediction_HIC_ASM_6.979
1	map04510	Focal adhesion	KEGG PATHWAY	44947	107/9559	0.210725	0.271725	Cellular Processes	Cellular community - eukaryotes	evm.TU.HIC_ASM_6.979	EVM_prediction_HIC_ASM_6.979
1	map04911	Insulin secretion	KEGG PATHWAY	44947	64/9559	0.131703	0.274615	Organismal Systems	Endocrine system	evm.TU.HIC_ASM_6.979	EVM_prediction_HIC_ASM_6.979
1	map04713	Circadian entrainment	KEGG PATHWAY	44947	64/9559	0.131703	0.274615	Organismal Systems	Environmental adaptation	evm.TU.HIC_ASM_6.979	EVM_prediction_HIC_ASM_6.979
1	map05418	Fluid shear stress and atherosclerosis	KEGG PATHWAY	44947	110/9559	0.215975	0.274877	Human Diseases	Cardiovascular disease	MSTRG.7230
1	map04150	mTOR signaling pathway	KEGG PATHWAY	44947	110/9559	0.215975	0.274877	Environmental Information Processing	Signal transduction	evm.TU.HIC_ASM_6.979	EVM_prediction_HIC_ASM_6.979
1	map05164	Influenza A	KEGG PATHWAY	44947	106/9559	0.208968	0.276742	Human Diseases	Infectious disease: viral	evm.TU.HIC_ASM_6.979	EVM_prediction_HIC_ASM_6.979
1	map05163	Human cytomegalovirus infection	KEGG PATHWAY	44947	106/9559	0.208968	0.276742	Human Diseases	Infectious disease: viral	evm.TU.HIC_ASM_6.979	EVM_prediction_HIC_ASM_6.979
2	map05022	Pathways of neurodegeneration - multiple diseases	KEGG PATHWAY	44978	387/9559	0.208077	0.279337	Human Diseases	Neurodegenerative disease	evm.TU.HIC_ASM_9.732|evm.TU.HIC_ASM_6.979	EVM_prediction_HIC_ASM_9.732;EVM_prediction_HIC_ASM_6.979
1	map05146	Amoebiasis	KEGG PATHWAY	44947	62/9559	0.12785	0.284757	Human Diseases	Infectious disease: parasitic	evm.TU.HIC_ASM_6.979	EVM_prediction_HIC_ASM_6.979
1	map05322	Systemic lupus erythematosus	KEGG PATHWAY	44947	62/9559	0.12785	0.284757	Human Diseases	Immune disease	evm.TU.ORIGINAL_195.15	EVM_prediction_ORIGINAL_195.15
1	map04970	Salivary secretion	KEGG PATHWAY	44947	62/9559	0.12785	0.284757	Organismal Systems	Digestive system	evm.TU.HIC_ASM_6.979	EVM_prediction_HIC_ASM_6.979
1	map04151	PI3K-Akt signaling pathway	KEGG PATHWAY	44947	142/9559	0.269941	0.290705	Environmental Information Processing	Signal transduction	evm.TU.HIC_ASM_6.979	EVM_prediction_HIC_ASM_6.979
1	map04916	Melanogenesis	KEGG PATHWAY	44947	61/9559	0.125918	0.293808	Organismal Systems	Endocrine system	evm.TU.HIC_ASM_6.979	EVM_prediction_HIC_ASM_6.979
1	map05414	Dilated cardiomyopathy	KEGG PATHWAY	44947	61/9559	0.125918	0.293808	Human Diseases	Cardiovascular disease	evm.TU.HIC_ASM_8.361	EVM_prediction_HIC_ASM_8.361
1	map05203	Viral carcinogenesis	KEGG PATHWAY	44947	147/9559	0.278046	0.29618	Human Diseases	Cancer: overview	evm.TU.ORIGINAL_195.15	EVM_prediction_ORIGINAL_195.15
1	map04750	Inflammatory mediator regulation of TRP channels	KEGG PATHWAY	44947	60/9559	0.123981	0.296344	Organismal Systems	Sensory system	evm.TU.HIC_ASM_6.979	EVM_prediction_HIC_ASM_6.979
1	map05032	Morphine addiction	KEGG PATHWAY	44947	59/9559	0.12204	0.298998	Human Diseases	Substance dependence	evm.TU.HIC_ASM_6.979	EVM_prediction_HIC_ASM_6.979
1	map04972	Pancreatic secretion	KEGG PATHWAY	44947	153/9559	0.28766	0.303126	Organismal Systems	Digestive system	evm.TU.HIC_ASM_6.979	EVM_prediction_HIC_ASM_6.979
1	map04725	Cholinergic synapse	KEGG PATHWAY	44947	57/9559	0.118146	0.304693	Organismal Systems	Nervous system	evm.TU.HIC_ASM_6.979	EVM_prediction_HIC_ASM_6.979
1	map04724	Glutamatergic synapse	KEGG PATHWAY	44947	57/9559	0.118146	0.304693	Organismal Systems	Nervous system	evm.TU.HIC_ASM_6.979	EVM_prediction_HIC_ASM_6.979
1	map05031	Amphetamine addiction	KEGG PATHWAY	44947	55/9559	0.114236	0.319861	Human Diseases	Substance dependence	evm.TU.HIC_ASM_6.979	EVM_prediction_HIC_ASM_6.979
1	map00970	Aminoacyl-tRNA biosynthesis	KEGG PATHWAY	44947	55/9559	0.114236	0.319861	Genetic Information Processing	Translation	evm.TU.HIC_ASM_6.692	EVM_prediction_HIC_ASM_6.692
1	map04260	Cardiac muscle contraction	KEGG PATHWAY	44947	55/9559	0.114236	0.319861	Organismal Systems	Circulatory system	evm.TU.HIC_ASM_8.361	EVM_prediction_HIC_ASM_8.361
1	map05131	Shigellosis	KEGG PATHWAY	44947	167/9559	0.30962	0.322795	Human Diseases	Infectious disease: bacterial	evm.TU.HIC_ASM_9.732	EVM_prediction_HIC_ASM_9.732
1	map04727	GABAergic synapse	KEGG PATHWAY	44947	54/9559	0.112275	0.323615	Organismal Systems	Nervous system	evm.TU.HIC_ASM_6.979	EVM_prediction_HIC_ASM_6.979
1	map04918	Thyroid hormone synthesis	KEGG PATHWAY	44947	53/9559	0.110309	0.337822	Organismal Systems	Endocrine system	evm.TU.HIC_ASM_6.979	EVM_prediction_HIC_ASM_6.979
1	map05410	Hypertrophic cardiomyopathy	KEGG PATHWAY	44947	53/9559	0.110309	0.337822	Human Diseases	Cardiovascular disease	evm.TU.HIC_ASM_8.361	EVM_prediction_HIC_ASM_8.361
1	map05415	Diabetic cardiomyopathy	KEGG PATHWAY	44947	180/9559	0.329433	0.339836	Human Diseases	Cardiovascular disease	evm.TU.HIC_ASM_6.979	EVM_prediction_HIC_ASM_6.979
1	map04540	Gap junction	KEGG PATHWAY	44947	52/9559	0.10834	0.35391	Cellular Processes	Cellular community - eukaryotes	evm.TU.HIC_ASM_6.979	EVM_prediction_HIC_ASM_6.979
1	map05323	Rheumatoid arthritis	KEGG PATHWAY	44947	52/9559	0.10834	0.35391	Human Diseases	Immune disease	MSTRG.7230
1	map04933	AGE-RAGE signaling pathway in diabetic complications	KEGG PATHWAY	44947	49/9559	0.102406	0.371696	Human Diseases	Endocrine and metabolic disease	evm.TU.HIC_ASM_6.979	EVM_prediction_HIC_ASM_6.979
1	map04137	Mitophagy - animal	KEGG PATHWAY	44947	51/9559	0.106366	0.372281	Cellular Processes	Transport and catabolism	evm.TU.HIC_ASM_9.732	EVM_prediction_HIC_ASM_9.732
1	map04666	Fc gamma R-mediated phagocytosis	KEGG PATHWAY	44947	51/9559	0.106366	0.372281	Organismal Systems	Immune system	evm.TU.HIC_ASM_6.979	EVM_prediction_HIC_ASM_6.979
1	map04720	Long-term potentiation	KEGG PATHWAY	44947	42/9559	0.0884141	0.376721	Organismal Systems	Nervous system	evm.TU.HIC_ASM_6.979	EVM_prediction_HIC_ASM_6.979
1	map04726	Serotonergic synapse	KEGG PATHWAY	44947	44/9559	0.0924328	0.377434	Organismal Systems	Nervous system	evm.TU.HIC_ASM_6.979	EVM_prediction_HIC_ASM_6.979
1	map04670	Leukocyte transendothelial migration	KEGG PATHWAY	44947	41/9559	0.0863984	0.384866	Organismal Systems	Immune system	evm.TU.HIC_ASM_6.979	EVM_prediction_HIC_ASM_6.979
1	map05110	Vibrio cholerae infection	KEGG PATHWAY	44947	47/9559	0.0984293	0.385843	Human Diseases	Infectious disease: bacterial	evm.TU.HIC_ASM_6.979	EVM_prediction_HIC_ASM_6.979
1	map04971	Gastric acid secretion	KEGG PATHWAY	44947	47/9559	0.0984293	0.385843	Organismal Systems	Digestive system	evm.TU.HIC_ASM_6.979	EVM_prediction_HIC_ASM_6.979
1	map04961	Endocrine and other factor-regulated calcium reabsorption	KEGG PATHWAY	44947	37/9559	0.078293	0.403827	Organismal Systems	Excretory system	evm.TU.HIC_ASM_6.979	EVM_prediction_HIC_ASM_6.979
1	map04929	GnRH secretion	KEGG PATHWAY	44947	37/9559	0.078293	0.403827	Organismal Systems	Endocrine system	evm.TU.HIC_ASM_6.979	EVM_prediction_HIC_ASM_6.979
1	map05412	Arrhythmogenic right ventricular cardiomyopathy	KEGG PATHWAY	44947	37/9559	0.078293	0.403827	Human Diseases	Cardiovascular disease	evm.TU.HIC_ASM_8.361	EVM_prediction_HIC_ASM_8.361
1	map04012	ErbB signaling pathway	KEGG PATHWAY	44947	36/9559	0.0762559	0.415171	Environmental Information Processing	Signal transduction	evm.TU.HIC_ASM_6.979	EVM_prediction_HIC_ASM_6.979
1	map05214	Glioma	KEGG PATHWAY	44947	34/9559	0.072169	0.416033	Human Diseases	Cancer: specific types	evm.TU.HIC_ASM_6.979	EVM_prediction_HIC_ASM_6.979
1	map04142	Lysosome	KEGG PATHWAY	44947	240/9559	0.414067	0.422694	Cellular Processes	Transport and catabolism	MSTRG.7230
1	map04745	Phototransduction - fly	KEGG PATHWAY	44947	33/9559	0.0701191	0.429479	Organismal Systems	Sensory system	evm.TU.HIC_ASM_6.979	EVM_prediction_HIC_ASM_6.979
1	map05200	Pathways in cancer	KEGG PATHWAY	44947	258/9559	0.437405	0.441914	Human Diseases	Cancer: overview	evm.TU.HIC_ASM_6.979	EVM_prediction_HIC_ASM_6.979
1	map04650	Natural killer cell mediated cytotoxicity	KEGG PATHWAY	44947	32/9559	0.0680649	0.44469	Organismal Systems	Immune system	evm.TU.HIC_ASM_6.979	EVM_prediction_HIC_ASM_6.979
1	map04370	VEGF signaling pathway	KEGG PATHWAY	44947	28/9559	0.0598047	0.450835	Environmental Information Processing	Signal transduction	evm.TU.HIC_ASM_6.979	EVM_prediction_HIC_ASM_6.979
1	map01521	EGFR tyrosine kinase inhibitor resistance	KEGG PATHWAY	44947	28/9559	0.0598047	0.450835	Human Diseases	Drug resistance: antineoplastic	evm.TU.HIC_ASM_6.979	EVM_prediction_HIC_ASM_6.979
2	map04613	Neutrophil extracellular trap formation	KEGG PATHWAY	44978	100/9559	0.0199929	0.489826	Organismal Systems	Immune system	evm.TU.ORIGINAL_195.15|evm.TU.HIC_ASM_6.979	EVM_prediction_ORIGINAL_195.15;EVM_prediction_HIC_ASM_6.979
1	map04730	Long-term depression	KEGG PATHWAY	44947	26/9559	0.0556484	0.495777	Organismal Systems	Nervous system	evm.TU.HIC_ASM_6.979	EVM_prediction_HIC_ASM_6.979
1	map04664	Fc epsilon RI signaling pathway	KEGG PATHWAY	44947	26/9559	0.0556484	0.495777	Organismal Systems	Immune system	evm.TU.HIC_ASM_6.979	EVM_prediction_HIC_ASM_6.979
1	map05014	Amyotrophic lateral sclerosis	KEGG PATHWAY	44947	328/9559	0.520021	0.520021	Human Diseases	Neurodegenerative disease	evm.TU.HIC_ASM_9.732	EVM_prediction_HIC_ASM_9.732
2	map04261	Adrenergic signaling in cardiomyocytes	KEGG PATHWAY	44978	90/9559	0.0163902	0.535413	Organismal Systems	Circulatory system	evm.TU.HIC_ASM_8.361|evm.TU.HIC_ASM_6.979	EVM_prediction_HIC_ASM_8.361;EVM_prediction_HIC_ASM_6.979
1	map04960	Aldosterone-regulated sodium reabsorption	KEGG PATHWAY	44947	24/9559	0.0514747	0.560503	Organismal Systems	Excretory system	evm.TU.HIC_ASM_6.979	EVM_prediction_HIC_ASM_6.979
1	map05223	Non-small cell lung cancer	KEGG PATHWAY	44947	24/9559	0.0514747	0.560503	Human Diseases	Cancer: specific types	evm.TU.HIC_ASM_6.979	EVM_prediction_HIC_ASM_6.979
1	map04216	Ferroptosis	KEGG PATHWAY	44947	23/9559	0.0493813	0.604921	Cellular Processes	Cell growth and death	evm.TU.HIC_ASM_9.732	EVM_prediction_HIC_ASM_9.732
2	map05205	Proteoglycans in cancer	KEGG PATHWAY	44978	157/9559	0.0459008	0.642612	Human Diseases	Cancer: overview	evm.TU.HIC_ASM_6.979|MSTRG.7230	EVM_prediction_HIC_ASM_6.979;
2	map04921	Oxytocin signaling pathway	KEGG PATHWAY	44978	81/9559	0.0134175	0.657457	Organismal Systems	Endocrine system	evm.TU.HIC_ASM_8.361|evm.TU.HIC_ASM_6.979	EVM_prediction_HIC_ASM_8.361;EVM_prediction_HIC_ASM_6.979
2	map04140	Autophagy - animal	KEGG PATHWAY	44978	147/9559	0.0407516	0.66561	Cellular Processes	Transport and catabolism	evm.TU.HIC_ASM_9.732|MSTRG.7230	EVM_prediction_HIC_ASM_9.732;
2	map04010	MAPK signaling pathway	KEGG PATHWAY	44978	139/9559	0.0368058	0.721393	Environmental Information Processing	Signal transduction	evm.TU.HIC_ASM_8.361|evm.TU.HIC_ASM_6.979	EVM_prediction_HIC_ASM_8.361;EVM_prediction_HIC_ASM_6.979
1	map05143	African trypanosomiasis	KEGG PATHWAY	44947	5/9559	0.0109385	1	Human Diseases	Infectious disease: parasitic	evm.TU.HIC_ASM_6.979	EVM_prediction_HIC_ASM_6.979
