# Supplementary material for: Integrated behavior and transcriptomic analysis provide valuable insights into the response mechanisms of Dastarcus helophoroides Fairmaire to light exposure
Source: Front Physiol. 2023 Dec 1;14:1250836. doi: 10.3389/fphys.2023.1250836 (PMC10722319; doi:10.3389/fphys.2023.1250836)
Supplement: Supplementary file 1 [file DataSheet1.ZIP › Table S15.xlsx]

## Sheet: Sheet1
Table S14. Downregulated hub gene analysis in four KEGG pathway ( ‘ECM-receptor interaction’, ‘Focal adhesion’, ‘PI3K-Akt signaling pathway’ and 'Lysosome').
gene id	gene name	degree	module
MSTRG.130		15.391	turquoise
evm.TU.HIC_ASM_0.1096	EVM_prediction_HIC_ASM_0.1096	12.4688	turquoise
evm.TU.HIC_ASM_0.1097	EVM_prediction_HIC_ASM_0.1097	11.2861	turquoise
evm.TU.HIC_ASM_0.1098	EVM_prediction_HIC_ASM_0.1098	14.4128	turquoise
evm.TU.HIC_ASM_0.1975	EVM_prediction_HIC_ASM_0.1975	13.613	turquoise
evm.TU.HIC_ASM_1.972	EVM_prediction_HIC_ASM_1.972	11.0534	turquoise
evm.TU.HIC_ASM_10.534	EVM_prediction_HIC_ASM_10.534	14.4262	turquoise
evm.TU.HIC_ASM_11.163	EVM_prediction_HIC_ASM_11.163	2.12805	turquoise
evm.TU.HIC_ASM_11.654	EVM_prediction_HIC_ASM_11.654	3.35778	turquoise
evm.TU.HIC_ASM_12.1091	EVM_prediction_HIC_ASM_12.1091	15.7977	turquoise
evm.TU.HIC_ASM_12.336	EVM_prediction_HIC_ASM_12.336	11.4789	turquoise
evm.TU.HIC_ASM_12.576	EVM_prediction_HIC_ASM_12.576	2.71613	turquoise
evm.TU.HIC_ASM_2.589	EVM_prediction_HIC_ASM_2.589	6.96185	turquoise
evm.TU.HIC_ASM_2.591	EVM_prediction_HIC_ASM_2.591	11.2374	turquoise
evm.TU.HIC_ASM_6.1037	EVM_prediction_HIC_ASM_6.1037	8.70926	turquoise
evm.TU.HIC_ASM_6.780	EVM_prediction_HIC_ASM_6.780	14.1029	turquoise
evm.TU.HIC_ASM_8.978	EVM_prediction_HIC_ASM_8.978	15.9403	turquoise
evm.TU.HIC_ASM_9.873	EVM_prediction_HIC_ASM_9.873	4.54951	turquoise
evm.TU.ORIGINAL_1323.1	EVM_prediction_ORIGINAL_1323.1	10.0852	turquoise
evm.TU.ORIGINAL_318.1	EVM_prediction_ORIGINAL_318.1	12.9255	turquoise
evm.TU.ORIGINAL_488.1	EVM_prediction_ORIGINAL_488.1	15.2977	turquoise
evm.TU.HIC_ASM_10.526	EVM_prediction_HIC_ASM_10.526	13.4804	turquoise
evm.TU.HIC_ASM_3.379	EVM_prediction_HIC_ASM_3.379	2.37562	turquoise
evm.TU.HIC_ASM_5.140	EVM_prediction_HIC_ASM_5.140	6.45963	turquoise
evm.TU.HIC_ASM_0.1564	EVM_prediction_HIC_ASM_0.1564	10.7115	turquoise
evm.TU.HIC_ASM_11.174	EVM_prediction_HIC_ASM_11.174	8.82916	turquoise
evm.TU.HIC_ASM_11.701	EVM_prediction_HIC_ASM_11.701	10.7824	turquoise
evm.TU.HIC_ASM_12.808	EVM_prediction_HIC_ASM_12.808	13.7113	turquoise
evm.TU.HIC_ASM_3.515	EVM_prediction_HIC_ASM_3.515	10.3455	turquoise
evm.TU.HIC_ASM_5.1087	EVM_prediction_HIC_ASM_5.1087	9.9374	turquoise
