# Supplementary material for: Integrated behavior and transcriptomic analysis provide valuable insights into the response mechanisms of Dastarcus helophoroides Fairmaire to light exposure
Source: Front Physiol. 2023 Dec 1;14:1250836. doi: 10.3389/fphys.2023.1250836 (PMC10722319; doi:10.3389/fphys.2023.1250836)
Supplement: Supplementary file 1 [file DataSheet1.ZIP › Table S16.xlsx]

## Sheet: Sheet1
Table S15. The key gene expression differently in the four KEEG pathways ( ‘ECM-receptor interaction’, ‘Focal adhesion’, ‘PI3K-Akt signaling pathway’ and 'Lysosome').
gene id	gene name	GO_id	GO_term	KO_id	KO_name	Pathway_id	Pathway_definition	COG_id	COG_Functional Categories	NR_hit-name	NR_description	Swiss-Prot_hit-name	Swiss-Prot_description	Pfam_id	Domain	Domain description	m120C_VS_anC(significant)	m120C_VS_anC(regulate)	m120C_VS_anC(log2fc)	m120C_VS_anC(padjust)	m15X_VS_anX(significant)	m15X_VS_anX(regulate)	m15X_VS_anX(log2fc)	m15X_VS_anX(padjust)	m120X_VS_anX(significant)	m120X_VS_anX(regulate)	m120X_VS_anX(log2fc)	m120X_VS_anX(padjust)	m15C_VS_anC(significant)	m15C_VS_anC(regulate)	m15C_VS_anC(log2fc)	m15C_VS_anC(padjust)	anCA1	anCA2	anCA3	anXA1	anXA2	anXA3	m15CA1	m15CA2	m15CA3	m15XA1	m15XA2	m15XA3	m120CA1	m120CA2	m120CA3	m120XA1	m120XA2
evm.TU.HIC_ASM_8.978	EVM_prediction_HIC_ASM_8.978	GO:0048513;GO:0009887;GO:0000904;GO:0034446;GO:0070831;GO:0016043;GO:0009888;GO:0016477;GO:0016020;GO:0005576;GO:0043256;GO:0005604;GO:007194	BP:animal organ development;BP:animal organ morphogenesis;BP:cell morphogenesis involved in differentiation;BP:substrate adhesion-dependent cell spreading;BP:basement membrane assembly;BP:cellular component organization;BP:tissue development;BP:cell migration;CC:membrane;CC:extracellular region;CC:laminin complex;CC:basement membrane;MF:FAD binding;	K05636	LAMB1	map05165;map04510;map05145;map05146;map05200;map04512;map04151;map05222	Human papillomavirus infection;Focal adhesion;Toxoplasmosis;Amoebiasis;Pathways in cancer;ECM-receptor interaction;PI3K-Akt signaling pathway;Small cell lung cancer	ENOG410XPEG	U:Intracellular trafficking, secretion, and vesicular transport	EFA11219.2	Laminin subunit beta-1-like Protein [Tribolium castaneum]	sp|P11046|LAMB1_DROME;	Laminin subunit beta-1 OS=Drosophila melanogaster OX=7227 GN=LanB1 PE=1 SV=4;	PF00053.27;PF00055.20	Laminin_EGF;Laminin_N	Laminin EGF domain;Laminin N-terminal	yes	down	-2.54962	4.02643e-176	yes	down	-2.79546	0.000531093	yes	down	-2.75152	0.00220022	yes	down	-2.03717	9.0734e-09	35.89	34.86	36.68	47.46	46.52	8.31	5.88	6.83	15.23	6.72	5.76	5.98	6.44	6.58	7.29	5.48	5.72
evm.TU.HIC_ASM_10.534	EVM_prediction_HIC_ASM_10.534	GO:0038063;GO:0030198;GO:0005604;GO:0005852;GO:0005581;GO:0016020;GO:0031012;GO:0005587;GO:0005615;GO:0005201;GO:0003743;GO:000823	BP:collagen-activated tyrosine kinase receptor signaling pathway;BP:extracellular matrix organization;CC:basement membrane;CC:eukaryotic translation initiation factor 3 complex;CC:collagen trimer;CC:membrane;CC:extracellular matrix;CC:collagen type IV trimer;CC:extracellular space;MF:extracellular matrix structural constituent;MF:translation initiation factor activity;MF:metallopeptidase activity;	K06237	COL4A	map05165;map04510;map05146;map04512;map05200;map04974;map04933;map04926;map04151;map05222	Human papillomavirus infection;Focal adhesion;Amoebiasis;ECM-receptor interaction;Pathways in cancer;Protein digestion and absorption;AGE-RAGE signaling pathway in diabetic complications;Relaxin signaling pathway;PI3K-Akt signaling pathway;Small cell lung cancer	ENOG410XNMM	S:Function unknown	KAG5893434.1	hypothetical protein JTB14_017874 [Gonioctena quinquepunctata]	sp|P29400|CO4A5_HUMAN;	Collagen alpha-;	PF01413.22;PF01391.21	C4;Collagen	C-terminal tandem repeated domain in type 4 procollagen;Collagen triple helix repeat	yes	down	-2.5086	1.45887e-117	yes	down	-2.84178	1.47405e-09	yes	down	-2.98845	6.77331e-10	yes	down	-1.92927	3.40983e-07	115.21	116.28	120.2	168.89	153.26	42.99	21.71	22.04	60.16	24.39	19.47	21.61	24.96	20.01	23.46	16.05	17.27
evm.TU.HIC_ASM_5.140	EVM_prediction_HIC_ASM_5.140	GO:0002009;GO:0021675;GO:0007411;GO:0005737;GO:0042383;GO:0005615;GO:0045211;GO:0016021;GO:0070161;GO:0005654;GO:0005856;GO:0016011;GO:0043236;GO:000550	BP:morphogenesis of an epithelium;BP:nerve development;BP:axon guidance;CC:cytoplasm;CC:sarcolemma;CC:extracellular space;CC:postsynaptic membrane;CC:integral component of membrane;CC:anchoring junction;CC:nucleoplasm;CC:cytoskeleton;CC:dystroglycan complex;MF:laminin binding;MF:calcium ion binding;	K06265	DAG1	map05416;map05414;map05412;map05410;map04512	Viral myocarditis;Dilated cardiomyopathy;Arrhythmogenic right ventricular cardiomyopathy;Hypertrophic cardiomyopathy;ECM-receptor interaction	ENOG410XQTU	U:Intracellular trafficking, secretion, and vesicular transport	CAG9830116.1	unnamed protein product [Diabrotica balteata]	sp|Q9TSZ6|DAG1_CANLF;	Dystroglycan 1 OS=Canis lupus familiaris OX=9615 GN=DAG1 PE=3 SV=1;	PF05454.14;PF18424.4;PF12273.11	DAG1;a_DG1_N2;RCR	Dystroglycan;Alpha-Dystroglycan N-terminal domain 2;Chitin synthesis regulation, resistance to Congo red	yes	down	-1.24947	5.42154e-13	no	down	-0.583203	0.500668	no	down	-0.793157	0.609815	no	down	-1.04863	0.318523	14.13	12.97	13.29	11.91	12.56	2.54	4.46	3.06	13.55	8.22	5.34	7.9	7.25	4.57	6.9	2.98	9
evm.TU.HIC_ASM_11.701	EVM_prediction_HIC_ASM_11.701	GO:0007229;GO:0007160;GO:0007157;GO:0016477;GO:0033627;GO:0005925;GO:0070161;GO:0071944;GO:0016021;GO:000517	BP:integrin-mediated signaling pathway;BP:cell-matrix adhesion;BP:heterophilic cell-cell adhesion via plasma membrane cell adhesion molecules;BP:cell migration;BP:cell adhesion mediated by integrin;CC:focal adhesion;CC:anchoring junction;CC:cell periphery;CC:integral component of membrane;MF:integrin binding;	K05719	ITGB1, CD29	map05140;map05165;map05145;map04015;map04810;map05135;map05131;map05130;map05133;map04530;map05222;map04514;map05205;map04510;map04512;map05200;map04360;map05414;map05412;map04145;map05410;map04670;map05100;map04151;map04611	Leishmaniasis;Human papillomavirus infection;Toxoplasmosis;Rap1 signaling pathway;Regulation of actin cytoskeleton;Yersinia infection;Shigellosis;Pathogenic Escherichia coli infection;Pertussis;Tight junction;Small cell lung cancer;Cell adhesion molecules;Proteoglycans in cancer;Focal adhesion;ECM-receptor interaction;Pathways in cancer;Axon guidance;Dilated cardiomyopathy;Arrhythmogenic right ve…	ENOG410XP60	U:Intracellular trafficking, secretion, and vesicular transport	CAH1368796.1	unnamed protein product [Tenebrio molitor]	sp|P11584|ITBX_DROME;	Integrin beta-PS OS=Drosophila melanogaster OX=7227 GN=mys PE=1 SV=3;	PF00362.21;PF08725.14;PF07965.15;PF07974.16;PF18372.4	Integrin_beta;Integrin_b_cyt;Integrin_B_tail;EGF_2;I-EGF_1	Integrin beta chain VWA domain;Integrin beta cytoplasmic domain;Integrin beta tail domain;EGF-like domain;Integrin beta epidermal growth factor like domain 1	no	down	-0.835125	1.53625e-07	yes	down	-1.6011	0.000617114	yes	down	-1.40123	0.00630676	no	down	-0.834814	0.0209632	18.7	17.39	19.32	29	27.16	9.24	9.49	7.44	16.33	8.35	7.07	11.6	13.16	9.36	11.96	7.69	13.02
evm.TU.ORIGINAL_318.1	EVM_prediction_ORIGINAL_318.1	GO:0030334;GO:0000904;GO:0030155;GO:0016043;GO:0048513;GO:0045995;GO:0007155;GO:0048731;GO:0005576;GO:000510	BP:regulation of cell migration;BP:cell morphogenesis involved in differentiation;BP:regulation of cell adhesion;BP:cellular component organization;BP:animal organ development;BP:regulation of embryonic development;BP:cell adhesion;BP:system development;CC:extracellular region;MF:receptor binding;	K06240	LAMA3_5	map05165;map04510;map05145;map05146;map05200;map04512;map04151;map05222	Human papillomavirus infection;Focal adhesion;Toxoplasmosis;Amoebiasis;Pathways in cancer;ECM-receptor interaction;PI3K-Akt signaling pathway;Small cell lung cancer	ENOG410ZVNS;ENOG410Z3D5;ENOG410YNSE;ENOG410XRDC	S:Function unknown;	XP_044766793.1	laminin subunit alpha [Coccinella septempunctata]	sp|Q16363|LAMA4_HUMAN;	Laminin subunit alpha-4 OS=Homo sapiens OX=9606 GN=LAMA4 PE=1 SV=4;	PF02210.27;PF00054.26;PF13385.9	Laminin_G_2;Laminin_G_1;Laminin_G_3	Laminin G domain;Laminin G domain;Concanavalin A-like lectin/glucanases superfamily	yes	down	-1.679	1.63087e-17	yes	down	-2.0841	1.65506e-06	yes	down	-2.0497	1.86636e-06	yes	down	-1.13156	0.0196325	17.59	21.65	19.2	21.7	27.56	8.5	5.21	7.13	13.43	4.35	5.13	6.5	7.41	5.62	5.52	5.99	6.4
evm.TU.HIC_ASM_11.163	EVM_prediction_HIC_ASM_11.163	GO:0033674;GO:0007169;GO:0043235;GO:0005887;GO:0038062;GO:0004714;GO:0004713;GO:0005518;GO:000552	BP:positive regulation of kinase activity;BP:transmembrane receptor protein tyrosine kinase signaling pathway;CC:receptor complex;CC:integral component of plasma membrane;MF:protein tyrosine kinase collagen receptor activity;MF:transmembrane receptor protein tyrosine kinase activity;MF:protein tyrosine kinase activity;MF:collagen binding;MF:ATP binding;	K03176	NTRK1, TRKA	map05216;map05202;map04750;map05200;map04014;map04010;map04151;map04020;map05230;map04210;map04722	Thyroid cancer;Transcriptional misregulation in cancer;Inflammatory mediator regulation of TRP channels;Pathways in cancer;Ras signaling pathway;MAPK signaling pathway;PI3K-Akt signaling pathway;Calcium signaling pathway;Central carbon metabolism in cancer;Apoptosis;Neurotrophin signaling pathway	ENOG411039I	T:Signal transduction mechanisms	RZC42065.1	Pkinase Tyr domain containing protein, partial [Asbolus verrucosus]	sp|Q9Z138|ROR2_MOUSE;	Tyrosine-protein kinase transmembrane receptor ROR2 OS=Mus musculus OX=10090 GN=Ror2 PE=1 SV=2;	PF07714.20;PF00069.28	PK_Tyr_Ser-Thr;Pkinase	Protein tyrosine and serine/threonine kinase;Protein kinase domain	yes	down	-1.14993	4.71502e-05	no	down	-0.631172	0.0315203	no	down	-0.470196	0.300521	yes	down	-1.08715	0.00573062	9.72	11.22	10.76	7.28	9.24	7.76	3.54	6.04	6.65	6.02	7.51	6.16	6.21	4.58	5.11	6.89	8.62
evm.TU.HIC_ASM_12.1091	EVM_prediction_HIC_ASM_12.1091	GO:0031589;GO:0098609;GO:0007229;GO:0007160;GO:0007157;GO:0033627;GO:0009897;GO:0008305;GO:0005178;GO:0003924;GO:000552	BP:cell-substrate adhesion;BP:cell-cell adhesion;BP:integrin-mediated signaling pathway;BP:cell-matrix adhesion;BP:heterophilic cell-cell adhesion via plasma membrane cell adhesion molecules;BP:cell adhesion mediated by integrin;CC:external side of plasma membrane;CC:integrin complex;MF:integrin binding;MF:GTPase activity;MF:GTP binding;	K06585	ITGA9	map04514;map05165;map04510;map04810;map04512;map05414;map05412;map04151;map05410	Cell adhesion molecules;Human papillomavirus infection;Focal adhesion;Regulation of actin cytoskeleton;ECM-receptor interaction;Dilated cardiomyopathy;Arrhythmogenic right ventricular cardiomyopathy;PI3K-Akt signaling pathway;Hypertrophic cardiomyopathy	ENOG4111GN2;ENOG410XQBM	S:Function unknown;	CAG9859309.1	unnamed protein product [Phyllotreta striolata]	sp|Q9V7A4|ITA4_DROME;	Integrin alpha-PS4 OS=Drosophila melanogaster OX=7227 GN=ItgaPS4 PE=1 SV=2;	PF01839.26;PF08441.15;PF13517.9	FG-GAP;Integrin_alpha2;FG-GAP_3	FG-GAP repeat;Integrin alpha;FG-GAP-like repeat	yes	down	-2.7615	5.17611e-42	yes	down	-3.34616	2.35226e-06	yes	down	-3.19762	3.06598e-06	yes	down	-2.25124	1.06486e-05	6.26	6.77	7.08	9.34	9.58	1.21	0.87	0.78	2.86	0.72	0.63	1.1	1.16	0.96	1.14	0.87	0.92
evm.TU.HIC_ASM_5.1087	EVM_prediction_HIC_ASM_5.1087	GO:0031589;GO:0098609;GO:0007229;GO:0048193;GO:0007160;GO:0007155;GO:0007157;GO:0033627;GO:0009897;GO:1990071;GO:0008305;GO:000517	BP:cell-substrate adhesion;BP:cell-cell adhesion;BP:integrin-mediated signaling pathway;BP:Golgi vesicle transport;BP:cell-matrix adhesion;BP:cell adhesion;BP:heterophilic cell-cell adhesion via plasma membrane cell adhesion molecules;BP:cell adhesion mediated by integrin;CC:external side of plasma membrane;CC:TRAPPII protein complex;CC:integrin complex;MF:integrin binding;	K06585;K06483	ITGA9;ITGA4, CD49d	map04514;map05140;map05165;map04510;map04810;map04512;map05135;map04640;map04670;map05414;map04672;map05412;map04151;map05410	Cell adhesion molecules;Leishmaniasis;Human papillomavirus infection;Focal adhesion;Regulation of actin cytoskeleton;ECM-receptor interaction;Yersinia infection;Hematopoietic cell lineage;Leukocyte transendothelial migration;Dilated cardiomyopathy;Intestinal immune network for IgA production;Arrhythmogenic right ventricular cardiomyopathy;PI3K-Akt signaling pathway;Hypertrophic cardiomyopathy	ENOG4111GN2	S:Function unknown	CAH1365329.1	unnamed protein product [Tenebrio molitor]	sp|Q9V7A4|ITA4_DROME;	Integrin alpha-PS4 OS=Drosophila melanogaster OX=7227 GN=ItgaPS4 PE=1 SV=2;	PF08441.15;PF01839.26;PF13517.9	Integrin_alpha2;FG-GAP;FG-GAP_3	Integrin alpha;FG-GAP repeat;FG-GAP-like repeat	no	down	-0.761269	3.01994e-05	yes	down	-1.06253	0.0114918	no	down	-0.865938	0.0808522	no	down	-0.879163	0.00165638	9.08	9.19	9.6	12.89	11.07	4.81	4.95	3.99	7.25	6.67	4.92	5.81	7.12	4.78	6.35	5.47	7.75
evm.TU.HIC_ASM_0.1096	EVM_prediction_HIC_ASM_0.1096	GO:0009887;GO:0000904;GO:0034446;GO:0009888;GO:0016043;GO:0048513;GO:0016477;GO:0005604;GO:000557	BP:animal organ morphogenesis;BP:cell morphogenesis involved in differentiation;BP:substrate adhesion-dependent cell spreading;BP:tissue development;BP:cellular component organization;BP:animal organ development;BP:cell migration;CC:basement membrane;CC:extracellular region;	K05635	LAMC1	map05165;map04510;map05145;map04512;map05200;map05146;map05020;map04151;map05222	Human papillomavirus infection;Focal adhesion;Toxoplasmosis;ECM-receptor interaction;Pathways in cancer;Amoebiasis;Prion disease;PI3K-Akt signaling pathway;Small cell lung cancer	ENOG410XRDC	S:Function unknown	XP_044749228.1	laminin subunit gamma-1 isoform X2 [Coccinella septempunctata]	sp|Q18823|LAM2_CAEEL;	Laminin-like protein lam-2 OS=Caenorhabditis elegans OX=6239 GN=lam-2 PE=1 SV=3;	------	------	------	yes	down	-1.27568	7.24631e-16	yes	down	-1.71946	0.00049099	yes	down	-1.70191	0.000670138	yes	down	-1.03944	0.0112807	45	42.16	41.11	55.67	61.81	16.6	14.05	17.84	35.51	16.03	14.41	20.03	15.61	20.31	23.45	21.6	14.86
evm.TU.HIC_ASM_0.1098	EVM_prediction_HIC_ASM_0.1098	GO:0048513;GO:0009887;GO:0000904;GO:0034446;GO:0009888;GO:0016043;GO:0016477;GO:0005604;GO:000557	BP:animal organ development;BP:animal organ morphogenesis;BP:cell morphogenesis involved in differentiation;BP:substrate adhesion-dependent cell spreading;BP:tissue development;BP:cellular component organization;BP:cell migration;CC:basement membrane;CC:extracellular region;	K05635	LAMC1	map05165;map04510;map05145;map04512;map05200;map05146;map05020;map04151;map05222	Human papillomavirus infection;Focal adhesion;Toxoplasmosis;ECM-receptor interaction;Pathways in cancer;Amoebiasis;Prion disease;PI3K-Akt signaling pathway;Small cell lung cancer	ENOG410XRDC	S:Function unknown	CAH1367121.1	unnamed protein product [Tenebrio molitor]	sp|P15215|LAMC1_DROME;	Laminin subunit gamma-1 OS=Drosophila melanogaster OX=7227 GN=LanB2 PE=2 SV=2;	PF00055.20;PF00053.27;PF00052.21	Laminin_N;Laminin_EGF;Laminin_B	Laminin N-terminal;Laminin EGF domain;Laminin B	yes	down	-2.29654	7.69522e-87	yes	down	-2.40079	0.0114198	yes	down	-2.47009	0.0209323	yes	down	-2.13862	1.66944e-17	16.25	16.62	18.1	20.61	19.43	3.71	5.34	4.09	6.87	4.58	5.44	4.39	5.38	5.19	6.01	4.35	5.58
evm.TU.HIC_ASM_0.1097	EVM_prediction_HIC_ASM_0.1097	GO:0009887;GO:0000904;GO:0034446;GO:0009888;GO:0016043;GO:0048513;GO:0016477;GO:0005604;GO:000557	BP:animal organ morphogenesis;BP:cell morphogenesis involved in differentiation;BP:substrate adhesion-dependent cell spreading;BP:tissue development;BP:cellular component organization;BP:animal organ development;BP:cell migration;CC:basement membrane;CC:extracellular region;	K05635	LAMC1	map05165;map04510;map05145;map04512;map05200;map05146;map05020;map04151;map05222	Human papillomavirus infection;Focal adhesion;Toxoplasmosis;ECM-receptor interaction;Pathways in cancer;Amoebiasis;Prion disease;PI3K-Akt signaling pathway;Small cell lung cancer	ENOG410XRDC	S:Function unknown	XP_044268910.1	laminin subunit gamma-1 isoform X2 [Tribolium madens]	sp|P15215|LAMC1_DROME;	Laminin subunit gamma-1 OS=Drosophila melanogaster OX=7227 GN=LanB2 PE=2 SV=2;	PF00053.27	Laminin_EGF	Laminin EGF domain	yes	down	-1.96921	2.81662e-12	yes	down	-1.78606	0.0338884	yes	down	-2.05309	0.0188092	yes	down	-1.61779	0.00016493	16.25	15.21	16.65	20.45	18.11	1.99	3.2	4.53	9.17	4.4	4.26	5.9	2.69	4.36	6.82	4.72	2.53
evm.TU.HIC_ASM_10.526	EVM_prediction_HIC_ASM_10.526	GO:0016020;GO:0005604;GO:0005581;GO:000520	CC:membrane;CC:basement membrane;CC:collagen trimer;MF:extracellular matrix structural constituent;	K06237	COL4A	map05165;map04510;map05146;map04512;map05200;map04974;map04933;map04926;map04151;map05222	Human papillomavirus infection;Focal adhesion;Amoebiasis;ECM-receptor interaction;Pathways in cancer;Protein digestion and absorption;AGE-RAGE signaling pathway in diabetic complications;Relaxin signaling pathway;PI3K-Akt signaling pathway;Small cell lung cancer	ENOG410XNMM	S:Function unknown	VEN55313.1	unnamed protein product [Callosobruchus maculatus]	sp|P27393|CO4A2_ASCSU;	Collagen alpha-;	PF01413.22	C4	C-terminal tandem repeated domain in type 4 procollagen	yes	down	-2.3452	4.46465e-42	yes	down	-2.53908	6.48295e-06	yes	down	-2.98282	1.25675e-08	no	down	-1.64291	0.15734	356.83	356.35	389.48	503.81	528.99	121.33	51.71	68.39	310.99	92.99	69.72	64.24	83.52	58.62	108.19	69.12	59.93
evm.TU.HIC_ASM_3.379	EVM_prediction_HIC_ASM_3.379	GO:0031589;GO:0098609;GO:0007229;GO:0007160;GO:0007155;GO:0007157;GO:0033627;GO:0009897;GO:0008305;GO:000517	BP:cell-substrate adhesion;BP:cell-cell adhesion;BP:integrin-mediated signaling pathway;BP:cell-matrix adhesion;BP:cell adhesion;BP:heterophilic cell-cell adhesion via plasma membrane cell adhesion molecules;BP:cell adhesion mediated by integrin;CC:external side of plasma membrane;CC:integrin complex;MF:integrin binding;	K06485;K06583	ITGA6, CD49f;ITGA7	map04640;map04514;map05165;map04510;map05145;map04512;map05200;map05414;map05222;map05412;map04151;map05410;map04810	Hematopoietic cell lineage;Cell adhesion molecules;Human papillomavirus infection;Focal adhesion;Toxoplasmosis;ECM-receptor interaction;Pathways in cancer;Dilated cardiomyopathy;Small cell lung cancer;Arrhythmogenic right ventricular cardiomyopathy;PI3K-Akt signaling pathway;Hypertrophic cardiomyopathy;Regulation of actin cytoskeleton	ENOG410XVGZ;ENOG410XPVZ	U:Intracellular trafficking, secretion, and vesicular transport;	XP_045478209.1	integrin alpha-PS1 isoform X4 [Harmonia axyridis]	sp|P26007|ITA6_CHICK;	Integrin alpha-6 OS=Gallus gallus OX=9031 GN=ITGA6 PE=2 SV=1;	PF08441.15;PF00357.23	Integrin_alpha2;Integrin_alpha	Integrin alpha;Integrin alpha cytoplasmic region	yes	down	-1.19664	0.00779867	no	down	-0.470217	0.574822	no	down	-0.869255	0.437594	no	down	-0.605618	0.534293	5.13	4.19	8.76	7.29	5.98	1.99	3.86	1.57	7.53	5.14	4.72	3.95	3.28	2.12	3.38	1.37	3.19
evm.TU.ORIGINAL_488.1	EVM_prediction_ORIGINAL_488.1	GO:0009887;GO:0030334;GO:0000904;GO:0030155;GO:0048468;GO:0009888;GO:0016043;GO:0048513;GO:0045995;GO:0007155;GO:0007411;GO:0005576;GO:0016021;GO:0005604;GO:0005102;GO:000497	BP:animal organ morphogenesis;BP:regulation of cell migration;BP:cell morphogenesis involved in differentiation;BP:regulation of cell adhesion;BP:cell development;BP:tissue development;BP:cellular component organization;BP:animal organ development;BP:regulation of embryonic development;BP:cell adhesion;BP:axon guidance;CC:extracellular region;CC:integral component of membrane;CC:basement membrane…	K06240	LAMA3_5	map05165;map04510;map05145;map05146;map05200;map04512;map04151;map05222	Human papillomavirus infection;Focal adhesion;Toxoplasmosis;Amoebiasis;Pathways in cancer;ECM-receptor interaction;PI3K-Akt signaling pathway;Small cell lung cancer	ENOG410YNSE;ENOG410ZVNS;ENOG410XRDC	S:Function unknown;	VEN34345.1	unnamed protein product, partial [Callosobruchus maculatus]	sp|Q00174|LAMA_DROME;	Laminin subunit alpha OS=Drosophila melanogaster OX=7227 GN=LanA PE=1 SV=2;	PF00053.27;PF00052.21	Laminin_EGF;Laminin_B	Laminin EGF domain;Laminin B	yes	down	-2.51437	1.20315e-26	yes	down	-2.45789	0.000803658	yes	down	-2.97906	0.000250127	yes	down	-2.36837	1.33896e-08	5.97	5.69	7.14	8.05	8.2	1.08	1.11	1.03	2.25	1.34	0.98	1.07	1.19	1.53	1.47	0.42	0.85
MSTRG.130		GO:0000904;GO:0030155;GO:0016043;GO:0048513;GO:0045995;GO:0007155;GO:0030334;GO:0005576;GO:000510	BP:cell morphogenesis involved in differentiation;BP:regulation of cell adhesion;BP:cellular component organization;BP:animal organ development;BP:regulation of embryonic development;BP:cell adhesion;BP:regulation of cell migration;CC:extracellular region;MF:receptor binding;	K06240	LAMA3_5	map05165;map04510;map05145;map05146;map05200;map04512;map04151;map05222	Human papillomavirus infection;Focal adhesion;Toxoplasmosis;Amoebiasis;Pathways in cancer;ECM-receptor interaction;PI3K-Akt signaling pathway;Small cell lung cancer	ENOG410YNSE;ENOG410ZVNS;ENOG410XRDC	S:Function unknown;	XP_008190900.1	PREDICTED: laminin subunit alpha [Tribolium castaneum]	sp|Q00174|LAMA_DROME;	Laminin subunit alpha OS=Drosophila melanogaster OX=7227 GN=LanA PE=1 SV=2;	PF00053.27;PF02210.27;PF00054.26;PF00055.20;PF00052.21;PF13385.9;PF06009.15;PF06008.17	Laminin_EGF;Laminin_G_2;Laminin_G_1;Laminin_N;Laminin_B;Laminin_G_3;Laminin_II;Laminin_I	Laminin EGF domain;Laminin G domain;Laminin G domain;Laminin N-terminal;Laminin B;Concanavalin A-like lectin/glucanases superfamily;Laminin Domain II;Laminin Domain I	yes	down	-1.97899	6.03395e-85	yes	down	-2.10215	9.82467e-06	yes	down	-2.39609	1.81242e-06	yes	down	-1.55176	5.65818e-06	22.24	21.53	23.17	28.99	29.43	7.33	5.15	6.5	12.6	6.49	6.17	6.61	5.99	5.71	7.18	4.06	5
[truncated: 1 more columns]
