# Supplementary material for: Integrated behavior and transcriptomic analysis provide valuable insights into the response mechanisms of Dastarcus helophoroides Fairmaire to light exposure
Source: Front Physiol. 2023 Dec 1;14:1250836. doi: 10.3389/fphys.2023.1250836 (PMC10722319; doi:10.3389/fphys.2023.1250836)
Supplement: Supplementary file 1 [file DataSheet1.ZIP › Table S2.xlsx]

## Sheet: Sheet1
Table S1. Summary of RNA-sequencing of the heads of D. helophorides in the differents light exposure times
Sample	Raw reads	Raw bases	Clean reads	Clean bases	Error rate(%)	Q20(%)	Q30(%)	GC content(%)
L0F_A1	48797964	7368492564	48541522	7277363040	0.0243	98.31	94.89	43.44
L0F_A2	61173740	9237234740	60837372	9101454791	0.0245	98.22	94.65	43.28
L0F_A3	53746230	8115680730	53488568	8038805366	0.0242	98.34	94.93	43.32
L0M_A1	60597506	9150223406	60246438	9042543921	0.0245	98.22	94.65	43.64
L0M_A2	51021056	7704179456	50730506	7615245642	0.0244	98.29	94.79	43.64
L0M_A3	49353762	7452418062	48992542	7358145436	0.0251	97.99	94.08	43.5
L15F_A1	59507722	8985666022	59143238	8866742215	0.0245	98.23	94.69	42.34
L15F_A2	48560398	7332620098	48321332	7248385059	0.0241	98.38	95.06	42.47
L15F_A3	51260942	7740402242	50960700	7658238853	0.0247	98.15	94.45	42.91
L15M_A1	58373440	8814389440	58048892	8719814275	0.0246	98.18	94.55	42.55
L15M_A2	53150666	8025750566	52821948	7927224307	0.0248	98.1	94.33	42.18
L15M_A3	51659248	7800546448	51211226	7680609996	0.025	98.04	94.2	42.85
L120F_A1	54931104	8294596704	54603898	8169731056	0.0248	98.11	94.38	42.7
L120F_A2	47016766	7099531666	46592610	6986929456	0.0248	98.09	94.38	41.77
L120F_A3	45765818	6910638518	45489110	6843594348	0.0247	98.14	94.45	41.58
L120M_A1	46672166	7047497066	46369798	6977991745	0.0248	98.1	94.29	40.03
L120M_A2	56361794	8510630894	56024216	8406787558	0.0244	98.27	94.78	42.35
L120M_A3	47158708	7120964908	46868928	7045248746	0.025	98.04	94.17	42.25
