# Supplementary material for: Integrated behavior and transcriptomic analysis provide valuable insights into the response mechanisms of Dastarcus helophoroides Fairmaire to light exposure
Source: Front Physiol. 2023 Dec 1;14:1250836. doi: 10.3389/fphys.2023.1250836 (PMC10722319; doi:10.3389/fphys.2023.1250836)
Supplement: Supplementary file 1 [file DataSheet1.ZIP › Table S3.xlsx]

## Sheet: Sheet1
Table S2. The mapping rate of clean reads in each sample for reference genome.
Sample	Total reads	Total mapped	Multiple mapped	Uniquely mapped
L0F_A1	48541522	43719144(90.07%)	535886(1.1%)	43183258(88.96%)
L0F_A2	60837372	54569084(89.7%)	710711(1.17%)	53858373(88.53%)
L0F_A3	53488568	48355777(90.4%)	606463(1.13%)	47749314(89.27%)
L0M_A1	60246438	54305486(90.14%)	674542(1.12%)	53630944(89.02%)
L0M_A2	50730506	45237577(89.17%)	557665(1.1%)	44679912(88.07%)
L0M_A3	48992542	44296214(90.41%)	597841(1.22%)	43698373(89.19%)
L15F_A1	59143238	52400862(88.6%)	699958(1.18%)	51700904(87.42%)
L15F_A2	48321332	42423855(87.8%)	567498(1.17%)	41856357(86.62%)
L15F_A3	50960700	45271964(88.84%)	559568(1.1%)	44712396(87.74%)
L15M_A1	58048892	50727731(87.39%)	664574(1.14%)	50063157(86.24%)
L15M_A2	52821948	46525782(88.08%)	637852(1.21%)	45887930(86.87%)
L15M_A3	51211226	45734344(89.31%)	605315(1.18%)	45129029(88.12%)
L120F_A1	54603898	48427075(88.69%)	633082(1.16%)	47793993(87.53%)
L120F_A2	46592610	41207516(88.44%)	535291(1.15%)	40672225(87.29%)
L120F_A3	45489110	40492415(89.02%)	502834(1.11%)	39989581(87.91%)
L120M_A1	46369798	39804870(85.84%)	519750(1.12%)	39285120(84.72%)
L120M_A2	56024216	50051880(89.34%)	641557(1.15%)	49410323(88.19%)
L120M_A3	46868928	41751160(89.08%)	521747(1.11%)	41229413(87.97%)
