# Supplementary material for: Integrated behavior and transcriptomic analysis provide valuable insights into the response mechanisms of Dastarcus helophoroides Fairmaire to light exposure
Source: Front Physiol. 2023 Dec 1;14:1250836. doi: 10.3389/fphys.2023.1250836 (PMC10722319; doi:10.3389/fphys.2023.1250836)
Supplement: Supplementary file 1 [file DataSheet1.ZIP › Table S4.xlsx]

## Sheet: Sheet1
Table S3. The detailed result of KEGG annotation under L120F vs. L0F.
Num	Pathway id	Description	Database	Ratio_in_study	Ratio_in_pop	Pvalue	Padjust	First Category	Second Category	Gene_ids	Gene_names
12	map04512	ECM-receptor interaction	KEGG PATHWAY	12/242	46/9559	9.58739e-10	1.8216e-07	Environmental Information Processing	Signaling molecules and interaction	evm.TU.HIC_ASM_5.140|evm.TU.HIC_ASM_0.1097|evm.TU.HIC_ASM_0.1096|MSTRG.130|evm.TU.HIC_ASM_0.1098|evm.TU.HIC_ASM_12.1091|evm.TU.ORIGINAL_318.1|evm.TU.HIC_ASM_3.379|evm.TU.HIC_ASM_8.978|evm.TU.ORIGINAL_488.1|evm.TU.HIC_ASM_10.534|evm.TU.HIC_ASM_10.526	EVM_prediction_HIC_ASM_5.140;EVM_prediction_HIC_ASM_0.1097;EVM_prediction_HIC_ASM_0.1096;;EVM_prediction_HIC_ASM_0.1098;EVM_prediction_HIC_ASM_12.1091;EVM_prediction_ORIGINAL_318.1;EVM_prediction_HIC_ASM_3.379;EVM_prediction_HIC_ASM_8.978;EVM_prediction_ORIGINAL_488.1;EVM_prediction_HIC_ASM_10.534;EVM_prediction_HIC_ASM_10.526
13	map05146	Amoebiasis	KEGG PATHWAY	13/242	62/9559	3.51348e-09	3.33781e-07	Human Diseases	Infectious disease: parasitic	evm.TU.HIC_ASM_6.947|MSTRG.130|evm.TU.HIC_ASM_0.1096|evm.TU.HIC_ASM_0.972|evm.TU.HIC_ASM_0.1098|evm.TU.HIC_ASM_0.450|evm.TU.HIC_ASM_8.978|evm.TU.HIC_ASM_0.1097|MSTRG.717|evm.TU.ORIGINAL_318.1|evm.TU.ORIGINAL_488.1|evm.TU.HIC_ASM_10.534|evm.TU.HIC_ASM_10.526	EVM_prediction_HIC_ASM_6.947;;EVM_prediction_HIC_ASM_0.1096;EVM_prediction_HIC_ASM_0.972;EVM_prediction_HIC_ASM_0.1098;EVM_prediction_HIC_ASM_0.450;EVM_prediction_HIC_ASM_8.978;EVM_prediction_HIC_ASM_0.1097;;EVM_prediction_ORIGINAL_318.1;EVM_prediction_ORIGINAL_488.1;EVM_prediction_HIC_ASM_10.534;EVM_prediction_HIC_ASM_10.526
10	map05222	Small cell lung cancer	KEGG PATHWAY	10/242	53/9559	6.73078e-07	4.26283e-05	Human Diseases	Cancer: specific types	MSTRG.130|evm.TU.HIC_ASM_0.1096|evm.TU.HIC_ASM_0.1097|evm.TU.HIC_ASM_0.1098|evm.TU.HIC_ASM_8.978|evm.TU.ORIGINAL_318.1|evm.TU.HIC_ASM_3.379|evm.TU.ORIGINAL_488.1|evm.TU.HIC_ASM_10.534|evm.TU.HIC_ASM_10.526	;EVM_prediction_HIC_ASM_0.1096;EVM_prediction_HIC_ASM_0.1097;EVM_prediction_HIC_ASM_0.1098;EVM_prediction_HIC_ASM_8.978;EVM_prediction_ORIGINAL_318.1;EVM_prediction_HIC_ASM_3.379;EVM_prediction_ORIGINAL_488.1;EVM_prediction_HIC_ASM_10.534;EVM_prediction_HIC_ASM_10.526
20	map05200	Pathways in cancer	KEGG PATHWAY	20/242	258/9559	8.25865e-06	0.000392286	Human Diseases	Cancer: overview	evm.TU.HIC_ASM_0.1097|evm.TU.HIC_ASM_0.1096|evm.TU.ORIGINAL_488.1|evm.TU.HIC_ASM_3.296_evm.TU.HIC_ASM_3.295|evm.TU.HIC_ASM_0.1329|evm.TU.HIC_ASM_0.1337|evm.TU.HIC_ASM_0.1330|evm.TU.HIC_ASM_0.1098|evm.TU.HIC_ASM_4.221|evm.TU.HIC_ASM_8.978|evm.TU.HIC_ASM_11.163|evm.TU.HIC_ASM_3.379|MSTRG.130|evm.TU.HIC_ASM_3.199|evm.TU.HIC_ASM_0.1073|evm.TU.HIC_ASM_12.132|evm.TU.ORIGINAL_318.1|evm.TU.HIC_ASM_11.648…	EVM_prediction_HIC_ASM_0.1097;EVM_prediction_HIC_ASM_0.1096;EVM_prediction_ORIGINAL_488.1;MERGED%3A%20EVM_prediction_HIC_ASM_3.296%3B%20EVM_prediction_HIC_ASM_3.295;EVM_prediction_HIC_ASM_0.1329;EVM_prediction_HIC_ASM_0.1337;EVM_prediction_HIC_ASM_0.1330;EVM_prediction_HIC_ASM_0.1098;EVM_prediction_HIC_ASM_4.221;EVM_prediction_HIC_ASM_8.978;EVM_prediction_HIC_ASM_11.163;EVM_prediction_HIC_ASM_3.3…
13	map04151	PI3K-Akt signaling pathway	KEGG PATHWAY	13/242	142/9559	6.10654e-05	0.00232049	Environmental Information Processing	Signal transduction	evm.TU.HIC_ASM_8.978|evm.TU.HIC_ASM_0.1097|evm.TU.HIC_ASM_0.1096|MSTRG.130|evm.TU.HIC_ASM_0.1098|evm.TU.HIC_ASM_11.163|evm.TU.HIC_ASM_12.1091|evm.TU.ORIGINAL_318.1|evm.TU.HIC_ASM_3.379|evm.TU.HIC_ASM_3.199|evm.TU.ORIGINAL_488.1|evm.TU.HIC_ASM_10.534|evm.TU.HIC_ASM_10.526	EVM_prediction_HIC_ASM_8.978;EVM_prediction_HIC_ASM_0.1097;EVM_prediction_HIC_ASM_0.1096;;EVM_prediction_HIC_ASM_0.1098;EVM_prediction_HIC_ASM_11.163;EVM_prediction_HIC_ASM_12.1091;EVM_prediction_ORIGINAL_318.1;EVM_prediction_HIC_ASM_3.379;EVM_prediction_HIC_ASM_3.199;EVM_prediction_ORIGINAL_488.1;EVM_prediction_HIC_ASM_10.534;EVM_prediction_HIC_ASM_10.526
11	map04510	Focal adhesion	KEGG PATHWAY	11/242	107/9559	7.93419e-05	0.00251249	Cellular Processes	Cellular community - eukaryotes	evm.TU.HIC_ASM_8.978|evm.TU.HIC_ASM_0.1097|evm.TU.HIC_ASM_0.1096|MSTRG.130|evm.TU.HIC_ASM_0.1098|evm.TU.HIC_ASM_12.1091|evm.TU.ORIGINAL_318.1|evm.TU.HIC_ASM_3.379|evm.TU.ORIGINAL_488.1|evm.TU.HIC_ASM_10.534|evm.TU.HIC_ASM_10.526	EVM_prediction_HIC_ASM_8.978;EVM_prediction_HIC_ASM_0.1097;EVM_prediction_HIC_ASM_0.1096;;EVM_prediction_HIC_ASM_0.1098;EVM_prediction_HIC_ASM_12.1091;EVM_prediction_ORIGINAL_318.1;EVM_prediction_HIC_ASM_3.379;EVM_prediction_ORIGINAL_488.1;EVM_prediction_HIC_ASM_10.534;EVM_prediction_HIC_ASM_10.526
8	map05145	Toxoplasmosis	KEGG PATHWAY	8/242	60/9559	0.000123336	0.00292922	Human Diseases	Infectious disease: parasitic	evm.TU.HIC_ASM_0.1097|evm.TU.HIC_ASM_0.1096|MSTRG.130|evm.TU.HIC_ASM_0.1098|evm.TU.HIC_ASM_8.978|evm.TU.ORIGINAL_318.1|evm.TU.HIC_ASM_3.379|evm.TU.ORIGINAL_488.1	EVM_prediction_HIC_ASM_0.1097;EVM_prediction_HIC_ASM_0.1096;;EVM_prediction_HIC_ASM_0.1098;EVM_prediction_HIC_ASM_8.978;EVM_prediction_ORIGINAL_318.1;EVM_prediction_HIC_ASM_3.379;EVM_prediction_ORIGINAL_488.1
17	map04142	Lysosome	KEGG PATHWAY	17/242	240/9559	0.00012315	0.00334265	Cellular Processes	Transport and catabolism	evm.TU.HIC_ASM_6.879|evm.TU.HIC_ASM_2.715|evm.TU.HIC_ASM_1.972|MSTRG.7230|evm.TU.HIC_ASM_6.411|evm.TU.HIC_ASM_0.1975|evm.TU.HIC_ASM_6.780|evm.TU.HIC_ASM_6.1037|evm.TU.HIC_ASM_6.1148|evm.TU.HIC_ASM_12.336|evm.TU.HIC_ASM_2.591|evm.TU.HIC_ASM_7.400|evm.TU.HIC_ASM_0.1507|evm.TU.HIC_ASM_12.576|evm.TU.HIC_ASM_3.1187|evm.TU.HIC_ASM_2.589|evm.TU.ORIGINAL_1323.1	EVM_prediction_HIC_ASM_6.879;EVM_prediction_HIC_ASM_2.715;EVM_prediction_HIC_ASM_1.972;;EVM_prediction_HIC_ASM_6.411;EVM_prediction_HIC_ASM_0.1975;EVM_prediction_HIC_ASM_6.780;EVM_prediction_HIC_ASM_6.1037;EVM_prediction_HIC_ASM_6.1148;EVM_prediction_HIC_ASM_12.336;EVM_prediction_HIC_ASM_2.591;EVM_prediction_HIC_ASM_7.400;EVM_prediction_HIC_ASM_0.1507;EVM_prediction_HIC_ASM_12.576;EVM_prediction_…
8	map00520	Amino sugar and nucleotide sugar metabolism	KEGG PATHWAY	8/242	75/9559	0.000587037	0.012393	Metabolism	Carbohydrate metabolism	evm.TU.HIC_ASM_6.749|evm.TU.HIC_ASM_11.259|evm.TU.HIC_ASM_12.576|evm.TU.HIC_ASM_0.1975|evm.TU.HIC_ASM_3.515|evm.TU.HIC_ASM_12.811|evm.TU.HIC_ASM_12.808|evm.TU.HIC_ASM_0.1564	EVM_prediction_HIC_ASM_6.749;EVM_prediction_HIC_ASM_11.259;EVM_prediction_HIC_ASM_12.576;EVM_prediction_HIC_ASM_0.1975;EVM_prediction_HIC_ASM_3.515;EVM_prediction_HIC_ASM_12.811;EVM_prediction_HIC_ASM_12.808;EVM_prediction_HIC_ASM_0.1564
6	map05204	Chemical carcinogenesis - DNA adducts	KEGG PATHWAY	6/242	43/9559	0.000687918	0.0130704	Human Diseases	Cancer: overview	evm.TU.HIC_ASM_0.1073|evm.TU.HIC_ASM_0.1329|evm.TU.HIC_ASM_0.1337|evm.TU.HIC_ASM_0.1330|evm.TU.HIC_ASM_8.473|evm.TU.HIC_ASM_5.632	EVM_prediction_HIC_ASM_0.1073;EVM_prediction_HIC_ASM_0.1329;EVM_prediction_HIC_ASM_0.1337;EVM_prediction_HIC_ASM_0.1330;EVM_prediction_HIC_ASM_8.473;EVM_prediction_HIC_ASM_5.632
4	map00670	One carbon pool by folate	KEGG PATHWAY	4/242	19/9559	0.00115093	0.0168212	Metabolism	Metabolism of cofactors and vitamins	evm.TU.HIC_ASM_9.993|evm.TU.HIC_ASM_9.992|evm.TU.HIC_ASM_3.861|evm.TU.HIC_ASM_9.994	EVM_prediction_HIC_ASM_9.993;EVM_prediction_HIC_ASM_9.992;EVM_prediction_HIC_ASM_3.861;EVM_prediction_HIC_ASM_9.994
6	map00600	Sphingolipid metabolism	KEGG PATHWAY	6/242	48/9559	0.00124628	0.0169138	Metabolism	Lipid metabolism	evm.TU.HIC_ASM_0.1975|evm.TU.HIC_ASM_4.1193|evm.TU.HIC_ASM_2.715|evm.TU.HIC_ASM_2.591|evm.TU.HIC_ASM_12.576|evm.TU.HIC_ASM_2.589	EVM_prediction_HIC_ASM_0.1975;EVM_prediction_HIC_ASM_4.1193;EVM_prediction_HIC_ASM_2.715;EVM_prediction_HIC_ASM_2.591;EVM_prediction_HIC_ASM_12.576;EVM_prediction_HIC_ASM_2.589
6	map00980	Metabolism of xenobiotics by cytochrome P450	KEGG PATHWAY	6/242	47/9559	0.00111369	0.0176334	Metabolism	Xenobiotics biodegradation and metabolism	evm.TU.HIC_ASM_0.1073|evm.TU.HIC_ASM_0.1329|evm.TU.HIC_ASM_0.1337|evm.TU.HIC_ASM_0.1330|evm.TU.HIC_ASM_8.473|evm.TU.HIC_ASM_5.632	EVM_prediction_HIC_ASM_0.1073;EVM_prediction_HIC_ASM_0.1329;EVM_prediction_HIC_ASM_0.1337;EVM_prediction_HIC_ASM_0.1330;EVM_prediction_HIC_ASM_8.473;EVM_prediction_HIC_ASM_5.632
13	map05165	Human papillomavirus infection	KEGG PATHWAY	13/242	190/9559	0.00106556	0.0184052	Human Diseases	Infectious disease: viral	evm.TU.HIC_ASM_8.978|evm.TU.HIC_ASM_0.1097|evm.TU.HIC_ASM_0.1096|evm.TU.HIC_ASM_12.132|MSTRG.130|evm.TU.HIC_ASM_0.1098|evm.TU.HIC_ASM_12.1091|evm.TU.ORIGINAL_318.1|evm.TU.HIC_ASM_3.379|evm.TU.ORIGINAL_488.1|evm.TU.HIC_ASM_11.648|evm.TU.HIC_ASM_10.534|evm.TU.HIC_ASM_10.526	EVM_prediction_HIC_ASM_8.978;EVM_prediction_HIC_ASM_0.1097;EVM_prediction_HIC_ASM_0.1096;EVM_prediction_HIC_ASM_12.132;;EVM_prediction_HIC_ASM_0.1098;EVM_prediction_HIC_ASM_12.1091;EVM_prediction_ORIGINAL_318.1;EVM_prediction_HIC_ASM_3.379;EVM_prediction_ORIGINAL_488.1;EVM_prediction_HIC_ASM_11.648;EVM_prediction_HIC_ASM_10.534;EVM_prediction_HIC_ASM_10.526
9	map05207	Chemical carcinogenesis - receptor activation	KEGG PATHWAY	9/242	112/9559	0.0020991	0.0265886	Human Diseases	Cancer: overview	evm.TU.HIC_ASM_2.1078|evm.TU.HIC_ASM_0.1329|evm.TU.HIC_ASM_0.1337|evm.TU.HIC_ASM_0.1330|evm.TU.HIC_ASM_3.199|evm.TU.HIC_ASM_0.1073|evm.TU.HIC_ASM_12.132|evm.TU.HIC_ASM_5.632|evm.TU.HIC_ASM_6.214	EVM_prediction_HIC_ASM_2.1078;EVM_prediction_HIC_ASM_0.1329;EVM_prediction_HIC_ASM_0.1337;EVM_prediction_HIC_ASM_0.1330;EVM_prediction_HIC_ASM_3.199;EVM_prediction_HIC_ASM_0.1073;EVM_prediction_HIC_ASM_12.132;EVM_prediction_HIC_ASM_5.632;EVM_prediction_HIC_ASM_6.214
5	map00053	Ascorbate and aldarate metabolism	KEGG PATHWAY	5/242	38/9559	0.00253119	0.0300579	Metabolism	Carbohydrate metabolism	MSTRG.7921|evm.TU.HIC_ASM_5.259|evm.TU.HIC_ASM_5.666|evm.TU.HIC_ASM_5.632|evm.TU.HIC_ASM_2.93	;EVM_prediction_HIC_ASM_5.259;EVM_prediction_HIC_ASM_5.666;EVM_prediction_HIC_ASM_5.632;EVM_prediction_HIC_ASM_2.93
7	map00561	Glycerolipid metabolism	KEGG PATHWAY	7/242	76/9559	0.00302585	0.0338183	Metabolism	Lipid metabolism	evm.TU.HIC_ASM_5.259|evm.TU.HIC_ASM_7.408|evm.TU.HIC_ASM_0.873|evm.TU.HIC_ASM_1.295|evm.TU.HIC_ASM_4.1298|evm.TU.HIC_ASM_2.93|evm.TU.HIC_ASM_0.704	EVM_prediction_HIC_ASM_5.259;EVM_prediction_HIC_ASM_7.408;EVM_prediction_HIC_ASM_0.873;EVM_prediction_HIC_ASM_1.295;EVM_prediction_HIC_ASM_4.1298;EVM_prediction_HIC_ASM_2.93;EVM_prediction_HIC_ASM_0.704
7	map00480	Glutathione metabolism	KEGG PATHWAY	7/242	76/9559	0.00302585	0.0338183	Metabolism	Metabolism of other amino acids	evm.TU.HIC_ASM_0.1073|evm.TU.HIC_ASM_0.1329|evm.TU.HIC_ASM_0.1337|evm.TU.HIC_ASM_0.1330|evm.TU.HIC_ASM_0.860|evm.TU.HIC_ASM_4.676|evm.TU.HIC_ASM_11.677	EVM_prediction_HIC_ASM_0.1073;EVM_prediction_HIC_ASM_0.1329;EVM_prediction_HIC_ASM_0.1337;EVM_prediction_HIC_ASM_0.1330;EVM_prediction_HIC_ASM_0.860;EVM_prediction_HIC_ASM_4.676;EVM_prediction_HIC_ASM_11.677
3	map04711	Circadian rhythm - fly	KEGG PATHWAY	3/242	14/9559	0.00474388	0.0474388	Organismal Systems	Environmental adaptation	evm.TU.HIC_ASM_11.371|evm.TU.HIC_ASM_8.304|evm.TU.HIC_ASM_11.474	EVM_prediction_HIC_ASM_11.371;EVM_prediction_HIC_ASM_8.304;EVM_prediction_HIC_ASM_11.474
5	map00982	Drug metabolism - cytochrome P450	KEGG PATHWAY	5/242	46/9559	0.00586909	0.0557564	Metabolism	Xenobiotics biodegradation and metabolism	evm.TU.HIC_ASM_0.1330|evm.TU.HIC_ASM_0.1073|evm.TU.HIC_ASM_0.1337|evm.TU.HIC_ASM_5.632|evm.TU.HIC_ASM_0.1329	EVM_prediction_HIC_ASM_0.1330;EVM_prediction_HIC_ASM_0.1073;EVM_prediction_HIC_ASM_0.1337;EVM_prediction_HIC_ASM_5.632;EVM_prediction_HIC_ASM_0.1329
4	map00140	Steroid hormone biosynthesis	KEGG PATHWAY	4/242	30/9559	0.00654474	0.0565227	Metabolism	Lipid metabolism	evm.TU.HIC_ASM_3.1018|evm.TU.HIC_ASM_5.632|evm.TU.HIC_ASM_7.267|evm.TU.HIC_ASM_7.266	EVM_prediction_HIC_ASM_3.1018;EVM_prediction_HIC_ASM_5.632;EVM_prediction_HIC_ASM_7.267;EVM_prediction_HIC_ASM_7.266
5	map00981	Insect hormone biosynthesis	KEGG PATHWAY	5/242	47/9559	0.00643521	0.0582234	Metabolism	Metabolism of terpenoids and polyketides	evm.TU.HIC_ASM_9.938|evm.TU.HIC_ASM_11.654|evm.TU.HIC_ASM_9.873|evm.TU.HIC_ASM_11.464|evm.TU.HIC_ASM_11.167	EVM_prediction_HIC_ASM_9.938;EVM_prediction_HIC_ASM_11.654;EVM_prediction_HIC_ASM_9.873;EVM_prediction_HIC_ASM_11.464;EVM_prediction_HIC_ASM_11.167
5	map01524	Platinum drug resistance	KEGG PATHWAY	5/242	57/9559	0.014336	0.118428	Human Diseases	Drug resistance: antineoplastic	evm.TU.HIC_ASM_0.1330|evm.TU.HIC_ASM_0.1329|evm.TU.HIC_ASM_0.1337|evm.TU.HIC_ASM_0.1073|evm.TU.HIC_ASM_4.221	EVM_prediction_HIC_ASM_0.1330;EVM_prediction_HIC_ASM_0.1329;EVM_prediction_HIC_ASM_0.1337;EVM_prediction_HIC_ASM_0.1073;EVM_prediction_HIC_ASM_4.221
7	map00983	Drug metabolism - other enzymes	KEGG PATHWAY	7/242	104/9559	0.0162523	0.123518	Metabolism	Xenobiotics biodegradation and metabolism	evm.TU.HIC_ASM_5.632|evm.TU.HIC_ASM_0.1329|evm.TU.HIC_ASM_0.1337|evm.TU.HIC_ASM_0.1330|MSTRG.11768|evm.TU.HIC_ASM_3.1536|evm.TU.HIC_ASM_0.1073	EVM_prediction_HIC_ASM_5.632;EVM_prediction_HIC_ASM_0.1329;EVM_prediction_HIC_ASM_0.1337;EVM_prediction_HIC_ASM_0.1330;;EVM_prediction_HIC_ASM_3.1536;EVM_prediction_HIC_ASM_0.1073
2	map00604	Glycosphingolipid biosynthesis - ganglio series	KEGG PATHWAY	2/242	8/9559	0.0161601	0.127935	Metabolism	Glycan biosynthesis and metabolism	evm.TU.HIC_ASM_0.1975|evm.TU.HIC_ASM_12.576	EVM_prediction_HIC_ASM_0.1975;EVM_prediction_HIC_ASM_12.576
4	map00830	Retinol metabolism	KEGG PATHWAY	4/242	41/9559	0.0194924	0.142444	Metabolism	Metabolism of cofactors and vitamins	evm.TU.HIC_ASM_8.10|evm.TU.HIC_ASM_0.1904|evm.TU.HIC_ASM_5.632|evm.TU.HIC_ASM_7.900	EVM_prediction_HIC_ASM_8.10;EVM_prediction_HIC_ASM_0.1904;EVM_prediction_HIC_ASM_5.632;EVM_prediction_HIC_ASM_7.900
4	map00513	Various types of N-glycan biosynthesis	KEGG PATHWAY	4/242	44/9559	0.024646	0.173435	Metabolism	Glycan biosynthesis and metabolism	evm.TU.HIC_ASM_10.800|evm.TU.HIC_ASM_0.1975|evm.TU.HIC_ASM_5.1094|evm.TU.HIC_ASM_12.576	EVM_prediction_HIC_ASM_10.800;EVM_prediction_HIC_ASM_0.1975;EVM_prediction_HIC_ASM_5.1094;EVM_prediction_HIC_ASM_12.576
7	map04210	Apoptosis	KEGG PATHWAY	7/242	115/9559	0.0266079	0.180554	Cellular Processes	Cell growth and death	evm.TU.HIC_ASM_6.879|evm.TU.HIC_ASM_11.163|evm.TU.HIC_ASM_6.1148|MSTRG.7230|evm.TU.HIC_ASM_12.336|evm.TU.HIC_ASM_3.1187|evm.TU.ORIGINAL_1323.1	EVM_prediction_HIC_ASM_6.879;EVM_prediction_HIC_ASM_11.163;EVM_prediction_HIC_ASM_6.1148;;EVM_prediction_HIC_ASM_12.336;EVM_prediction_HIC_ASM_3.1187;EVM_prediction_ORIGINAL_1323.1
3	map00511	Other glycan degradation	KEGG PATHWAY	3/242	27/9559	0.0299589	0.196282	Metabolism	Glycan biosynthesis and metabolism	evm.TU.HIC_ASM_0.1975|evm.TU.HIC_ASM_6.780|evm.TU.HIC_ASM_12.576	EVM_prediction_HIC_ASM_0.1975;EVM_prediction_HIC_ASM_6.780;EVM_prediction_HIC_ASM_12.576
3	map00531	Glycosaminoglycan degradation	KEGG PATHWAY	3/242	28/9559	0.0329435	0.208642	Metabolism	Glycan biosynthesis and metabolism	evm.TU.HIC_ASM_6.411|evm.TU.HIC_ASM_0.1975|evm.TU.HIC_ASM_12.576	EVM_prediction_HIC_ASM_6.411;EVM_prediction_HIC_ASM_0.1975;EVM_prediction_HIC_ASM_12.576
4	map01523	Antifolate resistance	KEGG PATHWAY	4/242	49/9559	0.0349097	0.213963	Human Diseases	Drug resistance: antineoplastic	evm.TU.HIC_ASM_12.2|evm.TU.HIC_ASM_5.1094|evm.TU.HIC_ASM_3.861|MSTRG.8198	EVM_prediction_HIC_ASM_12.2;EVM_prediction_HIC_ASM_5.1094;EVM_prediction_HIC_ASM_3.861;
3	map00100	Steroid biosynthesis	KEGG PATHWAY	3/242	29/9559	0.0360772	0.214208	Metabolism	Lipid metabolism	evm.TU.HIC_ASM_0.1507|evm.TU.HIC_ASM_6.1037|evm.TU.HIC_ASM_2.61	EVM_prediction_HIC_ASM_0.1507;EVM_prediction_HIC_ASM_6.1037;EVM_prediction_HIC_ASM_2.61
3	map00071	Fatty acid degradation	KEGG PATHWAY	3/242	33/9559	0.0500729	0.288298	Metabolism	Lipid metabolism	evm.TU.HIC_ASM_2.93|evm.TU.HIC_ASM_0.921|evm.TU.HIC_ASM_8.289	EVM_prediction_HIC_ASM_2.93;EVM_prediction_HIC_ASM_0.921;EVM_prediction_HIC_ASM_8.289
5	map04612	Antigen processing and presentation	KEGG PATHWAY	5/242	80/9559	0.0518655	0.289836	Organismal Systems	Immune system	evm.TU.HIC_ASM_3.1187|evm.TU.HIC_ASM_6.879|evm.TU.ORIGINAL_1323.1|evm.TU.HIC_ASM_6.1148|MSTRG.7230	EVM_prediction_HIC_ASM_3.1187;EVM_prediction_HIC_ASM_6.879;EVM_prediction_ORIGINAL_1323.1;EVM_prediction_HIC_ASM_6.1148;
6	map05418	Fluid shear stress and atherosclerosis	KEGG PATHWAY	6/242	110/9559	0.0602516	0.32708	Human Diseases	Cardiovascular disease	evm.TU.HIC_ASM_0.1073|evm.TU.HIC_ASM_0.1329|evm.TU.HIC_ASM_0.1337|evm.TU.HIC_ASM_0.1330|MSTRG.7230|evm.TU.HIC_ASM_3.1187	EVM_prediction_HIC_ASM_0.1073;EVM_prediction_HIC_ASM_0.1329;EVM_prediction_HIC_ASM_0.1337;EVM_prediction_HIC_ASM_0.1330;;EVM_prediction_HIC_ASM_3.1187
3	map05412	Arrhythmogenic right ventricular cardiomyopathy	KEGG PATHWAY	3/242	37/9559	0.0663123	0.349981	Human Diseases	Cardiovascular disease	evm.TU.HIC_ASM_12.1091|evm.TU.HIC_ASM_5.140|evm.TU.HIC_ASM_3.379	EVM_prediction_HIC_ASM_12.1091;EVM_prediction_HIC_ASM_5.140;EVM_prediction_HIC_ASM_3.379
2	map05033	Nicotine addiction	KEGG PATHWAY	2/242	19/9559	0.0823189	0.363735	Human Diseases	Substance dependence	evm.TU.HIC_ASM_2.961|evm.TU.HIC_ASM_0.1179	EVM_prediction_HIC_ASM_2.961;EVM_prediction_HIC_ASM_0.1179
5	map05225	Hepatocellular carcinoma	KEGG PATHWAY	5/242	91/9559	0.0806812	0.364986	Human Diseases	Cancer: specific types	evm.TU.HIC_ASM_0.1073|evm.TU.HIC_ASM_0.1329|evm.TU.HIC_ASM_0.1337|evm.TU.HIC_ASM_0.1330|evm.TU.HIC_ASM_11.648	EVM_prediction_HIC_ASM_0.1073;EVM_prediction_HIC_ASM_0.1329;EVM_prediction_HIC_ASM_0.1337;EVM_prediction_HIC_ASM_0.1330;EVM_prediction_HIC_ASM_11.648
3	map03320	PPAR signaling pathway	KEGG PATHWAY	3/242	39/9559	0.0752251	0.366481	Organismal Systems	Endocrine system	evm.TU.HIC_ASM_4.1325|evm.TU.HIC_ASM_2.964|evm.TU.HIC_ASM_0.921	EVM_prediction_HIC_ASM_4.1325;EVM_prediction_HIC_ASM_2.964;EVM_prediction_HIC_ASM_0.921
3	map00250	Alanine, aspartate and glutamate metabolism	KEGG PATHWAY	3/242	40/9559	0.07987	0.379383	Metabolism	Amino acid metabolism	evm.TU.HIC_ASM_6.749|evm.TU.HIC_ASM_2.1403|evm.TU.HIC_ASM_12.937	EVM_prediction_HIC_ASM_6.749;EVM_prediction_HIC_ASM_2.1403;EVM_prediction_HIC_ASM_12.937
3	map00030	Pentose phosphate pathway	KEGG PATHWAY	3/242	40/9559	0.07987	0.379383	Metabolism	Carbohydrate metabolism	MSTRG.7921|evm.TU.HIC_ASM_9.517|evm.TU.HIC_ASM_5.666	;EVM_prediction_HIC_ASM_9.517;EVM_prediction_HIC_ASM_5.666
1	map00785	Lipoic acid metabolism	KEGG PATHWAY	1/242	3/9559	0.0740504	0.380259	Metabolism	Metabolism of cofactors and vitamins	evm.TU.HIC_ASM_8.573	EVM_prediction_HIC_ASM_8.573
1	map00290	Valine, leucine and isoleucine biosynthesis	KEGG PATHWAY	1/242	3/9559	0.0740504	0.380259	Metabolism	Amino acid metabolism	evm.TU.HIC_ASM_2.567_evm.TU.HIC_ASM_2.568	MERGED%3A%20EVM_prediction_HIC_ASM_2.567%3B%20EVM_prediction_HIC_ASM_2.568
3	map00280	Valine, leucine and isoleucine degradation	KEGG PATHWAY	3/242	42/9559	0.0895219	0.386572	Metabolism	Amino acid metabolism	evm.TU.HIC_ASM_2.93|evm.TU.HIC_ASM_2.567_evm.TU.HIC_ASM_2.568|evm.TU.HIC_ASM_0.921	EVM_prediction_HIC_ASM_2.93;MERGED%3A%20EVM_prediction_HIC_ASM_2.567%3B%20EVM_prediction_HIC_ASM_2.568;EVM_prediction_HIC_ASM_0.921
3	map00900	Terpenoid backbone biosynthesis	KEGG PATHWAY	3/242	42/9559	0.0895219	0.386572	Metabolism	Metabolism of terpenoids and polyketides	evm.TU.HIC_ASM_9.938|evm.TU.HIC_ASM_5.855|evm.TU.HIC_ASM_9.873	EVM_prediction_HIC_ASM_9.938;EVM_prediction_HIC_ASM_5.855;EVM_prediction_HIC_ASM_9.873
3	map04514	Cell adhesion molecules	KEGG PATHWAY	3/242	43/9559	0.0945227	0.39042	Environmental Information Processing	Signaling molecules and interaction	evm.TU.HIC_ASM_12.1091|evm.TU.HIC_ASM_3.379|evm.TU.HIC_ASM_11.594	EVM_prediction_HIC_ASM_12.1091;EVM_prediction_HIC_ASM_3.379;EVM_prediction_HIC_ASM_11.594
2	map00770	Pantothenate and CoA biosynthesis	KEGG PATHWAY	2/242	21/9559	0.0978599	0.395604	Metabolism	Metabolism of cofactors and vitamins	evm.TU.HIC_ASM_2.567_evm.TU.HIC_ASM_2.568|MSTRG.11768	MERGED%3A%20EVM_prediction_HIC_ASM_2.567%3B%20EVM_prediction_HIC_ASM_2.568;
2	map00603	Glycosphingolipid biosynthesis - globo and isoglobo series	KEGG PATHWAY	2/242	21/9559	0.0978599	0.395604	Metabolism	Glycan biosynthesis and metabolism	evm.TU.HIC_ASM_0.1975|evm.TU.HIC_ASM_12.576	EVM_prediction_HIC_ASM_0.1975;EVM_prediction_HIC_ASM_12.576
5	map04212	Longevity regulating pathway - worm	KEGG PATHWAY	5/242	100/9559	0.109445	0.424377	Organismal Systems	Aging	evm.TU.HIC_ASM_0.1073|evm.TU.HIC_ASM_0.1329|evm.TU.HIC_ASM_0.1337|evm.TU.HIC_ASM_0.1330|evm.TU.HIC_ASM_2.964	EVM_prediction_HIC_ASM_0.1073;EVM_prediction_HIC_ASM_0.1329;EVM_prediction_HIC_ASM_0.1337;EVM_prediction_HIC_ASM_0.1330;EVM_prediction_HIC_ASM_2.964
4	map04975	Fat digestion and absorption	KEGG PATHWAY	4/242	74/9559	0.117581	0.446809	Organismal Systems	Digestive system	evm.TU.HIC_ASM_0.873|evm.TU.HIC_ASM_7.408|evm.TU.HIC_ASM_1.295|evm.TU.HIC_ASM_4.1298	EVM_prediction_HIC_ASM_0.873;EVM_prediction_HIC_ASM_7.408;EVM_prediction_HIC_ASM_1.295;EVM_prediction_HIC_ASM_4.1298
5	map04974	Protein digestion and absorption	KEGG PATHWAY	5/242	105/9559	0.12731	0.474292	Organismal Systems	Digestive system	evm.TU.HIC_ASM_12.686|evm.TU.HIC_ASM_0.1622|evm.TU.HIC_ASM_4.861|evm.TU.HIC_ASM_10.534|evm.TU.HIC_ASM_10.526	EVM_prediction_HIC_ASM_12.686;EVM_prediction_HIC_ASM_0.1622;EVM_prediction_HIC_ASM_4.861;EVM_prediction_HIC_ASM_10.534;EVM_prediction_HIC_ASM_10.526
4	map04071	Sphingolipid signaling pathway	KEGG PATHWAY	4/242	78/9559	0.135203	0.494011	Environmental Information Processing	Signal transduction	evm.TU.HIC_ASM_12.336|evm.TU.HIC_ASM_2.591|evm.TU.HIC_ASM_2.589|evm.TU.HIC_ASM_4.1193	EVM_prediction_HIC_ASM_12.336;EVM_prediction_HIC_ASM_2.591;EVM_prediction_HIC_ASM_2.589;EVM_prediction_HIC_ASM_4.1193
6	map04080	Neuroactive ligand-receptor interaction	KEGG PATHWAY	6/242	139/9559	0.140883	0.505052	Environmental Information Processing	Signaling molecules and interaction	evm.TU.HIC_ASM_12.1228|evm.TU.HIC_ASM_12.770|evm.TU.HIC_ASM_12.1227|evm.TU.HIC_ASM_0.1180|evm.TU.HIC_ASM_2.961|evm.TU.HIC_ASM_5.1103	EVM_prediction_HIC_ASM_12.1228;EVM_prediction_HIC_ASM_12.770;EVM_prediction_HIC_ASM_12.1227;EVM_prediction_HIC_ASM_0.1180;EVM_prediction_HIC_ASM_2.961;EVM_prediction_HIC_ASM_5.1103
3	map05323	Rheumatoid arthritis	KEGG PATHWAY	3/242	52/9559	0.144177	0.507289	Human Diseases	Immune disease	evm.TU.HIC_ASM_3.1187|evm.TU.HIC_ASM_11.311|MSTRG.7230	EVM_prediction_HIC_ASM_3.1187;EVM_prediction_HIC_ASM_11.311;
3	map05410	Hypertrophic cardiomyopathy	KEGG PATHWAY	3/242	53/9559	0.150148	0.518692	Human Diseases	Cardiovascular disease	evm.TU.HIC_ASM_12.1091|evm.TU.HIC_ASM_5.140|evm.TU.HIC_ASM_3.379	EVM_prediction_HIC_ASM_12.1091;EVM_prediction_HIC_ASM_5.140;EVM_prediction_HIC_ASM_3.379
6	map04140	Autophagy - animal	KEGG PATHWAY	6/242	147/9559	0.169152	0.554119	Cellular Processes	Transport and catabolism	evm.TU.HIC_ASM_6.879|evm.TU.HIC_ASM_6.1148|MSTRG.7230|evm.TU.HIC_ASM_12.336|evm.TU.HIC_ASM_3.1187|evm.TU.ORIGINAL_1323.1	EVM_prediction_HIC_ASM_6.879;EVM_prediction_HIC_ASM_6.1148;;EVM_prediction_HIC_ASM_12.336;EVM_prediction_HIC_ASM_3.1187;EVM_prediction_ORIGINAL_1323.1
3	map00330	Arginine and proline metabolism	KEGG PATHWAY	3/242	56/9559	0.168516	0.56172	Metabolism	Amino acid metabolism	evm.TU.HIC_ASM_4.676|evm.TU.HIC_ASM_4.366_evm.TU.HIC_ASM_4.367|evm.TU.HIC_ASM_2.93	EVM_prediction_HIC_ASM_4.676;MERGED%3A%20EVM_prediction_HIC_ASM_4.366%3B%20EVM_prediction_HIC_ASM_4.367;EVM_prediction_HIC_ASM_2.93
2	map04392	Hippo signaling pathway - multiple species	KEGG PATHWAY	2/242	29/9559	0.166376	0.564489	Environmental Information Processing	Signal transduction	evm.TU.HIC_ASM_1.1715|evm.TU.HIC_ASM_1.92	EVM_prediction_HIC_ASM_1.1715;EVM_prediction_HIC_ASM_1.92
2	map04978	Mineral absorption	KEGG PATHWAY	2/242	30/9559	0.175448	0.565003	Organismal Systems	Digestive system	evm.TU.HIC_ASM_1.684|evm.TU.HIC_ASM_1.384	EVM_prediction_HIC_ASM_1.684;EVM_prediction_HIC_ASM_1.384
3	map05224	Breast cancer	KEGG PATHWAY	3/242	58/9559	0.181107	0.573504	Human Diseases	Cancer: specific types	evm.TU.HIC_ASM_12.132|evm.TU.HIC_ASM_3.199|evm.TU.HIC_ASM_11.648	EVM_prediction_HIC_ASM_12.132;EVM_prediction_HIC_ASM_3.199;EVM_prediction_HIC_ASM_11.648
3	map04924	Renin secretion	KEGG PATHWAY	3/242	59/9559	0.187495	0.584002	Organismal Systems	Endocrine system	evm.TU.HIC_ASM_6.879|evm.TU.ORIGINAL_1323.1|evm.TU.HIC_ASM_6.1148	EVM_prediction_HIC_ASM_6.879;EVM_prediction_ORIGINAL_1323.1;EVM_prediction_HIC_ASM_6.1148
3	map04624	Toll and Imd signaling pathway	KEGG PATHWAY	3/242	59/9559	0.187495	0.584002	Organismal Systems	Immune system	evm.TU.HIC_ASM_0.1991|evm.TU.HIC_ASM_8.362|evm.TU.HIC_ASM_0.841	EVM_prediction_HIC_ASM_0.1991;EVM_prediction_HIC_ASM_8.362;EVM_prediction_HIC_ASM_0.841
7	map05208	Chemical carcinogenesis - reactive oxygen species	KEGG PATHWAY	7/242	190/9559	0.206723	0.595111	Human Diseases	Cancer: overview	evm.TU.HIC_ASM_5.259|evm.TU.HIC_ASM_2.1078|evm.TU.HIC_ASM_0.1329|evm.TU.HIC_ASM_0.1337|evm.TU.HIC_ASM_0.1330|evm.TU.HIC_ASM_0.1073|evm.TU.HIC_ASM_8.473	EVM_prediction_HIC_ASM_5.259;EVM_prediction_HIC_ASM_2.1078;EVM_prediction_HIC_ASM_0.1329;EVM_prediction_HIC_ASM_0.1337;EVM_prediction_HIC_ASM_0.1330;EVM_prediction_HIC_ASM_0.1073;EVM_prediction_HIC_ASM_8.473
5	map04810	Regulation of actin cytoskeleton	KEGG PATHWAY	5/242	124/9559	0.205668	0.601183	Cellular Processes	Cell motility	evm.TU.HIC_ASM_12.1091|evm.TU.HIC_ASM_3.199|evm.TU.HIC_ASM_8.168|evm.TU.HIC_ASM_3.379|evm.TU.HIC_ASM_2.579	EVM_prediction_HIC_ASM_12.1091;EVM_prediction_HIC_ASM_3.199;EVM_prediction_HIC_ASM_8.168;EVM_prediction_HIC_ASM_3.379;EVM_prediction_HIC_ASM_2.579
3	map02010	ABC transporters	KEGG PATHWAY	3/242	61/9559	0.200443	0.60451	Environmental Information Processing	Membrane transport	evm.TU.HIC_ASM_1.222|evm.TU.HIC_ASM_12.2|MSTRG.8198	EVM_prediction_HIC_ASM_1.222;EVM_prediction_HIC_ASM_12.2;
3	map05414	Dilated cardiomyopathy	KEGG PATHWAY	3/242	61/9559	0.200443	0.60451	Human Diseases	Cardiovascular disease	evm.TU.HIC_ASM_12.1091|evm.TU.HIC_ASM_5.140|evm.TU.HIC_ASM_3.379	EVM_prediction_HIC_ASM_12.1091;EVM_prediction_HIC_ASM_5.140;EVM_prediction_HIC_ASM_3.379
4	map04936	Alcoholic liver disease	KEGG PATHWAY	4/242	95/9559	0.220059	0.624048	Human Diseases	Endocrine and metabolic disease	evm.TU.HIC_ASM_2.93|evm.TU.HIC_ASM_2.964|evm.TU.HIC_ASM_0.921|evm.TU.HIC_ASM_8.289	EVM_prediction_HIC_ASM_2.93;EVM_prediction_HIC_ASM_2.964;EVM_prediction_HIC_ASM_0.921;EVM_prediction_HIC_ASM_8.289
2	map00790	Folate biosynthesis	KEGG PATHWAY	2/242	36/9559	0.231168	0.64591	Metabolism	Metabolism of cofactors and vitamins	evm.TU.HIC_ASM_5.1094|evm.TU.HIC_ASM_8.473	EVM_prediction_HIC_ASM_5.1094;EVM_prediction_HIC_ASM_8.473
4	map04976	Bile secretion	KEGG PATHWAY	4/242	98/9559	0.236327	0.650756	Organismal Systems	Digestive system	evm.TU.HIC_ASM_12.2|evm.TU.HIC_ASM_5.632|MSTRG.8198|evm.TU.HIC_ASM_2.317	EVM_prediction_HIC_ASM_12.2;EVM_prediction_HIC_ASM_5.632;;EVM_prediction_HIC_ASM_2.317
1	map00515	Mannose type O-glycan biosynthesis	KEGG PATHWAY	1/242	11/9559	0.245889	0.667414	Metabolism	Glycan biosynthesis and metabolism	evm.TU.HIC_ASM_4.1064	EVM_prediction_HIC_ASM_4.1064
3	map04217	Necroptosis	KEGG PATHWAY	3/242	69/9559	0.25403	0.679798	Cellular Processes	Cell growth and death	evm.TU.HIC_ASM_2.591|evm.TU.HIC_ASM_2.589|evm.TU.HIC_ASM_1.684	EVM_prediction_HIC_ASM_2.591;EVM_prediction_HIC_ASM_2.589;EVM_prediction_HIC_ASM_1.684
3	map04912	GnRH signaling pathway	KEGG PATHWAY	3/242	70/9559	0.26088	0.688433	Organismal Systems	Endocrine system	evm.TU.HIC_ASM_12.1227|evm.TU.HIC_ASM_11.311|evm.TU.HIC_ASM_12.1228	EVM_prediction_HIC_ASM_12.1227;EVM_prediction_HIC_ASM_11.311;EVM_prediction_HIC_ASM_12.1228
1	map00430	Taurine and hypotaurine metabolism	KEGG PATHWAY	1/242	12/9559	0.265003	0.689733	Metabolism	Metabolism of other amino acids	evm.TU.HIC_ASM_5.958	EVM_prediction_HIC_ASM_5.958
1	map04610	Complement and coagulation cascades	KEGG PATHWAY	1/242	12/9559	0.265003	0.689733	Organismal Systems	Immune system	evm.TU.HIC_ASM_2.1207	EVM_prediction_HIC_ASM_2.1207
3	map04979	Cholesterol metabolism	KEGG PATHWAY	3/242	75/9559	0.295432	0.728987	Organismal Systems	Digestive system	evm.TU.HIC_ASM_0.1507|evm.TU.HIC_ASM_6.1037|evm.TU.HIC_ASM_3.167	EVM_prediction_HIC_ASM_0.1507;EVM_prediction_HIC_ASM_6.1037;EVM_prediction_HIC_ASM_3.167
2	map00260	Glycine, serine and threonine metabolism	KEGG PATHWAY	2/242	42/9559	0.287821	0.729147	Metabolism	Amino acid metabolism	evm.TU.HIC_ASM_2.93|evm.TU.HIC_ASM_1.591	EVM_prediction_HIC_ASM_2.93;EVM_prediction_HIC_ASM_1.591
2	map00040	Pentose and glucuronate interconversions	KEGG PATHWAY	2/242	42/9559	0.287821	0.729147	Metabolism	Carbohydrate metabolism	evm.TU.HIC_ASM_5.259|evm.TU.HIC_ASM_5.632	EVM_prediction_HIC_ASM_5.259;EVM_prediction_HIC_ASM_5.632
2	map00410	beta-Alanine metabolism	KEGG PATHWAY	2/242	45/9559	0.316047	0.769857	Metabolism	Metabolism of other amino acids	evm.TU.HIC_ASM_2.93|MSTRG.11768	EVM_prediction_HIC_ASM_2.93;
3	map04621	NOD-like receptor signaling pathway	KEGG PATHWAY	3/242	79/9559	0.323278	0.777505	Organismal Systems	Immune system	evm.TU.HIC_ASM_6.879|evm.TU.ORIGINAL_1323.1|evm.TU.HIC_ASM_6.1148	EVM_prediction_HIC_ASM_6.879;EVM_prediction_ORIGINAL_1323.1;EVM_prediction_HIC_ASM_6.1148
2	map04668	TNF signaling pathway	KEGG PATHWAY	2/242	48/9559	0.344014	0.787503	Environmental Information Processing	Signal transduction	evm.TU.HIC_ASM_12.132|evm.TU.HIC_ASM_11.311	EVM_prediction_HIC_ASM_12.132;EVM_prediction_HIC_ASM_11.311
4	map05202	Transcriptional misregulation in cancer	KEGG PATHWAY	4/242	115/9559	0.332497	0.789681	Human Diseases	Cancer: overview	evm.TU.HIC_ASM_11.371|evm.TU.HIC_ASM_11.311|evm.TU.HIC_ASM_2.373|evm.TU.HIC_ASM_11.163	EVM_prediction_HIC_ASM_11.371;EVM_prediction_HIC_ASM_11.311;EVM_prediction_HIC_ASM_2.373;EVM_prediction_HIC_ASM_11.163
1	map00340	Histidine metabolism	KEGG PATHWAY	1/242	16/9559	0.336751	0.789911	Metabolism	Amino acid metabolism	evm.TU.HIC_ASM_2.93	EVM_prediction_HIC_ASM_2.93
1	map05216	Thyroid cancer	KEGG PATHWAY	1/242	16/9559	0.336751	0.789911	Human Diseases	Cancer: specific types	evm.TU.HIC_ASM_11.163	EVM_prediction_HIC_ASM_11.163
1	map04950	Maturity onset diabetes of the young	KEGG PATHWAY	1/242	17/9559	0.353571	0.790334	Human Diseases	Endocrine and metabolic disease	evm.TU.HIC_ASM_2.373	EVM_prediction_HIC_ASM_2.373
2	map04933	AGE-RAGE signaling pathway in diabetic complications	KEGG PATHWAY	2/242	49/9559	0.353259	0.799038	Human Diseases	Endocrine and metabolic disease	evm.TU.HIC_ASM_10.534|evm.TU.HIC_ASM_10.526	EVM_prediction_HIC_ASM_10.534;EVM_prediction_HIC_ASM_10.526
2	map05230	Central carbon metabolism in cancer	KEGG PATHWAY	2/242	52/9559	0.380705	0.812741	Human Diseases	Cancer: overview	evm.TU.HIC_ASM_11.677|evm.TU.HIC_ASM_11.163	EVM_prediction_HIC_ASM_11.677;EVM_prediction_HIC_ASM_11.163
2	map00510	N-Glycan biosynthesis	KEGG PATHWAY	2/242	52/9559	0.380705	0.812741	Metabolism	Glycan biosynthesis and metabolism	evm.TU.HIC_ASM_5.1094|evm.TU.HIC_ASM_10.800	EVM_prediction_HIC_ASM_5.1094;EVM_prediction_HIC_ASM_10.800
1	map04640	Hematopoietic cell lineage	KEGG PATHWAY	1/242	18/9559	0.369965	0.817365	Organismal Systems	Immune system	evm.TU.HIC_ASM_3.379	EVM_prediction_HIC_ASM_3.379
1	map05218	Melanoma	KEGG PATHWAY	1/242	18/9559	0.369965	0.817365	Human Diseases	Cancer: specific types	evm.TU.HIC_ASM_3.199	EVM_prediction_HIC_ASM_3.199
1	map04710	Circadian rhythm	KEGG PATHWAY	1/242	18/9559	0.369965	0.817365	Organismal Systems	Environmental adaptation	evm.TU.HIC_ASM_11.371	EVM_prediction_HIC_ASM_11.371
2	map04977	Vitamin digestion and absorption	KEGG PATHWAY	2/242	54/9559	0.398729	0.832511	Organismal Systems	Digestive system	evm.TU.HIC_ASM_7.408|evm.TU.HIC_ASM_4.1298	EVM_prediction_HIC_ASM_7.408;EVM_prediction_HIC_ASM_4.1298
2	map00270	Cysteine and methionine metabolism	KEGG PATHWAY	2/242	55/9559	0.40765	0.832834	Metabolism	Amino acid metabolism	evm.TU.HIC_ASM_5.958|evm.TU.HIC_ASM_2.567_evm.TU.HIC_ASM_2.568	EVM_prediction_HIC_ASM_5.958;MERGED%3A%20EVM_prediction_HIC_ASM_2.567%3B%20EVM_prediction_HIC_ASM_2.568
3	map04391	Hippo signaling pathway - fly	KEGG PATHWAY	3/242	91/9559	0.406351	0.839203	Environmental Information Processing	Signal transduction	evm.TU.HIC_ASM_1.1715|evm.TU.HIC_ASM_3.1130|evm.TU.HIC_ASM_1.92	EVM_prediction_HIC_ASM_1.1715;EVM_prediction_HIC_ASM_3.1130;EVM_prediction_HIC_ASM_1.92
1	map04658	Th1 and Th2 cell differentiation	KEGG PATHWAY	1/242	21/9559	0.416705	0.842276	Organismal Systems	Immune system	evm.TU.HIC_ASM_12.132	EVM_prediction_HIC_ASM_12.132
2	map04724	Glutamatergic synapse	KEGG PATHWAY	2/242	57/9559	0.425297	0.850594	Organismal Systems	Nervous system	evm.TU.HIC_ASM_12.686|evm.TU.HIC_ASM_2.961	EVM_prediction_HIC_ASM_12.686;EVM_prediction_HIC_ASM_2.961
2	map04721	Synaptic vesicle cycle	KEGG PATHWAY	2/242	65/9559	0.492971	0.851496	Organismal Systems	Nervous system	evm.TU.HIC_ASM_12.686|evm.TU.HIC_ASM_0.1179	EVM_prediction_HIC_ASM_12.686;EVM_prediction_HIC_ASM_0.1179
1	map00130	Ubiquinone and other terpenoid-quinone biosynthesis	KEGG PATHWAY	1/242	27/9559	0.500077	0.855988	Metabolism	Metabolism of cofactors and vitamins	evm.TU.HIC_ASM_1.1053	EVM_prediction_HIC_ASM_1.1053
2	map04935	Growth hormone synthesis, secretion and action	KEGG PATHWAY	2/242	70/9559	0.532647	0.857652	Organismal Systems	Endocrine system	evm.TU.HIC_ASM_0.121|evm.TU.HIC_ASM_0.1180	EVM_prediction_HIC_ASM_0.121;EVM_prediction_HIC_ASM_0.1180
1	map04330	Notch signaling pathway	KEGG PATHWAY	1/242	30/9559	0.537199	0.857712	Environmental Information Processing	Signal transduction	evm.TU.HIC_ASM_12.132	EVM_prediction_HIC_ASM_12.132
2	map05226	Gastric cancer	KEGG PATHWAY	2/242	58/9559	0.434018	0.858994	Human Diseases	Cancer: specific types	evm.TU.HIC_ASM_3.199|evm.TU.HIC_ASM_11.648	EVM_prediction_HIC_ASM_3.199;EVM_prediction_HIC_ASM_11.648
1	map00590	Arachidonic acid metabolism	KEGG PATHWAY	1/242	29/9559	0.52514	0.860144	Metabolism	Lipid metabolism	evm.TU.HIC_ASM_8.473	EVM_prediction_HIC_ASM_8.473
1	map05217	Basal cell carcinoma	KEGG PATHWAY	1/242	29/9559	0.52514	0.860144	Human Diseases	Cancer: specific types	evm.TU.HIC_ASM_11.648	EVM_prediction_HIC_ASM_11.648
2	map00564	Glycerophospholipid metabolism	KEGG PATHWAY	2/242	68/9559	0.517032	0.861719	Metabolism	Lipid metabolism	evm.TU.HIC_ASM_3.1536|evm.TU.HIC_ASM_0.704	EVM_prediction_HIC_ASM_3.1536;EVM_prediction_HIC_ASM_0.704
1	map00350	Tyrosine metabolism	KEGG PATHWAY	1/242	31/9559	0.548952	0.861991	Metabolism	Amino acid metabolism	evm.TU.HIC_ASM_7.1082	EVM_prediction_HIC_ASM_7.1082
4	map04972	Pancreatic secretion	KEGG PATHWAY	4/242	153/9559	0.545071	0.863029	Organismal Systems	Digestive system	evm.TU.HIC_ASM_0.873|evm.TU.HIC_ASM_7.408|evm.TU.HIC_ASM_1.295|evm.TU.HIC_ASM_4.1298	EVM_prediction_HIC_ASM_0.873;EVM_prediction_HIC_ASM_7.408;EVM_prediction_HIC_ASM_1.295;EVM_prediction_HIC_ASM_4.1298
1	map05221	Acute myeloid leukemia	KEGG PATHWAY	1/242	26/9559	0.487056	0.864865	Human Diseases	Cancer: specific types	evm.TU.HIC_ASM_11.371	EVM_prediction_HIC_ASM_11.371
1	map04730	Long-term depression	KEGG PATHWAY	1/242	26/9559	0.487056	0.864865	Organismal Systems	Nervous system	evm.TU.HIC_ASM_2.961	EVM_prediction_HIC_ASM_2.961
1	map01040	Biosynthesis of unsaturated fatty acids	KEGG PATHWAY	1/242	26/9559	0.487056	0.864865	Metabolism	Lipid metabolism	evm.TU.HIC_ASM_2.964	EVM_prediction_HIC_ASM_2.964
2	map04926	Relaxin signaling pathway	KEGG PATHWAY	2/242	69/9559	0.524882	0.867197	Organismal Systems	Endocrine system	evm.TU.HIC_ASM_10.534|evm.TU.HIC_ASM_10.526	EVM_prediction_HIC_ASM_10.534;EVM_prediction_HIC_ASM_10.526
1	map04623	Cytosolic DNA-sensing pathway	KEGG PATHWAY	1/242	28/9559	0.512769	0.869876	Organismal Systems	Immune system	evm.TU.HIC_ASM_0.980	EVM_prediction_HIC_ASM_0.980
1	map04657	IL-17 signaling pathway	KEGG PATHWAY	1/242	28/9559	0.512769	0.869876	Organismal Systems	Immune system	evm.TU.HIC_ASM_11.311	EVM_prediction_HIC_ASM_11.311
1	map04216	Ferroptosis	KEGG PATHWAY	1/242	23/9559	0.44593	0.873471	Cellular Processes	Cell growth and death	evm.TU.HIC_ASM_1.684	EVM_prediction_HIC_ASM_1.684
3	map05206	MicroRNAs in cancer	KEGG PATHWAY	3/242	99/9559	0.46012	0.874229	Human Diseases	Cancer: overview	evm.TU.HIC_ASM_12.6|evm.TU.HIC_ASM_3.1333|evm.TU.HIC_ASM_3.1485	EVM_prediction_HIC_ASM_12.6;EVM_prediction_HIC_ASM_3.1333;EVM_prediction_HIC_ASM_3.1485
2	map04750	Inflammatory mediator regulation of TRP channels	KEGG PATHWAY	2/242	60/9559	0.451245	0.874862	Organismal Systems	Sensory system	evm.TU.HIC_ASM_11.163|evm.TU.HIC_ASM_1.452	EVM_prediction_HIC_ASM_11.163;EVM_prediction_HIC_ASM_1.452
4	map05205	Proteoglycans in cancer	KEGG PATHWAY	4/242	157/9559	0.565594	0.880844	Human Diseases	Cancer: overview	evm.TU.HIC_ASM_3.1187|evm.TU.HIC_ASM_7.400|evm.TU.HIC_ASM_11.648|MSTRG.7230	EVM_prediction_HIC_ASM_3.1187;EVM_prediction_HIC_ASM_7.400;EVM_prediction_HIC_ASM_11.648;
1	map05416	Viral myocarditis	KEGG PATHWAY	1/242	25/9559	0.473697	0.882376	Human Diseases	Cardiovascular disease	evm.TU.HIC_ASM_5.140	EVM_prediction_HIC_ASM_5.140
1	map04614	Renin-angiotensin system	KEGG PATHWAY	1/242	25/9559	0.473697	0.882376	Organismal Systems	Endocrine system	evm.TU.HIC_ASM_4.886	EVM_prediction_HIC_ASM_4.886
1	map03430	Mismatch repair	KEGG PATHWAY	1/242	24/9559	0.459991	0.882811	Genetic Information Processing	Replication and repair	evm.TU.HIC_ASM_4.221	EVM_prediction_HIC_ASM_4.221
1	map00380	Tryptophan metabolism	KEGG PATHWAY	1/242	33/9559	0.571574	0.88292	Metabolism	Amino acid metabolism	evm.TU.HIC_ASM_2.93	EVM_prediction_HIC_ASM_2.93
2	map04713	Circadian entrainment	KEGG PATHWAY	2/242	64/9559	0.484785	0.885666	Organismal Systems	Environmental adaptation	evm.TU.HIC_ASM_11.371|evm.TU.HIC_ASM_2.961	EVM_prediction_HIC_ASM_11.371;EVM_prediction_HIC_ASM_2.961
2	map00620	Pyruvate metabolism	KEGG PATHWAY	2/242	64/9559	0.484785	0.885666	Metabolism	Carbohydrate metabolism	evm.TU.HIC_ASM_5.259|evm.TU.HIC_ASM_2.93	EVM_prediction_HIC_ASM_5.259;EVM_prediction_HIC_ASM_2.93
2	map00010	Glycolysis / Gluconeogenesis	KEGG PATHWAY	2/242	64/9559	0.484785	0.885666	Metabolism	Carbohydrate metabolism	evm.TU.HIC_ASM_5.259|evm.TU.HIC_ASM_2.93	EVM_prediction_HIC_ASM_5.259;EVM_prediction_HIC_ASM_2.93
3	map04390	Hippo signaling pathway	KEGG PATHWAY	3/242	101/9559	0.473247	0.890267	Environmental Information Processing	Signal transduction	evm.TU.HIC_ASM_3.1130|evm.TU.HIC_ASM_3.199|evm.TU.HIC_ASM_11.648	EVM_prediction_HIC_ASM_3.1130;EVM_prediction_HIC_ASM_3.199;EVM_prediction_HIC_ASM_11.648
1	map05220	Chronic myeloid leukemia	KEGG PATHWAY	1/242	35/9559	0.593067	0.901461	Human Diseases	Cancer: specific types	evm.TU.HIC_ASM_3.296_evm.TU.HIC_ASM_3.295	MERGED%3A%20EVM_prediction_HIC_ASM_3.296%3B%20EVM_prediction_HIC_ASM_3.295
2	map04919	Thyroid hormone signaling pathway	KEGG PATHWAY	2/242	78/9559	0.591604	0.90649	Organismal Systems	Endocrine system	evm.TU.HIC_ASM_11.177|evm.TU.HIC_ASM_11.174	EVM_prediction_HIC_ASM_11.177;EVM_prediction_HIC_ASM_11.174
1	map00640	Propanoate metabolism	KEGG PATHWAY	1/242	36/9559	0.603407	0.909899	Metabolism	Carbohydrate metabolism	evm.TU.HIC_ASM_8.1031	EVM_prediction_HIC_ASM_8.1031
1	map00860	Porphyrin metabolism	KEGG PATHWAY	1/242	38/9559	0.623308	0.932508	Metabolism	Metabolism of cofactors and vitamins	evm.TU.HIC_ASM_5.632	EVM_prediction_HIC_ASM_5.632
1	map05030	Cocaine addiction	KEGG PATHWAY	1/242	39/9559	0.632883	0.939435	Human Diseases	Substance dependence	evm.TU.HIC_ASM_2.961	EVM_prediction_HIC_ASM_2.961
1	map03022	Basal transcription factors	KEGG PATHWAY	1/242	39/9559	0.632883	0.939435	Genetic Information Processing	Transcription	evm.TU.HIC_ASM_12.465	EVM_prediction_HIC_ASM_12.465
1	map04720	Long-term potentiation	KEGG PATHWAY	1/242	42/9559	0.660176	0.950254	Organismal Systems	Nervous system	evm.TU.HIC_ASM_2.961	EVM_prediction_HIC_ASM_2.961
2	map00310	Lysine degradation	KEGG PATHWAY	2/242	87/9559	0.651122	0.95164	Metabolism	Amino acid metabolism	evm.TU.HIC_ASM_3.296_evm.TU.HIC_ASM_3.295|evm.TU.HIC_ASM_2.93	MERGED%3A%20EVM_prediction_HIC_ASM_3.296%3B%20EVM_prediction_HIC_ASM_3.295;EVM_prediction_HIC_ASM_2.93
4	map04024	cAMP signaling pathway	KEGG PATHWAY	4/242	177/9559	0.660052	0.957328	Environmental Information Processing	Signal transduction	evm.TU.HIC_ASM_2.961|evm.TU.HIC_ASM_12.2|MSTRG.8198|evm.TU.HIC_ASM_0.1180	EVM_prediction_HIC_ASM_2.961;EVM_prediction_HIC_ASM_12.2;;EVM_prediction_HIC_ASM_0.1180
1	map01522	Endocrine resistance	KEGG PATHWAY	1/242	52/9559	0.737374	0.972923	Human Diseases	Drug resistance: antineoplastic	evm.TU.HIC_ASM_12.132	EVM_prediction_HIC_ASM_12.132
1	map04918	Thyroid hormone synthesis	KEGG PATHWAY	1/242	53/9559	0.744059	0.974973	Organismal Systems	Endocrine system	evm.TU.HIC_ASM_8.362	EVM_prediction_HIC_ASM_8.362
1	map05032	Morphine addiction	KEGG PATHWAY	1/242	59/9559	0.780756	0.975946	Human Diseases	Substance dependence	evm.TU.HIC_ASM_0.1179	EVM_prediction_HIC_ASM_0.1179
2	map04022	cGMP-PKG signaling pathway	KEGG PATHWAY	2/242	102/9559	0.734768	0.976266	Environmental Information Processing	Signal transduction	evm.TU.HIC_ASM_11.177|evm.TU.HIC_ASM_11.174	EVM_prediction_HIC_ASM_11.177;EVM_prediction_HIC_ASM_11.174
3	map05168	Herpes simplex virus 1 infection	KEGG PATHWAY	3/242	156/9559	0.760523	0.976347	Human Diseases	Infectious disease: viral	evm.TU.HIC_ASM_9.829|evm.TU.HIC_ASM_0.980|evm.TU.HIC_ASM_9.286	EVM_prediction_HIC_ASM_9.829;EVM_prediction_HIC_ASM_0.980;EVM_prediction_HIC_ASM_9.286
1	map04727	GABAergic synapse	KEGG PATHWAY	1/242	54/9559	0.750574	0.976775	Organismal Systems	Nervous system	evm.TU.HIC_ASM_0.1179	EVM_prediction_HIC_ASM_0.1179
2	map04150	mTOR signaling pathway	KEGG PATHWAY	2/242	110/9559	0.772004	0.977872	Environmental Information Processing	Signal transduction	evm.TU.HIC_ASM_9.359|evm.TU.HIC_ASM_11.648	EVM_prediction_HIC_ASM_9.359;EVM_prediction_HIC_ASM_11.648
1	map04550	Signaling pathways regulating pluripotency of stem cells	KEGG PATHWAY	1/242	71/9559	0.839169	0.978172	Cellular Processes	Cellular community - eukaryotes	evm.TU.HIC_ASM_11.648	EVM_prediction_HIC_ASM_11.648
1	map05231	Choline metabolism in cancer	KEGG PATHWAY	1/242	71/9559	0.839169	0.978172	Human Diseases	Cancer: overview	evm.TU.HIC_ASM_2.317	EVM_prediction_HIC_ASM_2.317
1	map05031	Amphetamine addiction	KEGG PATHWAY	1/242	55/9559	0.756925	0.978338	Human Diseases	Substance dependence	evm.TU.HIC_ASM_2.961	EVM_prediction_HIC_ASM_2.961
1	map05152	Tuberculosis	KEGG PATHWAY	1/242	69/9559	0.830641	0.980259	Human Diseases	Infectious disease: bacterial	evm.TU.HIC_ASM_12.336	EVM_prediction_HIC_ASM_12.336
1	map04931	Insulin resistance	KEGG PATHWAY	1/242	69/9559	0.830641	0.980259	Human Diseases	Endocrine and metabolic disease	evm.TU.HIC_ASM_6.749	EVM_prediction_HIC_ASM_6.749
1	map04725	Cholinergic synapse	KEGG PATHWAY	1/242	57/9559	0.769147	0.980791	Organismal Systems	Nervous system	evm.TU.HIC_ASM_3.1536	EVM_prediction_HIC_ASM_3.1536
2	map04020	Calcium signaling pathway	KEGG PATHWAY	2/242	112/9559	0.780574	0.982179	Environmental Information Processing	Signal transduction	evm.TU.HIC_ASM_11.163|evm.TU.HIC_ASM_3.199	EVM_prediction_HIC_ASM_11.163;EVM_prediction_HIC_ASM_3.199
3	map04010	MAPK signaling pathway	KEGG PATHWAY	3/242	139/9559	0.688249	0.983212	Environmental Information Processing	Signal transduction	evm.TU.HIC_ASM_3.296_evm.TU.HIC_ASM_3.295|evm.TU.HIC_ASM_11.163|evm.TU.HIC_ASM_3.199	MERGED%3A%20EVM_prediction_HIC_ASM_3.296%3B%20EVM_prediction_HIC_ASM_3.295;EVM_prediction_HIC_ASM_11.163;EVM_prediction_HIC_ASM_3.199
1	map04916	Melanogenesis	KEGG PATHWAY	1/242	61/9559	0.791785	0.983262	Organismal Systems	Endocrine system	evm.TU.HIC_ASM_11.648	EVM_prediction_HIC_ASM_11.648
1	map04666	Fc gamma R-mediated phagocytosis	KEGG PATHWAY	1/242	51/9559	0.730515	0.984381	Organismal Systems	Immune system	evm.TU.HIC_ASM_8.168	EVM_prediction_HIC_ASM_8.168
1	map04115	p53 signaling pathway	KEGG PATHWAY	1/242	51/9559	0.730515	0.984381	Cellular Processes	Cell growth and death	evm.TU.HIC_ASM_6.532	EVM_prediction_HIC_ASM_6.532
2	map04530	Tight junction	KEGG PATHWAY	2/242	120/9559	0.812094	0.989089	Cellular Processes	Cellular community - eukaryotes	evm.TU.HIC_ASM_11.177|evm.TU.HIC_ASM_11.174	EVM_prediction_HIC_ASM_11.177;EVM_prediction_HIC_ASM_11.174
2	map04218	Cellular senescence	KEGG PATHWAY	2/242	95/9559	0.698075	0.989807	Cellular Processes	Cell growth and death	evm.TU.HIC_ASM_11.177|evm.TU.HIC_ASM_11.174	EVM_prediction_HIC_ASM_11.177;EVM_prediction_HIC_ASM_11.174
2	map04146	Peroxisome	KEGG PATHWAY	2/242	101/9559	0.729768	0.9904	Cellular Processes	Transport and catabolism	evm.TU.HIC_ASM_0.986|evm.TU.HIC_ASM_11.677	EVM_prediction_HIC_ASM_0.986;EVM_prediction_HIC_ASM_11.677
2	map04723	Retrograde endocannabinoid signaling	KEGG PATHWAY	2/242	97/9559	0.708966	0.990467	Organismal Systems	Nervous system	evm.TU.HIC_ASM_2.961|evm.TU.HIC_ASM_0.1179	EVM_prediction_HIC_ASM_2.961;EVM_prediction_HIC_ASM_0.1179
2	map04013	MAPK signaling pathway - fly	KEGG PATHWAY	2/242	125/9559	0.82969	0.991454	Environmental Information Processing	Signal transduction	evm.TU.HIC_ASM_8.362|evm.TU.HIC_ASM_12.231	EVM_prediction_HIC_ASM_8.362;EVM_prediction_HIC_ASM_12.231
2	map05171	Coronavirus disease - COVID-19	KEGG PATHWAY	2/242	125/9559	0.82969	0.991454	Human Diseases	Infectious disease: viral	evm.TU.HIC_ASM_11.311|evm.TU.HIC_ASM_0.980	EVM_prediction_HIC_ASM_11.311;EVM_prediction_HIC_ASM_0.980
1	map04371	Apelin signaling pathway	KEGG PATHWAY	1/242	83/9559	0.882065	0.991671	Environmental Information Processing	Signal transduction	evm.TU.HIC_ASM_12.132	EVM_prediction_HIC_ASM_12.132
2	map04014	Ras signaling pathway	KEGG PATHWAY	2/242	118/9559	0.804614	0.992706	Environmental Information Processing	Signal transduction	evm.TU.HIC_ASM_11.163|evm.TU.HIC_ASM_3.199	EVM_prediction_HIC_ASM_11.163;EVM_prediction_HIC_ASM_3.199
2	map04145	Phagosome	KEGG PATHWAY	2/242	118/9559	0.804614	0.992706	Cellular Processes	Transport and catabolism	evm.TU.HIC_ASM_3.1187|MSTRG.7230	EVM_prediction_HIC_ASM_3.1187;
1	map04728	Dopaminergic synapse	KEGG PATHWAY	1/242	80/9559	0.87255	0.992721	Organismal Systems	Nervous system	evm.TU.HIC_ASM_2.961	EVM_prediction_HIC_ASM_2.961
1	map04915	Estrogen signaling pathway	KEGG PATHWAY	1/242	80/9559	0.87255	0.992721	Organismal Systems	Endocrine system	evm.TU.HIC_ASM_12.336	EVM_prediction_HIC_ASM_12.336
1	map04722	Neurotrophin signaling pathway	KEGG PATHWAY	1/242	77/9559	0.86227	0.992917	Organismal Systems	Nervous system	evm.TU.HIC_ASM_11.163	EVM_prediction_HIC_ASM_11.163
1	map05215	Prostate cancer	KEGG PATHWAY	1/242	49/9559	0.716257	0.993349	Human Diseases	Cancer: specific types	evm.TU.HIC_ASM_11.311	EVM_prediction_HIC_ASM_11.311
2	map00230	Purine metabolism	KEGG PATHWAY	2/242	138/9559	0.868708	0.994304	Metabolism	Nucleotide metabolism	evm.TU.HIC_ASM_2.1403|evm.TU.HIC_ASM_3.861	EVM_prediction_HIC_ASM_2.1403;EVM_prediction_HIC_ASM_3.861
1	map04928	Parathyroid hormone synthesis, secretion and action	KEGG PATHWAY	1/242	67/9559	0.821663	0.994369	Organismal Systems	Endocrine system	evm.TU.HIC_ASM_11.311	EVM_prediction_HIC_ASM_11.311
1	map04211	Longevity regulating pathway	KEGG PATHWAY	1/242	67/9559	0.821663	0.994369	Organismal Systems	Aging	evm.TU.HIC_ASM_6.532	EVM_prediction_HIC_ASM_6.532
2	map05203	Viral carcinogenesis	KEGG PATHWAY	2/242	147/9559	0.890734	0.995526	Human Diseases	Cancer: overview	evm.TU.HIC_ASM_8.168|evm.TU.HIC_ASM_12.465	EVM_prediction_HIC_ASM_8.168;EVM_prediction_HIC_ASM_12.465
1	map00240	Pyrimidine metabolism	KEGG PATHWAY	1/242	50/9559	0.723477	0.996092	Metabolism	Nucleotide metabolism	MSTRG.11768
1	map05210	Colorectal cancer	KEGG PATHWAY	1/242	50/9559	0.723477	0.996092	Human Diseases	Cancer: specific types	evm.TU.HIC_ASM_4.221	EVM_prediction_HIC_ASM_4.221
1	map00020	Citrate cycle (TCA cycle)	KEGG PATHWAY	1/242	48/9559	0.708849	0.997639	Metabolism	Carbohydrate metabolism	evm.TU.HIC_ASM_11.677	EVM_prediction_HIC_ASM_11.677
1	map05014	Amyotrophic lateral sclerosis	KEGG PATHWAY	1/242	328/9559	0.999808	0.999808	Human Diseases	Neurodegenerative disease	evm.TU.HIC_ASM_2.961	EVM_prediction_HIC_ASM_2.961
3	map05020	Prion disease	KEGG PATHWAY	3/242	220/9559	0.920908	1	Human Diseases	Neurodegenerative disease	evm.TU.HIC_ASM_0.1097|evm.TU.HIC_ASM_0.1096|evm.TU.HIC_ASM_0.1098	EVM_prediction_HIC_ASM_0.1097;EVM_prediction_HIC_ASM_0.1096;EVM_prediction_HIC_ASM_0.1098
1	map04152	AMPK signaling pathway	KEGG PATHWAY	1/242	104/9559	0.931538	1	Environmental Information Processing	Signal transduction	evm.TU.HIC_ASM_2.964	EVM_prediction_HIC_ASM_2.964
1	map04361	Axon regeneration	KEGG PATHWAY	1/242	104/9559	0.931538	1	Organismal Systems	Development and regeneration	evm.TU.HIC_ASM_9.604	EVM_prediction_HIC_ASM_9.604
1	map05163	Human cytomegalovirus infection	KEGG PATHWAY	1/242	106/9559	0.934998	1	Human Diseases	Infectious disease: viral	evm.TU.HIC_ASM_0.980	EVM_prediction_HIC_ASM_0.980
1	map04934	Cushing syndrome	KEGG PATHWAY	1/242	107/9559	0.936662	1	Human Diseases	Endocrine and metabolic disease	evm.TU.HIC_ASM_11.648	EVM_prediction_HIC_ASM_11.648
1	map05170	Human immunodeficiency virus 1 infection	KEGG PATHWAY	1/242	111/9559	0.942904	1	Human Diseases	Infectious disease: viral	evm.TU.HIC_ASM_0.980	EVM_prediction_HIC_ASM_0.980
1	map05017	Spinocerebellar ataxia	KEGG PATHWAY	1/242	112/9559	0.944367	1	Human Diseases	Neurodegenerative disease	evm.TU.HIC_ASM_2.961	EVM_prediction_HIC_ASM_2.961
2	map05415	Diabetic cardiomyopathy	KEGG PATHWAY	2/242	180/9559	0.945406	1	Human Diseases	Cardiovascular disease	evm.TU.HIC_ASM_6.749|evm.TU.HIC_ASM_12.336	EVM_prediction_HIC_ASM_6.749;EVM_prediction_HIC_ASM_12.336
1	map04310	Wnt signaling pathway	KEGG PATHWAY	1/242	113/9559	0.945792	1	Environmental Information Processing	Signal transduction	evm.TU.HIC_ASM_11.648	EVM_prediction_HIC_ASM_11.648
1	map05417	Lipid and atherosclerosis	KEGG PATHWAY	1/242	120/9559	0.9548	1	Human Diseases	Cardiovascular disease	evm.TU.HIC_ASM_11.311	EVM_prediction_HIC_ASM_11.311
1	map04015	Rap1 signaling pathway	KEGG PATHWAY	1/242	124/9559	0.959261	1	Environmental Information Processing	Signal transduction	evm.TU.HIC_ASM_3.199	EVM_prediction_HIC_ASM_3.199
1	map03040	Spliceosome	KEGG PATHWAY	1/242	156/9559	0.982287	1	Genetic Information Processing	Transcription	evm.TU.HIC_ASM_4.1299	EVM_prediction_HIC_ASM_4.1299
1	map04144	Endocytosis	KEGG PATHWAY	1/242	158/9559	0.983187	1	Cellular Processes	Transport and catabolism	evm.TU.HIC_ASM_3.167	EVM_prediction_HIC_ASM_3.167
1	map05131	Shigellosis	KEGG PATHWAY	1/242	167/9559	0.986705	1	Human Diseases	Infectious disease: bacterial	evm.TU.HIC_ASM_0.980	EVM_prediction_HIC_ASM_0.980
1	map04714	Thermogenesis	KEGG PATHWAY	1/242	205/9559	0.99508	1	Organismal Systems	Environmental adaptation	evm.TU.HIC_ASM_4.321	EVM_prediction_HIC_ASM_4.321
2	map05010	Alzheimer disease	KEGG PATHWAY	2/242	294/9559	0.995806	1	Human Diseases	Neurodegenerative disease	evm.TU.HIC_ASM_11.648|evm.TU.HIC_ASM_4.1465	EVM_prediction_HIC_ASM_11.648;EVM_prediction_HIC_ASM_4.1465
1	map05012	Parkinson disease	KEGG PATHWAY	1/242	237/9559	0.997876	1	Human Diseases	Neurodegenerative disease	evm.TU.HIC_ASM_4.1465	EVM_prediction_HIC_ASM_4.1465
2	map05022	Pathways of neurodegeneration - multiple diseases	KEGG PATHWAY	2/242	387/9559	0.999543	1	Human Diseases	Neurodegenerative disease	evm.TU.HIC_ASM_2.961|evm.TU.HIC_ASM_11.648	EVM_prediction_HIC_ASM_2.961;EVM_prediction_HIC_ASM_11.648
1	map05016	Huntington disease	KEGG PATHWAY	1/242	302/9559	0.999618	1	Human Diseases	Neurodegenerative disease	evm.TU.HIC_ASM_2.961	EVM_prediction_HIC_ASM_2.961
