# Supplementary material for: Integrated behavior and transcriptomic analysis provide valuable insights into the response mechanisms of Dastarcus helophoroides Fairmaire to light exposure
Source: Front Physiol. 2023 Dec 1;14:1250836. doi: 10.3389/fphys.2023.1250836 (PMC10722319; doi:10.3389/fphys.2023.1250836)
Supplement: Supplementary file 1 [file DataSheet1.ZIP › Table S5.xlsx]

## Sheet: Sheet1
Table S4. The detailed result of KEGG annotation under L15F vs. L0F.
Num	Pathway id	Description	Database	Ratio_in_study	Ratio_in_pop	Pvalue	Padjust	First Category	Second Category	Gene_ids	Gene_names
11	map05146	Amoebiasis	KEGG PATHWAY	11/155	62/9559	3.56201e-09	6.62534e-07	Human Diseases	Infectious disease: parasitic	MSTRG.130|evm.TU.HIC_ASM_0.1096|evm.TU.HIC_ASM_0.972|evm.TU.HIC_ASM_1.1775_evm.TU.HIC_ASM_1.1776_evm.TU.HIC_ASM_1.1777|evm.TU.HIC_ASM_0.1098|evm.TU.HIC_ASM_8.978|evm.TU.HIC_ASM_0.1097|MSTRG.717|evm.TU.ORIGINAL_318.1|evm.TU.ORIGINAL_488.1|evm.TU.HIC_ASM_10.534	;EVM_prediction_HIC_ASM_0.1096;EVM_prediction_HIC_ASM_0.972;MERGED%3A%20EVM_prediction_HIC_ASM_1.1775%3B%20EVM_prediction_HIC_ASM_1.1776%3B%20EVM_prediction_HIC_ASM_1.1777;EVM_prediction_HIC_ASM_0.1098;EVM_prediction_HIC_ASM_8.978;EVM_prediction_HIC_ASM_0.1097;;EVM_prediction_ORIGINAL_318.1;EVM_prediction_ORIGINAL_488.1;EVM_prediction_HIC_ASM_10.534
9	map04512	ECM-receptor interaction	KEGG PATHWAY	9/155	46/9559	4.0531e-08	3.76938e-06	Environmental Information Processing	Signaling molecules and interaction	evm.TU.HIC_ASM_8.978|evm.TU.HIC_ASM_0.1097|evm.TU.HIC_ASM_0.1096|MSTRG.130|evm.TU.HIC_ASM_0.1098|evm.TU.HIC_ASM_12.1091|evm.TU.ORIGINAL_318.1|evm.TU.ORIGINAL_488.1|evm.TU.HIC_ASM_10.534	EVM_prediction_HIC_ASM_8.978;EVM_prediction_HIC_ASM_0.1097;EVM_prediction_HIC_ASM_0.1096;;EVM_prediction_HIC_ASM_0.1098;EVM_prediction_HIC_ASM_12.1091;EVM_prediction_ORIGINAL_318.1;EVM_prediction_ORIGINAL_488.1;EVM_prediction_HIC_ASM_10.534
8	map05222	Small cell lung cancer	KEGG PATHWAY	8/155	53/9559	1.90443e-06	0.000118075	Human Diseases	Cancer: specific types	MSTRG.130|evm.TU.HIC_ASM_0.1096|evm.TU.HIC_ASM_0.1097|evm.TU.HIC_ASM_0.1098|evm.TU.HIC_ASM_8.978|evm.TU.ORIGINAL_318.1|evm.TU.ORIGINAL_488.1|evm.TU.HIC_ASM_10.534	;EVM_prediction_HIC_ASM_0.1096;EVM_prediction_HIC_ASM_0.1097;EVM_prediction_HIC_ASM_0.1098;EVM_prediction_HIC_ASM_8.978;EVM_prediction_ORIGINAL_318.1;EVM_prediction_ORIGINAL_488.1;EVM_prediction_HIC_ASM_10.534
8	map05145	Toxoplasmosis	KEGG PATHWAY	8/155	60/9559	4.99441e-06	0.00023224	Human Diseases	Infectious disease: parasitic	evm.TU.HIC_ASM_0.1097|evm.TU.HIC_ASM_0.1096|MSTRG.130|evm.TU.HIC_ASM_0.1098|evm.TU.HIC_ASM_8.978|evm.TU.ORIGINAL_318.1|evm.TU.ORIGINAL_488.1|evm.TU.HIC_ASM_6.488	EVM_prediction_HIC_ASM_0.1097;EVM_prediction_HIC_ASM_0.1096;;EVM_prediction_HIC_ASM_0.1098;EVM_prediction_HIC_ASM_8.978;EVM_prediction_ORIGINAL_318.1;EVM_prediction_ORIGINAL_488.1;EVM_prediction_HIC_ASM_6.488
10	map04510	Focal adhesion	KEGG PATHWAY	10/155	107/9559	8.5808e-06	0.000319206	Cellular Processes	Cellular community - eukaryotes	evm.TU.HIC_ASM_8.978|evm.TU.HIC_ASM_0.1097|evm.TU.HIC_ASM_0.1096|MSTRG.130|evm.TU.HIC_ASM_0.1098|evm.TU.HIC_ASM_12.1091|evm.TU.ORIGINAL_318.1|evm.TU.HIC_ASM_10.534|evm.TU.ORIGINAL_488.1|evm.TU.HIC_ASM_6.488	EVM_prediction_HIC_ASM_8.978;EVM_prediction_HIC_ASM_0.1097;EVM_prediction_HIC_ASM_0.1096;;EVM_prediction_HIC_ASM_0.1098;EVM_prediction_HIC_ASM_12.1091;EVM_prediction_ORIGINAL_318.1;EVM_prediction_HIC_ASM_10.534;EVM_prediction_ORIGINAL_488.1;EVM_prediction_HIC_ASM_6.488
11	map04151	PI3K-Akt signaling pathway	KEGG PATHWAY	11/155	142/9559	1.83644e-05	0.000569297	Environmental Information Processing	Signal transduction	evm.TU.HIC_ASM_8.978|evm.TU.HIC_ASM_0.1097|evm.TU.HIC_ASM_0.1096|MSTRG.130|evm.TU.HIC_ASM_0.1098|evm.TU.HIC_ASM_11.163|evm.TU.HIC_ASM_12.1091|evm.TU.ORIGINAL_318.1|evm.TU.HIC_ASM_10.534|evm.TU.ORIGINAL_488.1|evm.TU.HIC_ASM_6.488	EVM_prediction_HIC_ASM_8.978;EVM_prediction_HIC_ASM_0.1097;EVM_prediction_HIC_ASM_0.1096;;EVM_prediction_HIC_ASM_0.1098;EVM_prediction_HIC_ASM_11.163;EVM_prediction_HIC_ASM_12.1091;EVM_prediction_ORIGINAL_318.1;EVM_prediction_HIC_ASM_10.534;EVM_prediction_ORIGINAL_488.1;EVM_prediction_HIC_ASM_6.488
8	map00520	Amino sugar and nucleotide sugar metabolism	KEGG PATHWAY	8/155	75/9559	2.68151e-05	0.000712516	Metabolism	Carbohydrate metabolism	evm.TU.HIC_ASM_6.749|evm.TU.HIC_ASM_11.259|evm.TU.HIC_ASM_0.1975|evm.TU.HIC_ASM_3.515|evm.TU.HIC_ASM_5.728|evm.TU.HIC_ASM_12.576|evm.TU.HIC_ASM_12.808|evm.TU.HIC_ASM_0.1564	EVM_prediction_HIC_ASM_6.749;EVM_prediction_HIC_ASM_11.259;EVM_prediction_HIC_ASM_0.1975;EVM_prediction_HIC_ASM_3.515;EVM_prediction_HIC_ASM_5.728;EVM_prediction_HIC_ASM_12.576;EVM_prediction_HIC_ASM_12.808;EVM_prediction_HIC_ASM_0.1564
13	map04142	Lysosome	KEGG PATHWAY	13/155	240/9559	0.000137799	0.00320382	Cellular Processes	Transport and catabolism	evm.TU.HIC_ASM_1.972|evm.TU.HIC_ASM_6.411|evm.TU.HIC_ASM_0.1975|evm.TU.HIC_ASM_6.780|evm.TU.HIC_ASM_6.1037|evm.TU.HIC_ASM_12.336|evm.TU.HIC_ASM_2.591|evm.TU.HIC_ASM_0.1507|evm.TU.HIC_ASM_12.576|evm.TU.HIC_ASM_9.1020|evm.TU.HIC_ASM_3.1187|evm.TU.HIC_ASM_2.589|evm.TU.ORIGINAL_1323.1	EVM_prediction_HIC_ASM_1.972;EVM_prediction_HIC_ASM_6.411;EVM_prediction_HIC_ASM_0.1975;EVM_prediction_HIC_ASM_6.780;EVM_prediction_HIC_ASM_6.1037;EVM_prediction_HIC_ASM_12.336;EVM_prediction_HIC_ASM_2.591;EVM_prediction_HIC_ASM_0.1507;EVM_prediction_HIC_ASM_12.576;EVM_prediction_HIC_ASM_9.1020;EVM_prediction_HIC_ASM_3.1187;EVM_prediction_HIC_ASM_2.589;EVM_prediction_ORIGINAL_1323.1
13	map05200	Pathways in cancer	KEGG PATHWAY	13/155	258/9559	0.000281103	0.00580946	Human Diseases	Cancer: overview	evm.TU.HIC_ASM_0.1097|evm.TU.HIC_ASM_0.1096|evm.TU.ORIGINAL_488.1|evm.TU.HIC_ASM_0.1073|evm.TU.HIC_ASM_0.1329|MSTRG.130|evm.TU.HIC_ASM_0.1098|evm.TU.HIC_ASM_11.163|evm.TU.HIC_ASM_8.978|evm.TU.ORIGINAL_318.1|evm.TU.HIC_ASM_1.1775_evm.TU.HIC_ASM_1.1776_evm.TU.HIC_ASM_1.1777|evm.TU.HIC_ASM_11.648|evm.TU.HIC_ASM_10.534	EVM_prediction_HIC_ASM_0.1097;EVM_prediction_HIC_ASM_0.1096;EVM_prediction_ORIGINAL_488.1;EVM_prediction_HIC_ASM_0.1073;EVM_prediction_HIC_ASM_0.1329;;EVM_prediction_HIC_ASM_0.1098;EVM_prediction_HIC_ASM_11.163;EVM_prediction_HIC_ASM_8.978;EVM_prediction_ORIGINAL_318.1;MERGED%3A%20EVM_prediction_HIC_ASM_1.1775%3B%20EVM_prediction_HIC_ASM_1.1776%3B%20EVM_prediction_HIC_ASM_1.1777;EVM_prediction_HI…
10	map05165	Human papillomavirus infection	KEGG PATHWAY	10/155	190/9559	0.00102997	0.0159645	Human Diseases	Infectious disease: viral	evm.TU.HIC_ASM_8.978|evm.TU.HIC_ASM_0.1097|evm.TU.HIC_ASM_0.1096|MSTRG.130|evm.TU.HIC_ASM_0.1098|evm.TU.HIC_ASM_12.1091|evm.TU.ORIGINAL_318.1|evm.TU.ORIGINAL_488.1|evm.TU.HIC_ASM_11.648|evm.TU.HIC_ASM_10.534	EVM_prediction_HIC_ASM_8.978;EVM_prediction_HIC_ASM_0.1097;EVM_prediction_HIC_ASM_0.1096;;EVM_prediction_HIC_ASM_0.1098;EVM_prediction_HIC_ASM_12.1091;EVM_prediction_ORIGINAL_318.1;EVM_prediction_ORIGINAL_488.1;EVM_prediction_HIC_ASM_11.648;EVM_prediction_HIC_ASM_10.534
5	map00981	Insect hormone biosynthesis	KEGG PATHWAY	5/155	47/9559	0.000930795	0.0173128	Metabolism	Metabolism of terpenoids and polyketides	evm.TU.HIC_ASM_9.938|evm.TU.HIC_ASM_3.1535|evm.TU.HIC_ASM_9.873|evm.TU.HIC_ASM_11.654|evm.TU.HIC_ASM_9.875	EVM_prediction_HIC_ASM_9.938;EVM_prediction_HIC_ASM_3.1535;EVM_prediction_HIC_ASM_9.873;EVM_prediction_HIC_ASM_11.654;EVM_prediction_HIC_ASM_9.875
5	map00600	Sphingolipid metabolism	KEGG PATHWAY	5/155	48/9559	0.00102561	0.0173422	Metabolism	Lipid metabolism	evm.TU.HIC_ASM_2.591|evm.TU.HIC_ASM_2.589|evm.TU.HIC_ASM_0.1975|evm.TU.HIC_ASM_12.576|evm.TU.HIC_ASM_4.1193	EVM_prediction_HIC_ASM_2.591;EVM_prediction_HIC_ASM_2.589;EVM_prediction_HIC_ASM_0.1975;EVM_prediction_HIC_ASM_12.576;EVM_prediction_HIC_ASM_4.1193
6	map04071	Sphingolipid signaling pathway	KEGG PATHWAY	6/155	78/9559	0.00162055	0.0231864	Environmental Information Processing	Signal transduction	evm.TU.HIC_ASM_4.1193|evm.TU.HIC_ASM_12.336|evm.TU.HIC_ASM_2.591|evm.TU.HIC_ASM_2.589|evm.TU.HIC_ASM_1.1775_evm.TU.HIC_ASM_1.1776_evm.TU.HIC_ASM_1.1777|evm.TU.HIC_ASM_6.488	EVM_prediction_HIC_ASM_4.1193;EVM_prediction_HIC_ASM_12.336;EVM_prediction_HIC_ASM_2.591;EVM_prediction_HIC_ASM_2.589;MERGED%3A%20EVM_prediction_HIC_ASM_1.1775%3B%20EVM_prediction_HIC_ASM_1.1776%3B%20EVM_prediction_HIC_ASM_1.1777;EVM_prediction_HIC_ASM_6.488
2	map00604	Glycosphingolipid biosynthesis - ganglio series	KEGG PATHWAY	2/155	8/9559	0.00686057	0.0850711	Metabolism	Glycan biosynthesis and metabolism	evm.TU.HIC_ASM_0.1975|evm.TU.HIC_ASM_12.576	EVM_prediction_HIC_ASM_0.1975;EVM_prediction_HIC_ASM_12.576
6	map00983	Drug metabolism - other enzymes	KEGG PATHWAY	6/155	104/9559	0.00679289	0.0902485	Metabolism	Xenobiotics biodegradation and metabolism	evm.TU.HIC_ASM_5.632|evm.TU.HIC_ASM_0.1329|evm.TU.HIC_ASM_0.1073|evm.TU.HIC_ASM_1.552|evm.TU.HIC_ASM_3.1536|evm.TU.HIC_ASM_3.1535	EVM_prediction_HIC_ASM_5.632;EVM_prediction_HIC_ASM_0.1329;EVM_prediction_HIC_ASM_0.1073;EVM_prediction_HIC_ASM_1.552;EVM_prediction_HIC_ASM_3.1536;EVM_prediction_HIC_ASM_3.1535
3	map00511	Other glycan degradation	KEGG PATHWAY	3/155	27/9559	0.00919491	0.106891	Metabolism	Glycan biosynthesis and metabolism	evm.TU.HIC_ASM_0.1975|evm.TU.HIC_ASM_6.780|evm.TU.HIC_ASM_12.576	EVM_prediction_HIC_ASM_0.1975;EVM_prediction_HIC_ASM_6.780;EVM_prediction_HIC_ASM_12.576
3	map00531	Glycosaminoglycan degradation	KEGG PATHWAY	3/155	28/9559	0.0101777	0.111356	Metabolism	Glycan biosynthesis and metabolism	evm.TU.HIC_ASM_6.411|evm.TU.HIC_ASM_0.1975|evm.TU.HIC_ASM_12.576	EVM_prediction_HIC_ASM_6.411;EVM_prediction_HIC_ASM_0.1975;EVM_prediction_HIC_ASM_12.576
3	map00140	Steroid hormone biosynthesis	KEGG PATHWAY	3/155	30/9559	0.0123199	0.127306	Metabolism	Lipid metabolism	evm.TU.HIC_ASM_5.632|evm.TU.HIC_ASM_7.267|evm.TU.HIC_ASM_7.266	EVM_prediction_HIC_ASM_5.632;EVM_prediction_HIC_ASM_7.267;EVM_prediction_HIC_ASM_7.266
3	map00053	Ascorbate and aldarate metabolism	KEGG PATHWAY	3/155	38/9559	0.0233072	0.228165	Metabolism	Carbohydrate metabolism	evm.TU.HIC_ASM_5.665|evm.TU.HIC_ASM_5.666|evm.TU.HIC_ASM_5.632	EVM_prediction_HIC_ASM_5.665;EVM_prediction_HIC_ASM_5.666;EVM_prediction_HIC_ASM_5.632
3	map00030	Pentose phosphate pathway	KEGG PATHWAY	3/155	40/9559	0.0266668	0.248001	Metabolism	Carbohydrate metabolism	evm.TU.HIC_ASM_5.665|evm.TU.HIC_ASM_9.517|evm.TU.HIC_ASM_5.666	EVM_prediction_HIC_ASM_5.665;EVM_prediction_HIC_ASM_9.517;EVM_prediction_HIC_ASM_5.666
3	map05204	Chemical carcinogenesis - DNA adducts	KEGG PATHWAY	3/155	43/9559	0.0321652	0.249281	Human Diseases	Cancer: overview	evm.TU.HIC_ASM_0.1073|evm.TU.HIC_ASM_0.1329|evm.TU.HIC_ASM_5.632	EVM_prediction_HIC_ASM_0.1073;EVM_prediction_HIC_ASM_0.1329;EVM_prediction_HIC_ASM_5.632
3	map00830	Retinol metabolism	KEGG PATHWAY	3/155	41/9559	0.0284386	0.251884	Metabolism	Metabolism of cofactors and vitamins	evm.TU.HIC_ASM_8.10|evm.TU.HIC_ASM_7.469|evm.TU.HIC_ASM_5.632	EVM_prediction_HIC_ASM_8.10;EVM_prediction_HIC_ASM_7.469;EVM_prediction_HIC_ASM_5.632
3	map00900	Terpenoid backbone biosynthesis	KEGG PATHWAY	3/155	42/9559	0.0302714	0.255931	Metabolism	Metabolism of terpenoids and polyketides	evm.TU.HIC_ASM_9.938|evm.TU.HIC_ASM_9.873|evm.TU.HIC_ASM_9.875	EVM_prediction_HIC_ASM_9.938;EVM_prediction_HIC_ASM_9.873;EVM_prediction_HIC_ASM_9.875
4	map04975	Fat digestion and absorption	KEGG PATHWAY	4/155	74/9559	0.0318917	0.257907	Organismal Systems	Digestive system	evm.TU.HIC_ASM_0.873|evm.TU.HIC_ASM_9.480|evm.TU.HIC_ASM_1.295|evm.TU.HIC_ASM_4.1298	EVM_prediction_HIC_ASM_0.873;EVM_prediction_HIC_ASM_9.480;EVM_prediction_HIC_ASM_1.295;EVM_prediction_HIC_ASM_4.1298
3	map00980	Metabolism of xenobiotics by cytochrome P450	KEGG PATHWAY	3/155	47/9559	0.0403438	0.277924	Metabolism	Xenobiotics biodegradation and metabolism	evm.TU.HIC_ASM_0.1073|evm.TU.HIC_ASM_0.1329|evm.TU.HIC_ASM_5.632	EVM_prediction_HIC_ASM_0.1073;EVM_prediction_HIC_ASM_0.1329;EVM_prediction_HIC_ASM_5.632
5	map04210	Apoptosis	KEGG PATHWAY	5/155	115/9559	0.03892	0.278428	Cellular Processes	Cell growth and death	evm.TU.HIC_ASM_12.336|evm.TU.HIC_ASM_3.1187|evm.TU.ORIGINAL_1323.1|evm.TU.HIC_ASM_11.163|evm.TU.HIC_ASM_6.488	EVM_prediction_HIC_ASM_12.336;EVM_prediction_HIC_ASM_3.1187;EVM_prediction_ORIGINAL_1323.1;EVM_prediction_HIC_ASM_11.163;EVM_prediction_HIC_ASM_6.488
3	map00982	Drug metabolism - cytochrome P450	KEGG PATHWAY	3/155	46/9559	0.0382093	0.284277	Metabolism	Xenobiotics biodegradation and metabolism	evm.TU.HIC_ASM_0.1073|evm.TU.HIC_ASM_0.1329|evm.TU.HIC_ASM_5.632	EVM_prediction_HIC_ASM_0.1073;EVM_prediction_HIC_ASM_0.1329;EVM_prediction_HIC_ASM_5.632
2	map00603	Glycosphingolipid biosynthesis - globo and isoglobo series	KEGG PATHWAY	2/155	21/9559	0.0448522	0.297947	Metabolism	Glycan biosynthesis and metabolism	evm.TU.HIC_ASM_0.1975|evm.TU.HIC_ASM_12.576	EVM_prediction_HIC_ASM_0.1975;EVM_prediction_HIC_ASM_12.576
2	map01040	Biosynthesis of unsaturated fatty acids	KEGG PATHWAY	2/155	26/9559	0.0658854	0.395312	Metabolism	Lipid metabolism	evm.TU.HIC_ASM_2.964|evm.TU.HIC_ASM_0.811	EVM_prediction_HIC_ASM_2.964;EVM_prediction_HIC_ASM_0.811
3	map04924	Renin secretion	KEGG PATHWAY	3/155	59/9559	0.0704292	0.40937	Organismal Systems	Endocrine system	evm.TU.ORIGINAL_1323.1|evm.TU.HIC_ASM_1.1775_evm.TU.HIC_ASM_1.1776_evm.TU.HIC_ASM_1.1777|evm.TU.HIC_ASM_2.291	EVM_prediction_ORIGINAL_1323.1;MERGED%3A%20EVM_prediction_HIC_ASM_1.1775%3B%20EVM_prediction_HIC_ASM_1.1776%3B%20EVM_prediction_HIC_ASM_1.1777;EVM_prediction_HIC_ASM_2.291
3	map04624	Toll and Imd signaling pathway	KEGG PATHWAY	3/155	59/9559	0.0704292	0.40937	Organismal Systems	Immune system	evm.TU.HIC_ASM_4.741|evm.TU.HIC_ASM_8.362|evm.TU.HIC_ASM_0.908	EVM_prediction_HIC_ASM_4.741;EVM_prediction_HIC_ASM_8.362;EVM_prediction_HIC_ASM_0.908
3	map04725	Cholinergic synapse	KEGG PATHWAY	3/155	57/9559	0.0648631	0.416018	Organismal Systems	Nervous system	evm.TU.HIC_ASM_3.1536|evm.TU.HIC_ASM_3.1535|evm.TU.HIC_ASM_1.1775_evm.TU.HIC_ASM_1.1776_evm.TU.HIC_ASM_1.1777	EVM_prediction_HIC_ASM_3.1536;EVM_prediction_HIC_ASM_3.1535;MERGED%3A%20EVM_prediction_HIC_ASM_1.1775%3B%20EVM_prediction_HIC_ASM_1.1776%3B%20EVM_prediction_HIC_ASM_1.1777
3	map01524	Platinum drug resistance	KEGG PATHWAY	3/155	57/9559	0.0648631	0.416018	Human Diseases	Drug resistance: antineoplastic	evm.TU.HIC_ASM_0.1329|evm.TU.HIC_ASM_0.1073|evm.TU.HIC_ASM_6.488	EVM_prediction_HIC_ASM_0.1329;EVM_prediction_HIC_ASM_0.1073;EVM_prediction_HIC_ASM_6.488
2	map00100	Steroid biosynthesis	KEGG PATHWAY	2/155	29/9559	0.0797832	0.423991	Metabolism	Lipid metabolism	evm.TU.HIC_ASM_0.1507|evm.TU.HIC_ASM_6.1037	EVM_prediction_HIC_ASM_0.1507;EVM_prediction_HIC_ASM_6.1037
1	map05143	African trypanosomiasis	KEGG PATHWAY	1/155	5/9559	0.0785043	0.429465	Human Diseases	Infectious disease: parasitic	evm.TU.HIC_ASM_1.1775_evm.TU.HIC_ASM_1.1776_evm.TU.HIC_ASM_1.1777	MERGED%3A%20EVM_prediction_HIC_ASM_1.1775%3B%20EVM_prediction_HIC_ASM_1.1776%3B%20EVM_prediction_HIC_ASM_1.1777
2	map00350	Tyrosine metabolism	KEGG PATHWAY	2/155	31/9559	0.089507	0.462453	Metabolism	Amino acid metabolism	evm.TU.HIC_ASM_7.1082|evm.TU.HIC_ASM_6.567	EVM_prediction_HIC_ASM_7.1082;EVM_prediction_HIC_ASM_6.567
3	map04928	Parathyroid hormone synthesis, secretion and action	KEGG PATHWAY	3/155	67/9559	0.0947143	0.476131	Organismal Systems	Endocrine system	evm.TU.HIC_ASM_10.660|evm.TU.HIC_ASM_1.1775_evm.TU.HIC_ASM_1.1776_evm.TU.HIC_ASM_1.1777|evm.TU.HIC_ASM_11.311	EVM_prediction_HIC_ASM_10.660;MERGED%3A%20EVM_prediction_HIC_ASM_1.1775%3B%20EVM_prediction_HIC_ASM_1.1776%3B%20EVM_prediction_HIC_ASM_1.1777;EVM_prediction_HIC_ASM_11.311
3	map04912	GnRH signaling pathway	KEGG PATHWAY	3/155	70/9559	0.104598	0.511978	Organismal Systems	Endocrine system	evm.TU.HIC_ASM_11.311|evm.TU.HIC_ASM_1.1775_evm.TU.HIC_ASM_1.1776_evm.TU.HIC_ASM_1.1777|evm.TU.HIC_ASM_12.1228	EVM_prediction_HIC_ASM_11.311;MERGED%3A%20EVM_prediction_HIC_ASM_1.1775%3B%20EVM_prediction_HIC_ASM_1.1776%3B%20EVM_prediction_HIC_ASM_1.1777;EVM_prediction_HIC_ASM_12.1228
4	map05207	Chemical carcinogenesis - receptor activation	KEGG PATHWAY	4/155	112/9559	0.108578	0.517836	Human Diseases	Cancer: overview	evm.TU.HIC_ASM_0.1073|evm.TU.HIC_ASM_0.1329|evm.TU.HIC_ASM_5.632|evm.TU.HIC_ASM_6.214	EVM_prediction_HIC_ASM_0.1073;EVM_prediction_HIC_ASM_0.1329;EVM_prediction_HIC_ASM_5.632;EVM_prediction_HIC_ASM_6.214
3	map04979	Cholesterol metabolism	KEGG PATHWAY	3/155	75/9559	0.121921	0.566933	Organismal Systems	Digestive system	evm.TU.HIC_ASM_0.1507|evm.TU.HIC_ASM_9.480|evm.TU.HIC_ASM_6.1037	EVM_prediction_HIC_ASM_0.1507;EVM_prediction_HIC_ASM_9.480;EVM_prediction_HIC_ASM_6.1037
2	map03320	PPAR signaling pathway	KEGG PATHWAY	2/155	39/9559	0.131387	0.568324	Organismal Systems	Endocrine system	evm.TU.HIC_ASM_2.964|evm.TU.HIC_ASM_6.488	EVM_prediction_HIC_ASM_2.964;EVM_prediction_HIC_ASM_6.488
3	map00480	Glutathione metabolism	KEGG PATHWAY	3/155	76/9559	0.125506	0.569367	Metabolism	Metabolism of other amino acids	evm.TU.HIC_ASM_0.1329|evm.TU.HIC_ASM_0.1073|evm.TU.HIC_ASM_0.860	EVM_prediction_HIC_ASM_0.1329;EVM_prediction_HIC_ASM_0.1073;EVM_prediction_HIC_ASM_0.860
3	map00561	Glycerolipid metabolism	KEGG PATHWAY	3/155	76/9559	0.125506	0.569367	Metabolism	Lipid metabolism	evm.TU.HIC_ASM_0.873|evm.TU.HIC_ASM_1.295|evm.TU.HIC_ASM_4.1298	EVM_prediction_HIC_ASM_0.873;EVM_prediction_HIC_ASM_1.295;EVM_prediction_HIC_ASM_4.1298
2	map00250	Alanine, aspartate and glutamate metabolism	KEGG PATHWAY	2/155	40/9559	0.136898	0.578706	Metabolism	Amino acid metabolism	evm.TU.HIC_ASM_6.749|evm.TU.HIC_ASM_12.937	EVM_prediction_HIC_ASM_6.749;EVM_prediction_HIC_ASM_12.937
2	map05142	Chagas disease	KEGG PATHWAY	2/155	43/9559	0.153724	0.635391	Human Diseases	Infectious disease: parasitic	evm.TU.HIC_ASM_1.1775_evm.TU.HIC_ASM_1.1776_evm.TU.HIC_ASM_1.1777|evm.TU.HIC_ASM_2.291	MERGED%3A%20EVM_prediction_HIC_ASM_1.1775%3B%20EVM_prediction_HIC_ASM_1.1776%3B%20EVM_prediction_HIC_ASM_1.1777;EVM_prediction_HIC_ASM_2.291
2	map00513	Various types of N-glycan biosynthesis	KEGG PATHWAY	2/155	44/9559	0.159419	0.644608	Metabolism	Glycan biosynthesis and metabolism	evm.TU.HIC_ASM_0.1975|evm.TU.HIC_ASM_12.576	EVM_prediction_HIC_ASM_0.1975;EVM_prediction_HIC_ASM_12.576
3	map04212	Longevity regulating pathway - worm	KEGG PATHWAY	3/155	100/9559	0.220854	0.684648	Organismal Systems	Aging	evm.TU.HIC_ASM_0.1329|evm.TU.HIC_ASM_0.1073|evm.TU.HIC_ASM_2.964	EVM_prediction_HIC_ASM_0.1329;EVM_prediction_HIC_ASM_0.1073;EVM_prediction_HIC_ASM_2.964
1	map04973	Carbohydrate digestion and absorption	KEGG PATHWAY	1/155	20/9559	0.279124	0.692227	Organismal Systems	Digestive system	evm.TU.HIC_ASM_1.1775_evm.TU.HIC_ASM_1.1776_evm.TU.HIC_ASM_1.1777	MERGED%3A%20EVM_prediction_HIC_ASM_1.1775%3B%20EVM_prediction_HIC_ASM_1.1776%3B%20EVM_prediction_HIC_ASM_1.1777
3	map04810	Regulation of actin cytoskeleton	KEGG PATHWAY	3/155	124/9559	0.326216	0.697427	Cellular Processes	Cell motility	evm.TU.HIC_ASM_12.1091|evm.TU.HIC_ASM_8.168|evm.TU.HIC_ASM_2.579	EVM_prediction_HIC_ASM_12.1091;EVM_prediction_HIC_ASM_8.168;EVM_prediction_HIC_ASM_2.579
4	map04972	Pancreatic secretion	KEGG PATHWAY	4/155	153/9559	0.236504	0.69825	Organismal Systems	Digestive system	evm.TU.HIC_ASM_0.873|evm.TU.HIC_ASM_1.1775_evm.TU.HIC_ASM_1.1776_evm.TU.HIC_ASM_1.1777|evm.TU.HIC_ASM_1.295|evm.TU.HIC_ASM_4.1298	EVM_prediction_HIC_ASM_0.873;MERGED%3A%20EVM_prediction_HIC_ASM_1.1775%3B%20EVM_prediction_HIC_ASM_1.1776%3B%20EVM_prediction_HIC_ASM_1.1777;EVM_prediction_HIC_ASM_1.295;EVM_prediction_HIC_ASM_4.1298
2	map04927	Cortisol synthesis and secretion	KEGG PATHWAY	2/155	54/9559	0.218079	0.699355	Organismal Systems	Endocrine system	evm.TU.HIC_ASM_1.1775_evm.TU.HIC_ASM_1.1776_evm.TU.HIC_ASM_1.1777|evm.TU.HIC_ASM_9.480	MERGED%3A%20EVM_prediction_HIC_ASM_1.1775%3B%20EVM_prediction_HIC_ASM_1.1776%3B%20EVM_prediction_HIC_ASM_1.1777;EVM_prediction_HIC_ASM_9.480
2	map04977	Vitamin digestion and absorption	KEGG PATHWAY	2/155	54/9559	0.218079	0.699355	Organismal Systems	Digestive system	evm.TU.HIC_ASM_9.480|evm.TU.HIC_ASM_4.1298	EVM_prediction_HIC_ASM_9.480;EVM_prediction_HIC_ASM_4.1298
2	map04713	Circadian entrainment	KEGG PATHWAY	2/155	64/9559	0.278263	0.699417	Organismal Systems	Environmental adaptation	evm.TU.ORIGINAL_108.1|evm.TU.HIC_ASM_1.1775_evm.TU.HIC_ASM_1.1776_evm.TU.HIC_ASM_1.1777	EVM_prediction_ORIGINAL_108.1;MERGED%3A%20EVM_prediction_HIC_ASM_1.1775%3B%20EVM_prediction_HIC_ASM_1.1776%3B%20EVM_prediction_HIC_ASM_1.1777
1	map00670	One carbon pool by folate	KEGG PATHWAY	1/155	19/9559	0.267218	0.700036	Metabolism	Metabolism of cofactors and vitamins	evm.TU.HIC_ASM_2.1428	EVM_prediction_HIC_ASM_2.1428
1	map00740	Riboflavin metabolism	KEGG PATHWAY	1/155	19/9559	0.267218	0.700036	Metabolism	Metabolism of cofactors and vitamins	evm.TU.HIC_ASM_9.1020	EVM_prediction_HIC_ASM_9.1020
1	map04614	Renin-angiotensin system	KEGG PATHWAY	1/155	25/9559	0.33583	0.701848	Organismal Systems	Endocrine system	evm.TU.HIC_ASM_2.291	EVM_prediction_HIC_ASM_2.291
1	map00512	Mucin type O-glycan biosynthesis	KEGG PATHWAY	1/155	16/9559	0.230316	0.702274	Metabolism	Glycan biosynthesis and metabolism	evm.TU.HIC_ASM_3.415	EVM_prediction_HIC_ASM_3.415
1	map05216	Thyroid cancer	KEGG PATHWAY	1/155	16/9559	0.230316	0.702274	Human Diseases	Cancer: specific types	evm.TU.HIC_ASM_11.163	EVM_prediction_HIC_ASM_11.163
4	map04140	Autophagy - animal	KEGG PATHWAY	4/155	147/9559	0.215768	0.704084	Cellular Processes	Transport and catabolism	evm.TU.HIC_ASM_12.336|evm.TU.HIC_ASM_3.1187|evm.TU.ORIGINAL_1323.1|evm.TU.HIC_ASM_6.488	EVM_prediction_HIC_ASM_12.336;EVM_prediction_HIC_ASM_3.1187;EVM_prediction_ORIGINAL_1323.1;EVM_prediction_HIC_ASM_6.488
1	map04610	Complement and coagulation cascades	KEGG PATHWAY	1/155	12/9559	0.178226	0.70532	Organismal Systems	Immune system	evm.TU.HIC_ASM_2.1207	EVM_prediction_HIC_ASM_2.1207
3	map04976	Bile secretion	KEGG PATHWAY	3/155	98/9559	0.212372	0.705379	Organismal Systems	Digestive system	evm.TU.HIC_ASM_12.2|evm.TU.HIC_ASM_5.632|evm.TU.HIC_ASM_9.480	EVM_prediction_HIC_ASM_12.2;EVM_prediction_HIC_ASM_5.632;EVM_prediction_HIC_ASM_9.480
2	map04750	Inflammatory mediator regulation of TRP channels	KEGG PATHWAY	2/155	60/9559	0.254133	0.705503	Organismal Systems	Sensory system	evm.TU.HIC_ASM_11.163|evm.TU.HIC_ASM_1.1775_evm.TU.HIC_ASM_1.1776_evm.TU.HIC_ASM_1.1777	EVM_prediction_HIC_ASM_11.163;MERGED%3A%20EVM_prediction_HIC_ASM_1.1775%3B%20EVM_prediction_HIC_ASM_1.1776%3B%20EVM_prediction_HIC_ASM_1.1777
1	map04950	Maturity onset diabetes of the young	KEGG PATHWAY	1/155	17/9559	0.242817	0.705687	Human Diseases	Endocrine and metabolic disease	evm.TU.HIC_ASM_10.660	EVM_prediction_HIC_ASM_10.660
1	map04060	Cytokine-cytokine receptor interaction	KEGG PATHWAY	1/155	17/9559	0.242817	0.705687	Environmental Information Processing	Signaling molecules and interaction	evm.TU.HIC_ASM_8.475	EVM_prediction_HIC_ASM_8.475
4	map05415	Diabetic cardiomyopathy	KEGG PATHWAY	4/155	180/9559	0.334193	0.706361	Human Diseases	Cardiovascular disease	evm.TU.HIC_ASM_6.749|evm.TU.HIC_ASM_12.336|evm.TU.HIC_ASM_1.1775_evm.TU.HIC_ASM_1.1776_evm.TU.HIC_ASM_1.1777|evm.TU.HIC_ASM_2.291	EVM_prediction_HIC_ASM_6.749;EVM_prediction_HIC_ASM_12.336;MERGED%3A%20EVM_prediction_HIC_ASM_1.1775%3B%20EVM_prediction_HIC_ASM_1.1776%3B%20EVM_prediction_HIC_ASM_1.1777;EVM_prediction_HIC_ASM_2.291
3	map04310	Wnt signaling pathway	KEGG PATHWAY	3/155	113/9559	0.277368	0.706718	Environmental Information Processing	Signal transduction	evm.TU.HIC_ASM_7.328|evm.TU.HIC_ASM_1.1775_evm.TU.HIC_ASM_1.1776_evm.TU.HIC_ASM_1.1777|evm.TU.HIC_ASM_11.648	EVM_prediction_HIC_ASM_7.328;MERGED%3A%20EVM_prediction_HIC_ASM_1.1775%3B%20EVM_prediction_HIC_ASM_1.1776%3B%20EVM_prediction_HIC_ASM_1.1777;EVM_prediction_HIC_ASM_11.648
3	map04934	Cushing syndrome	KEGG PATHWAY	3/155	107/9559	0.251035	0.707464	Human Diseases	Endocrine and metabolic disease	evm.TU.HIC_ASM_1.1775_evm.TU.HIC_ASM_1.1776_evm.TU.HIC_ASM_1.1777|evm.TU.HIC_ASM_9.480|evm.TU.HIC_ASM_11.648	MERGED%3A%20EVM_prediction_HIC_ASM_1.1775%3B%20EVM_prediction_HIC_ASM_1.1776%3B%20EVM_prediction_HIC_ASM_1.1777;EVM_prediction_HIC_ASM_9.480;EVM_prediction_HIC_ASM_11.648
1	map05217	Basal cell carcinoma	KEGG PATHWAY	1/155	29/9559	0.377986	0.710156	Human Diseases	Cancer: specific types	evm.TU.HIC_ASM_11.648	EVM_prediction_HIC_ASM_11.648
3	map05225	Hepatocellular carcinoma	KEGG PATHWAY	3/155	91/9559	0.183318	0.710358	Human Diseases	Cancer: specific types	evm.TU.HIC_ASM_0.1329|evm.TU.HIC_ASM_0.1073|evm.TU.HIC_ASM_11.648	EVM_prediction_HIC_ASM_0.1329;EVM_prediction_HIC_ASM_0.1073;EVM_prediction_HIC_ASM_11.648
2	map04916	Melanogenesis	KEGG PATHWAY	2/155	61/9559	0.260164	0.711625	Organismal Systems	Endocrine system	evm.TU.HIC_ASM_1.1775_evm.TU.HIC_ASM_1.1776_evm.TU.HIC_ASM_1.1777|evm.TU.HIC_ASM_11.648	MERGED%3A%20EVM_prediction_HIC_ASM_1.1775%3B%20EVM_prediction_HIC_ASM_1.1776%3B%20EVM_prediction_HIC_ASM_1.1777;EVM_prediction_HIC_ASM_11.648
3	map05418	Fluid shear stress and atherosclerosis	KEGG PATHWAY	3/155	110/9559	0.264159	0.712082	Human Diseases	Cardiovascular disease	evm.TU.HIC_ASM_3.1187|evm.TU.HIC_ASM_0.1329|evm.TU.HIC_ASM_0.1073	EVM_prediction_HIC_ASM_3.1187;EVM_prediction_HIC_ASM_0.1329;EVM_prediction_HIC_ASM_0.1073
3	map04150	mTOR signaling pathway	KEGG PATHWAY	3/155	110/9559	0.264159	0.712082	Environmental Information Processing	Signal transduction	evm.TU.HIC_ASM_9.359|evm.TU.HIC_ASM_11.648|evm.TU.HIC_ASM_6.488	EVM_prediction_HIC_ASM_9.359;EVM_prediction_HIC_ASM_11.648;EVM_prediction_HIC_ASM_6.488
2	map04068	FoxO signaling pathway	KEGG PATHWAY	2/155	70/9559	0.314341	0.713017	Environmental Information Processing	Signal transduction	evm.TU.HIC_ASM_7.328|evm.TU.HIC_ASM_6.488	EVM_prediction_HIC_ASM_7.328;EVM_prediction_HIC_ASM_6.488
2	map04935	Growth hormone synthesis, secretion and action	KEGG PATHWAY	2/155	70/9559	0.314341	0.713017	Organismal Systems	Endocrine system	evm.TU.ORIGINAL_108.1|evm.TU.HIC_ASM_1.1775_evm.TU.HIC_ASM_1.1776_evm.TU.HIC_ASM_1.1777	EVM_prediction_ORIGINAL_108.1;MERGED%3A%20EVM_prediction_HIC_ASM_1.1775%3B%20EVM_prediction_HIC_ASM_1.1776%3B%20EVM_prediction_HIC_ASM_1.1777
2	map01523	Antifolate resistance	KEGG PATHWAY	2/155	49/9559	0.188424	0.715242	Human Diseases	Drug resistance: antineoplastic	evm.TU.HIC_ASM_2.1428|evm.TU.HIC_ASM_12.2	EVM_prediction_HIC_ASM_2.1428;EVM_prediction_HIC_ASM_12.2
2	map05215	Prostate cancer	KEGG PATHWAY	2/155	49/9559	0.188424	0.715242	Human Diseases	Cancer: specific types	evm.TU.HIC_ASM_11.311|evm.TU.HIC_ASM_6.488	EVM_prediction_HIC_ASM_11.311;EVM_prediction_HIC_ASM_6.488
2	map04933	AGE-RAGE signaling pathway in diabetic complications	KEGG PATHWAY	2/155	49/9559	0.188424	0.715242	Human Diseases	Endocrine and metabolic disease	evm.TU.HIC_ASM_1.1775_evm.TU.HIC_ASM_1.1776_evm.TU.HIC_ASM_1.1777|evm.TU.HIC_ASM_10.534	MERGED%3A%20EVM_prediction_HIC_ASM_1.1775%3B%20EVM_prediction_HIC_ASM_1.1776%3B%20EVM_prediction_HIC_ASM_1.1777;EVM_prediction_HIC_ASM_10.534
1	map04730	Long-term depression	KEGG PATHWAY	1/155	26/9559	0.346628	0.716365	Organismal Systems	Nervous system	evm.TU.HIC_ASM_1.1775_evm.TU.HIC_ASM_1.1776_evm.TU.HIC_ASM_1.1777	MERGED%3A%20EVM_prediction_HIC_ASM_1.1775%3B%20EVM_prediction_HIC_ASM_1.1776%3B%20EVM_prediction_HIC_ASM_1.1777
1	map04664	Fc epsilon RI signaling pathway	KEGG PATHWAY	1/155	26/9559	0.346628	0.716365	Organismal Systems	Immune system	evm.TU.HIC_ASM_6.488	EVM_prediction_HIC_ASM_6.488
3	map05417	Lipid and atherosclerosis	KEGG PATHWAY	3/155	120/9559	0.308408	0.717048	Human Diseases	Cardiovascular disease	evm.TU.HIC_ASM_11.311|evm.TU.HIC_ASM_1.1775_evm.TU.HIC_ASM_1.1776_evm.TU.HIC_ASM_1.1777|evm.TU.HIC_ASM_6.488	EVM_prediction_HIC_ASM_11.311;MERGED%3A%20EVM_prediction_HIC_ASM_1.1775%3B%20EVM_prediction_HIC_ASM_1.1776%3B%20EVM_prediction_HIC_ASM_1.1777;EVM_prediction_HIC_ASM_6.488
1	map04742	Taste transduction	KEGG PATHWAY	1/155	24/9559	0.324855	0.719323	Organismal Systems	Sensory system	evm.TU.HIC_ASM_1.1775_evm.TU.HIC_ASM_1.1776_evm.TU.HIC_ASM_1.1777	MERGED%3A%20EVM_prediction_HIC_ASM_1.1775%3B%20EVM_prediction_HIC_ASM_1.1776%3B%20EVM_prediction_HIC_ASM_1.1777
1	map05223	Non-small cell lung cancer	KEGG PATHWAY	1/155	24/9559	0.324855	0.719323	Human Diseases	Cancer: specific types	evm.TU.HIC_ASM_6.488	EVM_prediction_HIC_ASM_6.488
1	map04960	Aldosterone-regulated sodium reabsorption	KEGG PATHWAY	1/155	24/9559	0.324855	0.719323	Organismal Systems	Excretory system	evm.TU.HIC_ASM_6.488	EVM_prediction_HIC_ASM_6.488
2	map04722	Neurotrophin signaling pathway	KEGG PATHWAY	2/155	77/9559	0.355912	0.719561	Organismal Systems	Nervous system	evm.TU.HIC_ASM_11.163|evm.TU.HIC_ASM_6.488	EVM_prediction_HIC_ASM_11.163;EVM_prediction_HIC_ASM_6.488
2	map04371	Apelin signaling pathway	KEGG PATHWAY	2/155	83/9559	0.390829	0.719744	Environmental Information Processing	Signal transduction	evm.TU.ORIGINAL_108.1|evm.TU.HIC_ASM_1.1775_evm.TU.HIC_ASM_1.1776_evm.TU.HIC_ASM_1.1777	EVM_prediction_ORIGINAL_108.1;MERGED%3A%20EVM_prediction_HIC_ASM_1.1775%3B%20EVM_prediction_HIC_ASM_1.1776%3B%20EVM_prediction_HIC_ASM_1.1777
1	map04657	IL-17 signaling pathway	KEGG PATHWAY	1/155	28/9559	0.367703	0.719925	Organismal Systems	Immune system	evm.TU.HIC_ASM_11.311	EVM_prediction_HIC_ASM_11.311
1	map00062	Fatty acid elongation	KEGG PATHWAY	1/155	23/9559	0.3137	0.720349	Metabolism	Lipid metabolism	evm.TU.HIC_ASM_0.811	EVM_prediction_HIC_ASM_0.811
1	map05213	Endometrial cancer	KEGG PATHWAY	1/155	30/9559	0.388103	0.721872	Human Diseases	Cancer: specific types	evm.TU.HIC_ASM_6.488	EVM_prediction_HIC_ASM_6.488
2	map05323	Rheumatoid arthritis	KEGG PATHWAY	2/155	52/9559	0.206157	0.723496	Human Diseases	Immune disease	evm.TU.HIC_ASM_3.1187|evm.TU.HIC_ASM_11.311	EVM_prediction_HIC_ASM_3.1187;EVM_prediction_HIC_ASM_11.311
2	map04919	Thyroid hormone signaling pathway	KEGG PATHWAY	2/155	78/9559	0.361784	0.723567	Organismal Systems	Endocrine system	evm.TU.HIC_ASM_1.1775_evm.TU.HIC_ASM_1.1776_evm.TU.HIC_ASM_1.1777|evm.TU.HIC_ASM_6.488	MERGED%3A%20EVM_prediction_HIC_ASM_1.1775%3B%20EVM_prediction_HIC_ASM_1.1776%3B%20EVM_prediction_HIC_ASM_1.1777;EVM_prediction_HIC_ASM_6.488
2	map04728	Dopaminergic synapse	KEGG PATHWAY	2/155	80/9559	0.373467	0.723592	Organismal Systems	Nervous system	evm.TU.HIC_ASM_1.1775_evm.TU.HIC_ASM_1.1776_evm.TU.HIC_ASM_1.1777|evm.TU.HIC_ASM_6.567	MERGED%3A%20EVM_prediction_HIC_ASM_1.1775%3B%20EVM_prediction_HIC_ASM_1.1776%3B%20EVM_prediction_HIC_ASM_1.1777;EVM_prediction_HIC_ASM_6.567
2	map04915	Estrogen signaling pathway	KEGG PATHWAY	2/155	80/9559	0.373467	0.723592	Organismal Systems	Endocrine system	evm.TU.HIC_ASM_12.336|evm.TU.HIC_ASM_1.1775_evm.TU.HIC_ASM_1.1776_evm.TU.HIC_ASM_1.1777	EVM_prediction_HIC_ASM_12.336;MERGED%3A%20EVM_prediction_HIC_ASM_1.1775%3B%20EVM_prediction_HIC_ASM_1.1776%3B%20EVM_prediction_HIC_ASM_1.1777
2	map04612	Antigen processing and presentation	KEGG PATHWAY	2/155	80/9559	0.373467	0.723592	Organismal Systems	Immune system	evm.TU.HIC_ASM_3.1187|evm.TU.ORIGINAL_1323.1	EVM_prediction_HIC_ASM_3.1187;EVM_prediction_ORIGINAL_1323.1
1	map04930	Type II diabetes mellitus	KEGG PATHWAY	1/155	31/9559	0.398056	0.725867	Human Diseases	Endocrine and metabolic disease	evm.TU.HIC_ASM_10.660	EVM_prediction_HIC_ASM_10.660
2	map04621	NOD-like receptor signaling pathway	KEGG PATHWAY	2/155	79/9559	0.367636	0.727449	Organismal Systems	Immune system	evm.TU.ORIGINAL_1323.1|evm.TU.HIC_ASM_1.1775_evm.TU.HIC_ASM_1.1776_evm.TU.HIC_ASM_1.1777	EVM_prediction_ORIGINAL_1323.1;MERGED%3A%20EVM_prediction_HIC_ASM_1.1775%3B%20EVM_prediction_HIC_ASM_1.1776%3B%20EVM_prediction_HIC_ASM_1.1777
2	map05410	Hypertrophic cardiomyopathy	KEGG PATHWAY	2/155	53/9559	0.21211	0.7306	Human Diseases	Cardiovascular disease	evm.TU.HIC_ASM_12.1091|evm.TU.HIC_ASM_2.291	EVM_prediction_HIC_ASM_12.1091;EVM_prediction_HIC_ASM_2.291
2	map04918	Thyroid hormone synthesis	KEGG PATHWAY	2/155	53/9559	0.21211	0.7306	Organismal Systems	Endocrine system	evm.TU.HIC_ASM_8.362|evm.TU.HIC_ASM_1.1775_evm.TU.HIC_ASM_1.1776_evm.TU.HIC_ASM_1.1777	EVM_prediction_HIC_ASM_8.362;MERGED%3A%20EVM_prediction_HIC_ASM_1.1775%3B%20EVM_prediction_HIC_ASM_1.1776%3B%20EVM_prediction_HIC_ASM_1.1777
1	map04711	Circadian rhythm - fly	KEGG PATHWAY	1/155	14/9559	0.204694	0.732176	Organismal Systems	Environmental adaptation	evm.TU.HIC_ASM_11.474	EVM_prediction_HIC_ASM_11.474
2	map00564	Glycerophospholipid metabolism	KEGG PATHWAY	2/155	68/9559	0.302346	0.739951	Metabolism	Lipid metabolism	evm.TU.HIC_ASM_3.1536|evm.TU.HIC_ASM_3.1535	EVM_prediction_HIC_ASM_3.1536;EVM_prediction_HIC_ASM_3.1535
2	map04926	Relaxin signaling pathway	KEGG PATHWAY	2/155	69/9559	0.308348	0.744841	Organismal Systems	Endocrine system	evm.TU.HIC_ASM_1.1775_evm.TU.HIC_ASM_1.1776_evm.TU.HIC_ASM_1.1777|evm.TU.HIC_ASM_10.534	MERGED%3A%20EVM_prediction_HIC_ASM_1.1775%3B%20EVM_prediction_HIC_ASM_1.1776%3B%20EVM_prediction_HIC_ASM_1.1777;EVM_prediction_HIC_ASM_10.534
2	map04217	Necroptosis	KEGG PATHWAY	2/155	69/9559	0.308348	0.744841	Cellular Processes	Cell growth and death	evm.TU.HIC_ASM_2.591|evm.TU.HIC_ASM_2.589	EVM_prediction_HIC_ASM_2.591;EVM_prediction_HIC_ASM_2.589
2	map04931	Insulin resistance	KEGG PATHWAY	2/155	69/9559	0.308348	0.744841	Human Diseases	Endocrine and metabolic disease	evm.TU.HIC_ASM_6.749|evm.TU.HIC_ASM_6.488	EVM_prediction_HIC_ASM_6.749;EVM_prediction_HIC_ASM_6.488
1	map04745	Phototransduction - fly	KEGG PATHWAY	1/155	33/9559	0.417483	0.746651	Organismal Systems	Sensory system	evm.TU.HIC_ASM_1.1775_evm.TU.HIC_ASM_1.1776_evm.TU.HIC_ASM_1.1777	MERGED%3A%20EVM_prediction_HIC_ASM_1.1775%3B%20EVM_prediction_HIC_ASM_1.1776%3B%20EVM_prediction_HIC_ASM_1.1777
1	map00380	Tryptophan metabolism	KEGG PATHWAY	1/155	33/9559	0.417483	0.746651	Metabolism	Amino acid metabolism	evm.TU.HIC_ASM_2.1185	EVM_prediction_HIC_ASM_2.1185
1	map00514	Other types of O-glycan biosynthesis	KEGG PATHWAY	1/155	33/9559	0.417483	0.746651	Metabolism	Glycan biosynthesis and metabolism	evm.TU.HIC_ASM_3.415	EVM_prediction_HIC_ASM_3.415
1	map04917	Prolactin signaling pathway	KEGG PATHWAY	1/155	33/9559	0.417483	0.746651	Organismal Systems	Endocrine system	evm.TU.HIC_ASM_6.567	EVM_prediction_HIC_ASM_6.567
2	map04925	Aldosterone synthesis and secretion	KEGG PATHWAY	2/155	87/9559	0.41364	0.746961	Organismal Systems	Endocrine system	evm.TU.HIC_ASM_1.1775_evm.TU.HIC_ASM_1.1776_evm.TU.HIC_ASM_1.1777|evm.TU.HIC_ASM_9.480	MERGED%3A%20EVM_prediction_HIC_ASM_1.1775%3B%20EVM_prediction_HIC_ASM_1.1776%3B%20EVM_prediction_HIC_ASM_1.1777;EVM_prediction_HIC_ASM_9.480
1	map00860	Porphyrin metabolism	KEGG PATHWAY	1/155	38/9559	0.463366	0.762709	Metabolism	Metabolism of cofactors and vitamins	evm.TU.HIC_ASM_5.632	EVM_prediction_HIC_ASM_5.632
1	map05030	Cocaine addiction	KEGG PATHWAY	1/155	39/9559	0.472102	0.763574	Human Diseases	Substance dependence	evm.TU.HIC_ASM_6.567	EVM_prediction_HIC_ASM_6.567
1	map03022	Basal transcription factors	KEGG PATHWAY	1/155	39/9559	0.472102	0.763574	Genetic Information Processing	Transcription	evm.TU.HIC_ASM_12.465	EVM_prediction_HIC_ASM_12.465
3	map05205	Proteoglycans in cancer	KEGG PATHWAY	3/155	157/9559	0.470129	0.767052	Human Diseases	Cancer: overview	evm.TU.HIC_ASM_3.1187|evm.TU.HIC_ASM_11.648|evm.TU.HIC_ASM_6.488	EVM_prediction_HIC_ASM_3.1187;EVM_prediction_HIC_ASM_11.648;EVM_prediction_HIC_ASM_6.488
1	map00790	Folate biosynthesis	KEGG PATHWAY	1/155	36/9559	0.44546	0.767181	Metabolism	Metabolism of cofactors and vitamins	evm.TU.HIC_ASM_6.567	EVM_prediction_HIC_ASM_6.567
1	map00640	Propanoate metabolism	KEGG PATHWAY	1/155	36/9559	0.44546	0.767181	Metabolism	Carbohydrate metabolism	evm.TU.HIC_ASM_8.1031	EVM_prediction_HIC_ASM_8.1031
1	map04929	GnRH secretion	KEGG PATHWAY	1/155	37/9559	0.454486	0.768495	Organismal Systems	Endocrine system	evm.TU.HIC_ASM_1.1775_evm.TU.HIC_ASM_1.1776_evm.TU.HIC_ASM_1.1777	MERGED%3A%20EVM_prediction_HIC_ASM_1.1775%3B%20EVM_prediction_HIC_ASM_1.1776%3B%20EVM_prediction_HIC_ASM_1.1777
1	map05412	Arrhythmogenic right ventricular cardiomyopathy	KEGG PATHWAY	1/155	37/9559	0.454486	0.768495	Human Diseases	Cardiovascular disease	evm.TU.HIC_ASM_12.1091	EVM_prediction_HIC_ASM_12.1091
1	map04961	Endocrine and other factor-regulated calcium reabsorption	KEGG PATHWAY	1/155	37/9559	0.454486	0.768495	Organismal Systems	Excretory system	evm.TU.HIC_ASM_1.1775_evm.TU.HIC_ASM_1.1776_evm.TU.HIC_ASM_1.1777	MERGED%3A%20EVM_prediction_HIC_ASM_1.1775%3B%20EVM_prediction_HIC_ASM_1.1776%3B%20EVM_prediction_HIC_ASM_1.1777
1	map04726	Serotonergic synapse	KEGG PATHWAY	1/155	44/9559	0.513709	0.770563	Organismal Systems	Nervous system	evm.TU.HIC_ASM_1.1775_evm.TU.HIC_ASM_1.1776_evm.TU.HIC_ASM_1.1777	MERGED%3A%20EVM_prediction_HIC_ASM_1.1775%3B%20EVM_prediction_HIC_ASM_1.1776%3B%20EVM_prediction_HIC_ASM_1.1777
2	map04974	Protein digestion and absorption	KEGG PATHWAY	2/155	105/9559	0.510525	0.772014	Organismal Systems	Digestive system	evm.TU.HIC_ASM_0.1622|evm.TU.HIC_ASM_10.534	EVM_prediction_HIC_ASM_0.1622;EVM_prediction_HIC_ASM_10.534
1	map04913	Ovarian steroidogenesis	KEGG PATHWAY	1/155	45/9559	0.521631	0.776186	Organismal Systems	Endocrine system	evm.TU.HIC_ASM_9.480	EVM_prediction_HIC_ASM_9.480
1	map04660	T cell receptor signaling pathway	KEGG PATHWAY	1/155	43/9559	0.505657	0.777291	Organismal Systems	Immune system	evm.TU.HIC_ASM_6.488	EVM_prediction_HIC_ASM_6.488
1	map04514	Cell adhesion molecules	KEGG PATHWAY	1/155	43/9559	0.505657	0.777291	Environmental Information Processing	Signaling molecules and interaction	evm.TU.HIC_ASM_12.1091	EVM_prediction_HIC_ASM_12.1091
2	map04152	AMPK signaling pathway	KEGG PATHWAY	2/155	104/9559	0.505417	0.789979	Environmental Information Processing	Signal transduction	evm.TU.HIC_ASM_2.964|evm.TU.HIC_ASM_6.488	EVM_prediction_HIC_ASM_2.964;EVM_prediction_HIC_ASM_6.488
2	map04361	Axon regeneration	KEGG PATHWAY	2/155	104/9559	0.505417	0.789979	Organismal Systems	Development and regeneration	evm.TU.HIC_ASM_9.604|evm.TU.HIC_ASM_1.1775_evm.TU.HIC_ASM_1.1776_evm.TU.HIC_ASM_1.1777	EVM_prediction_HIC_ASM_9.604;MERGED%3A%20EVM_prediction_HIC_ASM_1.1775%3B%20EVM_prediction_HIC_ASM_1.1776%3B%20EVM_prediction_HIC_ASM_1.1777
1	map00040	Pentose and glucuronate interconversions	KEGG PATHWAY	1/155	42/9559	0.497472	0.790853	Metabolism	Carbohydrate metabolism	evm.TU.HIC_ASM_5.632	EVM_prediction_HIC_ASM_5.632
1	map04720	Long-term potentiation	KEGG PATHWAY	1/155	42/9559	0.497472	0.790853	Organismal Systems	Nervous system	evm.TU.HIC_ASM_1.1775_evm.TU.HIC_ASM_1.1776_evm.TU.HIC_ASM_1.1777	MERGED%3A%20EVM_prediction_HIC_ASM_1.1775%3B%20EVM_prediction_HIC_ASM_1.1776%3B%20EVM_prediction_HIC_ASM_1.1777
2	map04020	Calcium signaling pathway	KEGG PATHWAY	2/155	112/9559	0.545309	0.792402	Environmental Information Processing	Signal transduction	evm.TU.HIC_ASM_1.1775_evm.TU.HIC_ASM_1.1776_evm.TU.HIC_ASM_1.1777|evm.TU.HIC_ASM_11.163	MERGED%3A%20EVM_prediction_HIC_ASM_1.1775%3B%20EVM_prediction_HIC_ASM_1.1776%3B%20EVM_prediction_HIC_ASM_1.1777;EVM_prediction_HIC_ASM_11.163
1	map04971	Gastric acid secretion	KEGG PATHWAY	1/155	47/9559	0.537091	0.792849	Organismal Systems	Digestive system	evm.TU.HIC_ASM_1.1775_evm.TU.HIC_ASM_1.1776_evm.TU.HIC_ASM_1.1777	MERGED%3A%20EVM_prediction_HIC_ASM_1.1775%3B%20EVM_prediction_HIC_ASM_1.1776%3B%20EVM_prediction_HIC_ASM_1.1777
1	map04668	TNF signaling pathway	KEGG PATHWAY	1/155	48/9559	0.544635	0.797654	Environmental Information Processing	Signal transduction	evm.TU.HIC_ASM_11.311	EVM_prediction_HIC_ASM_11.311
2	map04145	Phagosome	KEGG PATHWAY	2/155	118/9559	0.573737	0.802369	Cellular Processes	Transport and catabolism	evm.TU.HIC_ASM_3.1187|evm.TU.HIC_ASM_9.480	EVM_prediction_HIC_ASM_3.1187;EVM_prediction_HIC_ASM_9.480
2	map05202	Transcriptional misregulation in cancer	KEGG PATHWAY	2/155	115/9559	0.559685	0.806987	Human Diseases	Cancer: overview	evm.TU.HIC_ASM_11.311|evm.TU.HIC_ASM_11.163	EVM_prediction_HIC_ASM_11.311;EVM_prediction_HIC_ASM_11.163
1	map04666	Fc gamma R-mediated phagocytosis	KEGG PATHWAY	1/155	51/9559	0.566539	0.810587	Organismal Systems	Immune system	evm.TU.HIC_ASM_8.168	EVM_prediction_HIC_ASM_8.168
1	map05230	Central carbon metabolism in cancer	KEGG PATHWAY	1/155	52/9559	0.573605	0.814432	Human Diseases	Cancer: overview	evm.TU.HIC_ASM_11.163	EVM_prediction_HIC_ASM_11.163
1	map04540	Gap junction	KEGG PATHWAY	1/155	52/9559	0.573605	0.814432	Cellular Processes	Cellular community - eukaryotes	evm.TU.HIC_ASM_1.1775_evm.TU.HIC_ASM_1.1776_evm.TU.HIC_ASM_1.1777	MERGED%3A%20EVM_prediction_HIC_ASM_1.1775%3B%20EVM_prediction_HIC_ASM_1.1776%3B%20EVM_prediction_HIC_ASM_1.1777
1	map04724	Glutamatergic synapse	KEGG PATHWAY	1/155	57/9559	0.607256	0.82445	Organismal Systems	Nervous system	evm.TU.HIC_ASM_1.1775_evm.TU.HIC_ASM_1.1776_evm.TU.HIC_ASM_1.1777	MERGED%3A%20EVM_prediction_HIC_ASM_1.1775%3B%20EVM_prediction_HIC_ASM_1.1776%3B%20EVM_prediction_HIC_ASM_1.1777
1	map05031	Amphetamine addiction	KEGG PATHWAY	1/155	55/9559	0.594125	0.824681	Human Diseases	Substance dependence	evm.TU.HIC_ASM_6.567	EVM_prediction_HIC_ASM_6.567
3	map05208	Chemical carcinogenesis - reactive oxygen species	KEGG PATHWAY	3/155	190/9559	0.598956	0.825229	Human Diseases	Cancer: overview	evm.TU.HIC_ASM_0.1329|evm.TU.HIC_ASM_0.1073|evm.TU.HIC_ASM_6.488	EVM_prediction_HIC_ASM_0.1329;EVM_prediction_HIC_ASM_0.1073;EVM_prediction_HIC_ASM_6.488
1	map05224	Breast cancer	KEGG PATHWAY	1/155	58/9559	0.613663	0.827111	Human Diseases	Cancer: specific types	evm.TU.HIC_ASM_11.648	EVM_prediction_HIC_ASM_11.648
1	map05226	Gastric cancer	KEGG PATHWAY	1/155	58/9559	0.613663	0.827111	Human Diseases	Cancer: specific types	evm.TU.HIC_ASM_11.648	EVM_prediction_HIC_ASM_11.648
2	map05171	Coronavirus disease - COVID-19	KEGG PATHWAY	2/155	125/9559	0.605254	0.827774	Human Diseases	Infectious disease: viral	evm.TU.HIC_ASM_11.311|evm.TU.HIC_ASM_2.291	EVM_prediction_HIC_ASM_11.311;EVM_prediction_HIC_ASM_2.291
1	map04520	Adherens junction	KEGG PATHWAY	1/155	63/9559	0.644171	0.832055	Cellular Processes	Cellular community - eukaryotes	evm.TU.HIC_ASM_7.328	EVM_prediction_HIC_ASM_7.328
2	map04080	Neuroactive ligand-receptor interaction	KEGG PATHWAY	2/155	139/9559	0.662959	0.833178	Environmental Information Processing	Signaling molecules and interaction	evm.TU.HIC_ASM_12.770|evm.TU.HIC_ASM_12.1228	EVM_prediction_HIC_ASM_12.770;EVM_prediction_HIC_ASM_12.1228
2	map04010	MAPK signaling pathway	KEGG PATHWAY	2/155	139/9559	0.662959	0.833178	Environmental Information Processing	Signal transduction	evm.TU.HIC_ASM_7.328|evm.TU.HIC_ASM_11.163	EVM_prediction_HIC_ASM_7.328;EVM_prediction_HIC_ASM_11.163
1	map04911	Insulin secretion	KEGG PATHWAY	1/155	64/9559	0.649979	0.833767	Organismal Systems	Endocrine system	evm.TU.HIC_ASM_1.1775_evm.TU.HIC_ASM_1.1776_evm.TU.HIC_ASM_1.1777	MERGED%3A%20EVM_prediction_HIC_ASM_1.1775%3B%20EVM_prediction_HIC_ASM_1.1776%3B%20EVM_prediction_HIC_ASM_1.1777
1	map04611	Platelet activation	KEGG PATHWAY	1/155	64/9559	0.649979	0.833767	Organismal Systems	Immune system	evm.TU.HIC_ASM_1.1775_evm.TU.HIC_ASM_1.1776_evm.TU.HIC_ASM_1.1777	MERGED%3A%20EVM_prediction_HIC_ASM_1.1775%3B%20EVM_prediction_HIC_ASM_1.1776%3B%20EVM_prediction_HIC_ASM_1.1777
2	map00230	Purine metabolism	KEGG PATHWAY	2/155	138/9559	0.659071	0.833926	Metabolism	Nucleotide metabolism	evm.TU.HIC_ASM_2.1428|evm.TU.ORIGINAL_108.1	EVM_prediction_HIC_ASM_2.1428;EVM_prediction_ORIGINAL_108.1
1	map00562	Inositol phosphate metabolism	KEGG PATHWAY	1/155	62/9559	0.638267	0.83604	Metabolism	Carbohydrate metabolism	evm.TU.HIC_ASM_1.1775_evm.TU.HIC_ASM_1.1776_evm.TU.HIC_ASM_1.1777	MERGED%3A%20EVM_prediction_HIC_ASM_1.1775%3B%20EVM_prediction_HIC_ASM_1.1776%3B%20EVM_prediction_HIC_ASM_1.1777
1	map04970	Salivary secretion	KEGG PATHWAY	1/155	62/9559	0.638267	0.83604	Organismal Systems	Digestive system	evm.TU.HIC_ASM_1.1775_evm.TU.HIC_ASM_1.1776_evm.TU.HIC_ASM_1.1777	MERGED%3A%20EVM_prediction_HIC_ASM_1.1775%3B%20EVM_prediction_HIC_ASM_1.1776%3B%20EVM_prediction_HIC_ASM_1.1777
3	map05020	Prion disease	KEGG PATHWAY	3/155	220/9559	0.696988	0.836385	Human Diseases	Neurodegenerative disease	evm.TU.HIC_ASM_0.1097|evm.TU.HIC_ASM_0.1096|evm.TU.HIC_ASM_0.1098	EVM_prediction_HIC_ASM_0.1097;EVM_prediction_HIC_ASM_0.1096;EVM_prediction_HIC_ASM_0.1098
2	map05203	Viral carcinogenesis	KEGG PATHWAY	2/155	147/9559	0.692801	0.83676	Human Diseases	Cancer: overview	evm.TU.HIC_ASM_8.168|evm.TU.HIC_ASM_12.465	EVM_prediction_HIC_ASM_8.168;EVM_prediction_HIC_ASM_12.465
1	map02010	ABC transporters	KEGG PATHWAY	1/155	61/9559	0.632266	0.840011	Environmental Information Processing	Membrane transport	evm.TU.HIC_ASM_12.2	EVM_prediction_HIC_ASM_12.2
1	map05414	Dilated cardiomyopathy	KEGG PATHWAY	1/155	61/9559	0.632266	0.840011	Human Diseases	Cardiovascular disease	evm.TU.HIC_ASM_12.1091	EVM_prediction_HIC_ASM_12.1091
1	map05152	Tuberculosis	KEGG PATHWAY	1/155	69/9559	0.677637	0.840269	Human Diseases	Infectious disease: bacterial	evm.TU.HIC_ASM_12.336	EVM_prediction_HIC_ASM_12.336
1	map05160	Hepatitis C	KEGG PATHWAY	1/155	70/9559	0.682902	0.84119	Human Diseases	Infectious disease: viral	evm.TU.HIC_ASM_9.480	EVM_prediction_HIC_ASM_9.480
1	map04550	Signaling pathways regulating pluripotency of stem cells	KEGG PATHWAY	1/155	71/9559	0.688082	0.841994	Cellular Processes	Cellular community - eukaryotes	evm.TU.HIC_ASM_11.648	EVM_prediction_HIC_ASM_11.648
1	map05231	Choline metabolism in cancer	KEGG PATHWAY	1/155	71/9559	0.688082	0.841994	Human Diseases	Cancer: overview	evm.TU.HIC_ASM_6.488	EVM_prediction_HIC_ASM_6.488
1	map04270	Vascular smooth muscle contraction	KEGG PATHWAY	1/155	75/9559	0.707973	0.844122	Organismal Systems	Circulatory system	evm.TU.HIC_ASM_1.1775_evm.TU.HIC_ASM_1.1776_evm.TU.HIC_ASM_1.1777	MERGED%3A%20EVM_prediction_HIC_ASM_1.1775%3B%20EVM_prediction_HIC_ASM_1.1776%3B%20EVM_prediction_HIC_ASM_1.1777
1	map04070	Phosphatidylinositol signaling system	KEGG PATHWAY	1/155	75/9559	0.707973	0.844122	Environmental Information Processing	Signal transduction	evm.TU.HIC_ASM_1.1775_evm.TU.HIC_ASM_1.1776_evm.TU.HIC_ASM_1.1777	MERGED%3A%20EVM_prediction_HIC_ASM_1.1775%3B%20EVM_prediction_HIC_ASM_1.1776%3B%20EVM_prediction_HIC_ASM_1.1777
1	map04921	Oxytocin signaling pathway	KEGG PATHWAY	1/155	81/9559	0.735471	0.854985	Organismal Systems	Endocrine system	evm.TU.HIC_ASM_1.1775_evm.TU.HIC_ASM_1.1776_evm.TU.HIC_ASM_1.1777	MERGED%3A%20EVM_prediction_HIC_ASM_1.1775%3B%20EVM_prediction_HIC_ASM_1.1776%3B%20EVM_prediction_HIC_ASM_1.1777
1	map04072	Phospholipase D signaling pathway	KEGG PATHWAY	1/155	80/9559	0.731074	0.860631	Environmental Information Processing	Signal transduction	evm.TU.HIC_ASM_1.1775_evm.TU.HIC_ASM_1.1776_evm.TU.HIC_ASM_1.1777	MERGED%3A%20EVM_prediction_HIC_ASM_1.1775%3B%20EVM_prediction_HIC_ASM_1.1776%3B%20EVM_prediction_HIC_ASM_1.1777
1	map04062	Chemokine signaling pathway	KEGG PATHWAY	1/155	80/9559	0.731074	0.860631	Organismal Systems	Immune system	evm.TU.HIC_ASM_1.1775_evm.TU.HIC_ASM_1.1776_evm.TU.HIC_ASM_1.1777	MERGED%3A%20EVM_prediction_HIC_ASM_1.1775%3B%20EVM_prediction_HIC_ASM_1.1776%3B%20EVM_prediction_HIC_ASM_1.1777
1	map04922	Glucagon signaling pathway	KEGG PATHWAY	1/155	85/9559	0.752358	0.869184	Organismal Systems	Endocrine system	evm.TU.HIC_ASM_1.1775_evm.TU.HIC_ASM_1.1776_evm.TU.HIC_ASM_1.1777	MERGED%3A%20EVM_prediction_HIC_ASM_1.1775%3B%20EVM_prediction_HIC_ASM_1.1776%3B%20EVM_prediction_HIC_ASM_1.1777
1	map04261	Adrenergic signaling in cardiomyocytes	KEGG PATHWAY	1/155	90/9559	0.771968	0.886333	Organismal Systems	Circulatory system	evm.TU.HIC_ASM_1.1775_evm.TU.HIC_ASM_1.1776_evm.TU.HIC_ASM_1.1777	MERGED%3A%20EVM_prediction_HIC_ASM_1.1775%3B%20EVM_prediction_HIC_ASM_1.1776%3B%20EVM_prediction_HIC_ASM_1.1777
1	map04022	cGMP-PKG signaling pathway	KEGG PATHWAY	1/155	102/9559	0.812961	0.889475	Environmental Information Processing	Signal transduction	evm.TU.HIC_ASM_1.1775_evm.TU.HIC_ASM_1.1776_evm.TU.HIC_ASM_1.1777	MERGED%3A%20EVM_prediction_HIC_ASM_1.1775%3B%20EVM_prediction_HIC_ASM_1.1776%3B%20EVM_prediction_HIC_ASM_1.1777
1	map04936	Alcoholic liver disease	KEGG PATHWAY	1/155	95/9559	0.790034	0.896014	Human Diseases	Endocrine and metabolic disease	evm.TU.HIC_ASM_2.964	EVM_prediction_HIC_ASM_2.964
1	map04390	Hippo signaling pathway	KEGG PATHWAY	1/155	101/9559	0.809845	0.896614	Environmental Information Processing	Signal transduction	evm.TU.HIC_ASM_11.648	EVM_prediction_HIC_ASM_11.648
1	map04146	Peroxisome	KEGG PATHWAY	1/155	101/9559	0.809845	0.896614	Cellular Processes	Transport and catabolism	evm.TU.HIC_ASM_7.1158	EVM_prediction_HIC_ASM_7.1158
2	map04024	cAMP signaling pathway	KEGG PATHWAY	2/155	177/9559	0.78589	0.896782	Environmental Information Processing	Signal transduction	evm.TU.ORIGINAL_108.1|evm.TU.HIC_ASM_12.2	EVM_prediction_ORIGINAL_108.1;EVM_prediction_HIC_ASM_12.2
1	map05163	Human cytomegalovirus infection	KEGG PATHWAY	1/155	106/9559	0.824927	0.897289	Human Diseases	Infectious disease: viral	evm.TU.HIC_ASM_1.1775_evm.TU.HIC_ASM_1.1776_evm.TU.HIC_ASM_1.1777	MERGED%3A%20EVM_prediction_HIC_ASM_1.1775%3B%20EVM_prediction_HIC_ASM_1.1776%3B%20EVM_prediction_HIC_ASM_1.1777
1	map04723	Retrograde endocannabinoid signaling	KEGG PATHWAY	1/155	97/9559	0.796856	0.898274	Organismal Systems	Nervous system	evm.TU.HIC_ASM_1.1775_evm.TU.HIC_ASM_1.1776_evm.TU.HIC_ASM_1.1777	MERGED%3A%20EVM_prediction_HIC_ASM_1.1775%3B%20EVM_prediction_HIC_ASM_1.1776%3B%20EVM_prediction_HIC_ASM_1.1777
1	map04613	Neutrophil extracellular trap formation	KEGG PATHWAY	1/155	100/9559	0.806677	0.898455	Organismal Systems	Immune system	evm.TU.HIC_ASM_1.1775_evm.TU.HIC_ASM_1.1776_evm.TU.HIC_ASM_1.1777	MERGED%3A%20EVM_prediction_HIC_ASM_1.1775%3B%20EVM_prediction_HIC_ASM_1.1776%3B%20EVM_prediction_HIC_ASM_1.1777
1	map04360	Axon guidance	KEGG PATHWAY	1/155	99/9559	0.803457	0.900259	Organismal Systems	Development and regeneration	evm.TU.HIC_ASM_6.488	EVM_prediction_HIC_ASM_6.488
1	map04013	MAPK signaling pathway - fly	KEGG PATHWAY	1/155	125/9559	0.872161	0.901233	Environmental Information Processing	Signal transduction	evm.TU.HIC_ASM_8.362	EVM_prediction_HIC_ASM_8.362
1	map04015	Rap1 signaling pathway	KEGG PATHWAY	1/155	124/9559	0.870025	0.904049	Environmental Information Processing	Signal transduction	evm.TU.HIC_ASM_1.1775_evm.TU.HIC_ASM_1.1776_evm.TU.HIC_ASM_1.1777	MERGED%3A%20EVM_prediction_HIC_ASM_1.1775%3B%20EVM_prediction_HIC_ASM_1.1776%3B%20EVM_prediction_HIC_ASM_1.1777
1	map04530	Tight junction	KEGG PATHWAY	1/155	120/9559	0.861124	0.90491	Cellular Processes	Cellular community - eukaryotes	evm.TU.HIC_ASM_2.605	EVM_prediction_HIC_ASM_2.605
1	map04910	Insulin signaling pathway	KEGG PATHWAY	1/155	120/9559	0.861124	0.90491	Organismal Systems	Endocrine system	evm.TU.HIC_ASM_6.488	EVM_prediction_HIC_ASM_6.488
3	map05010	Alzheimer disease	KEGG PATHWAY	3/155	294/9559	0.860624	0.909523	Human Diseases	Neurodegenerative disease	evm.TU.HIC_ASM_1.1775_evm.TU.HIC_ASM_1.1776_evm.TU.HIC_ASM_1.1777|evm.TU.HIC_ASM_4.1465|evm.TU.HIC_ASM_11.648	MERGED%3A%20EVM_prediction_HIC_ASM_1.1775%3B%20EVM_prediction_HIC_ASM_1.1776%3B%20EVM_prediction_HIC_ASM_1.1777;EVM_prediction_HIC_ASM_4.1465;EVM_prediction_HIC_ASM_11.648
1	map05017	Spinocerebellar ataxia	KEGG PATHWAY	1/155	112/9559	0.841465	0.909956	Human Diseases	Neurodegenerative disease	evm.TU.HIC_ASM_1.1775_evm.TU.HIC_ASM_1.1776_evm.TU.HIC_ASM_1.1777	MERGED%3A%20EVM_prediction_HIC_ASM_1.1775%3B%20EVM_prediction_HIC_ASM_1.1776%3B%20EVM_prediction_HIC_ASM_1.1777
1	map05034	Alcoholism	KEGG PATHWAY	1/155	119/9559	0.858806	0.912788	Human Diseases	Substance dependence	evm.TU.HIC_ASM_6.567	EVM_prediction_HIC_ASM_6.567
2	map04714	Thermogenesis	KEGG PATHWAY	2/155	205/9559	0.849555	0.913395	Organismal Systems	Environmental adaptation	evm.TU.HIC_ASM_4.321|evm.TU.ORIGINAL_108.1	EVM_prediction_HIC_ASM_4.321;EVM_prediction_ORIGINAL_108.1
1	map04014	Ras signaling pathway	KEGG PATHWAY	1/155	118/9559	0.856449	0.915514	Environmental Information Processing	Signal transduction	evm.TU.HIC_ASM_11.163	EVM_prediction_HIC_ASM_11.163
1	map05166	Human T-cell leukemia virus 1 infection	KEGG PATHWAY	1/155	135/9559	0.891686	0.916319	Human Diseases	Infectious disease: viral	evm.TU.HIC_ASM_9.619	EVM_prediction_HIC_ASM_9.619
2	map05012	Parkinson disease	KEGG PATHWAY	2/155	237/9559	0.901006	0.920809	Human Diseases	Neurodegenerative disease	evm.TU.HIC_ASM_4.1465|evm.TU.HIC_ASM_6.567	EVM_prediction_HIC_ASM_4.1465;EVM_prediction_HIC_ASM_6.567
1	map03040	Spliceosome	KEGG PATHWAY	1/155	156/9559	0.923569	0.938709	Genetic Information Processing	Transcription	evm.TU.HIC_ASM_4.1299	EVM_prediction_HIC_ASM_4.1299
1	map05131	Shigellosis	KEGG PATHWAY	1/155	167/9559	0.936346	0.946524	Human Diseases	Infectious disease: bacterial	evm.TU.HIC_ASM_1.1775_evm.TU.HIC_ASM_1.1776_evm.TU.HIC_ASM_1.1777	MERGED%3A%20EVM_prediction_HIC_ASM_1.1775%3B%20EVM_prediction_HIC_ASM_1.1776%3B%20EVM_prediction_HIC_ASM_1.1777
2	map05022	Pathways of neurodegeneration - multiple diseases	KEGG PATHWAY	2/155	387/9559	0.988016	0.993356	Human Diseases	Neurodegenerative disease	evm.TU.HIC_ASM_1.1775_evm.TU.HIC_ASM_1.1776_evm.TU.HIC_ASM_1.1777|evm.TU.HIC_ASM_11.648	MERGED%3A%20EVM_prediction_HIC_ASM_1.1775%3B%20EVM_prediction_HIC_ASM_1.1776%3B%20EVM_prediction_HIC_ASM_1.1777;EVM_prediction_HIC_ASM_11.648
1	map05016	Huntington disease	KEGG PATHWAY	1/155	302/9559	0.993377	0.993377	Human Diseases	Neurodegenerative disease	evm.TU.HIC_ASM_1.1775_evm.TU.HIC_ASM_1.1776_evm.TU.HIC_ASM_1.1777	MERGED%3A%20EVM_prediction_HIC_ASM_1.1775%3B%20EVM_prediction_HIC_ASM_1.1776%3B%20EVM_prediction_HIC_ASM_1.1777
