# Supplementary material for: Integrated behavior and transcriptomic analysis provide valuable insights into the response mechanisms of Dastarcus helophoroides Fairmaire to light exposure
Source: Front Physiol. 2023 Dec 1;14:1250836. doi: 10.3389/fphys.2023.1250836 (PMC10722319; doi:10.3389/fphys.2023.1250836)
Supplement: Supplementary file 1 [file DataSheet1.ZIP › Table S6.xlsx]

## Sheet: Sheet1
Table S5. The detailed result of KEGG annotation under L120M vs. L0M.
Num	Pathway id	Description	Database	Ratio_in_study	Ratio_in_pop	Pvalue	Padjust	First Category	Second Category	Gene_ids	Gene_names
16	map04510	Focal adhesion	KEGG PATHWAY	16/190	107/9559	2.81034e-10	3.02112e-08	Cellular Processes	Cellular community - eukaryotes	evm.TU.HIC_ASM_11.701|evm.TU.HIC_ASM_0.1097|evm.TU.HIC_ASM_0.1096|MSTRG.11409|evm.TU.HIC_ASM_0.1824|evm.TU.HIC_ASM_12.893|evm.TU.HIC_ASM_0.1098|evm.TU.HIC_ASM_12.1091|evm.TU.HIC_ASM_8.978|evm.TU.ORIGINAL_318.1|MSTRG.130|evm.TU.HIC_ASM_10.534|evm.TU.HIC_ASM_9.473|evm.TU.ORIGINAL_488.1|evm.TU.HIC_ASM_1.1094|evm.TU.HIC_ASM_10.526	EVM_prediction_HIC_ASM_11.701;EVM_prediction_HIC_ASM_0.1097;EVM_prediction_HIC_ASM_0.1096;;EVM_prediction_HIC_ASM_0.1824;EVM_prediction_HIC_ASM_12.893;EVM_prediction_HIC_ASM_0.1098;EVM_prediction_HIC_ASM_12.1091;EVM_prediction_HIC_ASM_8.978;EVM_prediction_ORIGINAL_318.1;;EVM_prediction_HIC_ASM_10.534;EVM_prediction_HIC_ASM_9.473;EVM_prediction_ORIGINAL_488.1;EVM_prediction_HIC_ASM_1.1094;EVM_pred…
13	map05146	Amoebiasis	KEGG PATHWAY	13/190	62/9559	1.77638e-10	3.81921e-08	Human Diseases	Infectious disease: parasitic	MSTRG.130|evm.TU.HIC_ASM_0.1096|evm.TU.HIC_ASM_0.1098|MSTRG.1158|evm.TU.HIC_ASM_8.978|evm.TU.HIC_ASM_0.1097|evm.TU.HIC_ASM_1.1094|evm.TU.HIC_ASM_9.473|evm.TU.HIC_ASM_11.610|evm.TU.ORIGINAL_488.1|evm.TU.ORIGINAL_318.1|evm.TU.HIC_ASM_10.534|evm.TU.HIC_ASM_10.526	;EVM_prediction_HIC_ASM_0.1096;EVM_prediction_HIC_ASM_0.1098;;EVM_prediction_HIC_ASM_8.978;EVM_prediction_HIC_ASM_0.1097;EVM_prediction_HIC_ASM_1.1094;EVM_prediction_HIC_ASM_9.473;EVM_prediction_HIC_ASM_11.610;EVM_prediction_ORIGINAL_488.1;EVM_prediction_ORIGINAL_318.1;EVM_prediction_HIC_ASM_10.534;EVM_prediction_HIC_ASM_10.526
11	map04512	ECM-receptor interaction	KEGG PATHWAY	11/190	46/9559	1.04227e-09	7.46957e-08	Environmental Information Processing	Signaling molecules and interaction	evm.TU.HIC_ASM_11.701|evm.TU.HIC_ASM_0.1097|evm.TU.HIC_ASM_0.1096|MSTRG.130|evm.TU.HIC_ASM_0.1098|evm.TU.HIC_ASM_12.1091|evm.TU.ORIGINAL_318.1|evm.TU.HIC_ASM_8.978|evm.TU.ORIGINAL_488.1|evm.TU.HIC_ASM_10.534|evm.TU.HIC_ASM_10.526	EVM_prediction_HIC_ASM_11.701;EVM_prediction_HIC_ASM_0.1097;EVM_prediction_HIC_ASM_0.1096;;EVM_prediction_HIC_ASM_0.1098;EVM_prediction_HIC_ASM_12.1091;EVM_prediction_ORIGINAL_318.1;EVM_prediction_HIC_ASM_8.978;EVM_prediction_ORIGINAL_488.1;EVM_prediction_HIC_ASM_10.534;EVM_prediction_HIC_ASM_10.526
10	map05222	Small cell lung cancer	KEGG PATHWAY	10/190	53/9559	7.05406e-08	3.79156e-06	Human Diseases	Cancer: specific types	evm.TU.HIC_ASM_11.701|MSTRG.130|evm.TU.HIC_ASM_0.1096|evm.TU.HIC_ASM_0.1097|evm.TU.HIC_ASM_0.1098|evm.TU.HIC_ASM_8.978|evm.TU.ORIGINAL_318.1|evm.TU.ORIGINAL_488.1|evm.TU.HIC_ASM_10.534|evm.TU.HIC_ASM_10.526	EVM_prediction_HIC_ASM_11.701;;EVM_prediction_HIC_ASM_0.1096;EVM_prediction_HIC_ASM_0.1097;EVM_prediction_HIC_ASM_0.1098;EVM_prediction_HIC_ASM_8.978;EVM_prediction_ORIGINAL_318.1;EVM_prediction_ORIGINAL_488.1;EVM_prediction_HIC_ASM_10.534;EVM_prediction_HIC_ASM_10.526
13	map04151	PI3K-Akt signaling pathway	KEGG PATHWAY	13/190	142/9559	4.63856e-06	0.000199458	Environmental Information Processing	Signal transduction	evm.TU.HIC_ASM_11.701|evm.TU.HIC_ASM_0.1097|evm.TU.HIC_ASM_0.1096|evm.TU.HIC_ASM_0.1824|MSTRG.130|evm.TU.HIC_ASM_0.1098|evm.TU.HIC_ASM_12.1091|evm.TU.HIC_ASM_1.586|evm.TU.ORIGINAL_318.1|evm.TU.HIC_ASM_8.978|evm.TU.ORIGINAL_488.1|evm.TU.HIC_ASM_10.534|evm.TU.HIC_ASM_10.526	EVM_prediction_HIC_ASM_11.701;EVM_prediction_HIC_ASM_0.1097;EVM_prediction_HIC_ASM_0.1096;EVM_prediction_HIC_ASM_0.1824;;EVM_prediction_HIC_ASM_0.1098;EVM_prediction_HIC_ASM_12.1091;EVM_prediction_HIC_ASM_1.586;EVM_prediction_ORIGINAL_318.1;EVM_prediction_HIC_ASM_8.978;EVM_prediction_ORIGINAL_488.1;EVM_prediction_HIC_ASM_10.534;EVM_prediction_HIC_ASM_10.526
9	map00520	Amino sugar and nucleotide sugar metabolism	KEGG PATHWAY	9/190	75/9559	1.6236e-05	0.000581791	Metabolism	Carbohydrate metabolism	evm.TU.HIC_ASM_11.259|evm.TU.HIC_ASM_12.297|evm.TU.HIC_ASM_12.806_evm.TU.HIC_ASM_12.807|evm.TU.HIC_ASM_0.1975|evm.TU.HIC_ASM_3.515|evm.TU.HIC_ASM_12.811|evm.TU.HIC_ASM_12.808|evm.TU.HIC_ASM_12.298|evm.TU.HIC_ASM_0.1564	EVM_prediction_HIC_ASM_11.259;EVM_prediction_HIC_ASM_12.297;MERGED%3A%20EVM_prediction_HIC_ASM_12.806%3B%20EVM_prediction_HIC_ASM_12.807;EVM_prediction_HIC_ASM_0.1975;EVM_prediction_HIC_ASM_3.515;EVM_prediction_HIC_ASM_12.811;EVM_prediction_HIC_ASM_12.808;EVM_prediction_HIC_ASM_12.298;EVM_prediction_HIC_ASM_0.1564
8	map05145	Toxoplasmosis	KEGG PATHWAY	8/190	60/9559	2.22162e-05	0.000682354	Human Diseases	Infectious disease: parasitic	evm.TU.HIC_ASM_11.701|evm.TU.HIC_ASM_0.1097|evm.TU.HIC_ASM_0.1096|MSTRG.130|evm.TU.HIC_ASM_0.1098|evm.TU.HIC_ASM_8.978|evm.TU.ORIGINAL_318.1|evm.TU.ORIGINAL_488.1	EVM_prediction_HIC_ASM_11.701;EVM_prediction_HIC_ASM_0.1097;EVM_prediction_HIC_ASM_0.1096;;EVM_prediction_HIC_ASM_0.1098;EVM_prediction_HIC_ASM_8.978;EVM_prediction_ORIGINAL_318.1;EVM_prediction_ORIGINAL_488.1
6	map05410	Hypertrophic cardiomyopathy	KEGG PATHWAY	6/190	53/9559	0.000601754	0.0161721	Human Diseases	Cardiovascular disease	evm.TU.HIC_ASM_11.701|evm.TU.HIC_ASM_3.1205|evm.TU.HIC_ASM_0.33|evm.TU.HIC_ASM_3.1206|evm.TU.HIC_ASM_12.1091|evm.TU.HIC_ASM_2.852	EVM_prediction_HIC_ASM_11.701;EVM_prediction_HIC_ASM_3.1205;EVM_prediction_HIC_ASM_0.33;EVM_prediction_HIC_ASM_3.1206;EVM_prediction_HIC_ASM_12.1091;EVM_prediction_HIC_ASM_2.852
13	map04142	Lysosome	KEGG PATHWAY	13/190	240/9559	0.000987466	0.0235895	Cellular Processes	Transport and catabolism	MSTRG.4267|evm.TU.HIC_ASM_1.514|evm.TU.HIC_ASM_2.911|evm.TU.HIC_ASM_0.1975|evm.TU.HIC_ASM_6.780|evm.TU.HIC_ASM_6.1037|evm.TU.HIC_ASM_12.336|evm.TU.HIC_ASM_1.1336|evm.TU.HIC_ASM_2.90|evm.TU.HIC_ASM_9.1020|evm.TU.HIC_ASM_3.1187|evm.TU.HIC_ASM_2.589|evm.TU.ORIGINAL_1323.1	;EVM_prediction_HIC_ASM_1.514;EVM_prediction_HIC_ASM_2.911;EVM_prediction_HIC_ASM_0.1975;EVM_prediction_HIC_ASM_6.780;EVM_prediction_HIC_ASM_6.1037;EVM_prediction_HIC_ASM_12.336;EVM_prediction_HIC_ASM_1.1336;EVM_prediction_HIC_ASM_2.90;EVM_prediction_HIC_ASM_9.1020;EVM_prediction_HIC_ASM_3.1187;EVM_prediction_HIC_ASM_2.589;EVM_prediction_ORIGINAL_1323.1
6	map05414	Dilated cardiomyopathy	KEGG PATHWAY	6/190	61/9559	0.00127645	0.0274437	Human Diseases	Cardiovascular disease	evm.TU.HIC_ASM_11.701|evm.TU.HIC_ASM_3.1205|evm.TU.HIC_ASM_0.33|evm.TU.HIC_ASM_3.1206|evm.TU.HIC_ASM_12.1091|evm.TU.HIC_ASM_2.852	EVM_prediction_HIC_ASM_11.701;EVM_prediction_HIC_ASM_3.1205;EVM_prediction_HIC_ASM_0.33;EVM_prediction_HIC_ASM_3.1206;EVM_prediction_HIC_ASM_12.1091;EVM_prediction_HIC_ASM_2.852
11	map05165	Human papillomavirus infection	KEGG PATHWAY	11/190	190/9559	0.00141725	0.0277007	Human Diseases	Infectious disease: viral	evm.TU.HIC_ASM_11.701|evm.TU.HIC_ASM_0.1097|evm.TU.HIC_ASM_0.1096|MSTRG.130|evm.TU.HIC_ASM_0.1098|evm.TU.HIC_ASM_12.1091|evm.TU.ORIGINAL_318.1|evm.TU.HIC_ASM_8.978|evm.TU.ORIGINAL_488.1|evm.TU.HIC_ASM_10.534|evm.TU.HIC_ASM_10.526	EVM_prediction_HIC_ASM_11.701;EVM_prediction_HIC_ASM_0.1097;EVM_prediction_HIC_ASM_0.1096;;EVM_prediction_HIC_ASM_0.1098;EVM_prediction_HIC_ASM_12.1091;EVM_prediction_ORIGINAL_318.1;EVM_prediction_HIC_ASM_8.978;EVM_prediction_ORIGINAL_488.1;EVM_prediction_HIC_ASM_10.534;EVM_prediction_HIC_ASM_10.526
13	map05200	Pathways in cancer	KEGG PATHWAY	13/190	258/9559	0.00189693	0.0339866	Human Diseases	Cancer: overview	evm.TU.HIC_ASM_11.701|evm.TU.HIC_ASM_0.1097|evm.TU.HIC_ASM_0.1096|evm.TU.HIC_ASM_0.1824|evm.TU.HIC_ASM_3.296_evm.TU.HIC_ASM_3.295|MSTRG.130|evm.TU.HIC_ASM_0.1098|evm.TU.HIC_ASM_8.978|evm.TU.ORIGINAL_318.1|evm.TU.ORIGINAL_488.1|evm.TU.HIC_ASM_4.221|evm.TU.HIC_ASM_10.534|evm.TU.HIC_ASM_10.526	EVM_prediction_HIC_ASM_11.701;EVM_prediction_HIC_ASM_0.1097;EVM_prediction_HIC_ASM_0.1096;EVM_prediction_HIC_ASM_0.1824;MERGED%3A%20EVM_prediction_HIC_ASM_3.296%3B%20EVM_prediction_HIC_ASM_3.295;;EVM_prediction_HIC_ASM_0.1098;EVM_prediction_HIC_ASM_8.978;EVM_prediction_ORIGINAL_318.1;EVM_prediction_ORIGINAL_488.1;EVM_prediction_HIC_ASM_4.221;EVM_prediction_HIC_ASM_10.534;EVM_prediction_HIC_ASM_10…
3	map05033	Nicotine addiction	KEGG PATHWAY	3/190	19/9559	0.00592347	0.097965	Human Diseases	Substance dependence	evm.TU.HIC_ASM_2.961|evm.TU.HIC_ASM_1.829|evm.TU.HIC_ASM_2.743	EVM_prediction_HIC_ASM_2.961;EVM_prediction_HIC_ASM_1.829;EVM_prediction_HIC_ASM_2.743
3	map00670	One carbon pool by folate	KEGG PATHWAY	3/190	19/9559	0.00592347	0.097965	Metabolism	Metabolism of cofactors and vitamins	evm.TU.HIC_ASM_9.993|evm.TU.HIC_ASM_9.992|evm.TU.HIC_ASM_2.1428	EVM_prediction_HIC_ASM_9.993;EVM_prediction_HIC_ASM_9.992;EVM_prediction_HIC_ASM_2.1428
4	map04670	Leukocyte transendothelial migration	KEGG PATHWAY	4/190	41/9559	0.00862707	0.123655	Organismal Systems	Immune system	evm.TU.HIC_ASM_0.1824|evm.TU.HIC_ASM_11.701|evm.TU.HIC_ASM_9.473|evm.TU.HIC_ASM_1.1094	EVM_prediction_HIC_ASM_0.1824;EVM_prediction_HIC_ASM_11.701;EVM_prediction_HIC_ASM_9.473;EVM_prediction_HIC_ASM_1.1094
3	map05416	Viral myocarditis	KEGG PATHWAY	3/190	25/9559	0.0128863	0.17316	Human Diseases	Cardiovascular disease	evm.TU.HIC_ASM_3.1205|evm.TU.HIC_ASM_0.1824|evm.TU.HIC_ASM_3.1206	EVM_prediction_HIC_ASM_3.1205;EVM_prediction_HIC_ASM_0.1824;EVM_prediction_HIC_ASM_3.1206
6	map04022	cGMP-PKG signaling pathway	KEGG PATHWAY	6/190	102/9559	0.0158947	0.201021	Environmental Information Processing	Signal transduction	evm.TU.HIC_ASM_11.174|evm.TU.HIC_ASM_3.1205|evm.TU.HIC_ASM_0.33|evm.TU.HIC_ASM_3.1206|evm.TU.HIC_ASM_6.899|evm.TU.HIC_ASM_1.586	EVM_prediction_HIC_ASM_11.174;EVM_prediction_HIC_ASM_3.1205;EVM_prediction_HIC_ASM_0.33;EVM_prediction_HIC_ASM_3.1206;EVM_prediction_HIC_ASM_6.899;EVM_prediction_HIC_ASM_1.586
3	map00140	Steroid hormone biosynthesis	KEGG PATHWAY	3/190	30/9559	0.0211622	0.206812	Metabolism	Lipid metabolism	evm.TU.HIC_ASM_7.267|evm.TU.HIC_ASM_7.266|evm.TU.HIC_ASM_0.1642	EVM_prediction_HIC_ASM_7.267;EVM_prediction_HIC_ASM_7.266;EVM_prediction_HIC_ASM_0.1642
4	map04260	Cardiac muscle contraction	KEGG PATHWAY	4/190	55/9559	0.023464	0.210198	Organismal Systems	Circulatory system	evm.TU.HIC_ASM_3.1205|evm.TU.HIC_ASM_0.33|evm.TU.HIC_ASM_3.1206|evm.TU.HIC_ASM_2.852	EVM_prediction_HIC_ASM_3.1205;EVM_prediction_HIC_ASM_0.33;EVM_prediction_HIC_ASM_3.1206;EVM_prediction_HIC_ASM_2.852
2	map00430	Taurine and hypotaurine metabolism	KEGG PATHWAY	2/190	12/9559	0.0227543	0.212703	Metabolism	Metabolism of other amino acids	evm.TU.HIC_ASM_5.958|evm.TU.HIC_ASM_3.1553	EVM_prediction_HIC_ASM_5.958;EVM_prediction_HIC_ASM_3.1553
7	map04080	Neuroactive ligand-receptor interaction	KEGG PATHWAY	7/190	139/9559	0.02079	0.21285	Environmental Information Processing	Signaling molecules and interaction	evm.TU.HIC_ASM_5.556|evm.TU.HIC_ASM_12.1228|evm.TU.HIC_ASM_12.770|evm.TU.HIC_ASM_1.829|evm.TU.HIC_ASM_0.1180|evm.TU.HIC_ASM_2.961|evm.TU.HIC_ASM_5.1103	EVM_prediction_HIC_ASM_5.556;EVM_prediction_HIC_ASM_12.1228;EVM_prediction_HIC_ASM_12.770;EVM_prediction_HIC_ASM_1.829;EVM_prediction_HIC_ASM_0.1180;EVM_prediction_HIC_ASM_2.961;EVM_prediction_HIC_ASM_5.1103
4	map05100	Bacterial invasion of epithelial cells	KEGG PATHWAY	4/190	56/9559	0.0248882	0.214038	Human Diseases	Infectious disease: bacterial	evm.TU.HIC_ASM_0.1824|evm.TU.HIC_ASM_11.701|evm.TU.HIC_ASM_9.473|evm.TU.HIC_ASM_4.1112	EVM_prediction_HIC_ASM_0.1824;EVM_prediction_HIC_ASM_11.701;EVM_prediction_HIC_ASM_9.473;EVM_prediction_HIC_ASM_4.1112
3	map00100	Steroid biosynthesis	KEGG PATHWAY	3/190	29/9559	0.0193225	0.218649	Metabolism	Lipid metabolism	evm.TU.HIC_ASM_1.1336|evm.TU.HIC_ASM_6.1037|evm.TU.HIC_ASM_2.61	EVM_prediction_HIC_ASM_1.1336;EVM_prediction_HIC_ASM_6.1037;EVM_prediction_HIC_ASM_2.61
3	map00590	Arachidonic acid metabolism	KEGG PATHWAY	3/190	29/9559	0.0193225	0.218649	Metabolism	Lipid metabolism	evm.TU.HIC_ASM_3.1540|evm.TU.HIC_ASM_8.473|evm.TU.HIC_ASM_3.1553	EVM_prediction_HIC_ASM_3.1540;EVM_prediction_HIC_ASM_8.473;EVM_prediction_HIC_ASM_3.1553
2	map00515	Mannose type O-glycan biosynthesis	KEGG PATHWAY	2/190	11/9559	0.0192102	0.229455	Metabolism	Glycan biosynthesis and metabolism	evm.TU.HIC_ASM_4.1064|evm.TU.HIC_ASM_4.1063	EVM_prediction_HIC_ASM_4.1064;EVM_prediction_HIC_ASM_4.1063
2	map04711	Circadian rhythm - fly	KEGG PATHWAY	2/190	14/9559	0.0305695	0.252787	Organismal Systems	Environmental adaptation	evm.TU.HIC_ASM_8.304|evm.TU.HIC_ASM_11.474	EVM_prediction_HIC_ASM_8.304;EVM_prediction_HIC_ASM_11.474
6	map04810	Regulation of actin cytoskeleton	KEGG PATHWAY	6/190	124/9559	0.0370266	0.284312	Cellular Processes	Cell motility	evm.TU.HIC_ASM_11.701|evm.TU.HIC_ASM_0.1824|evm.TU.HIC_ASM_12.1091|evm.TU.HIC_ASM_1.586|evm.TU.HIC_ASM_9.473|evm.TU.HIC_ASM_1.1094	EVM_prediction_HIC_ASM_11.701;EVM_prediction_HIC_ASM_0.1824;EVM_prediction_HIC_ASM_12.1091;EVM_prediction_HIC_ASM_1.586;EVM_prediction_HIC_ASM_9.473;EVM_prediction_HIC_ASM_1.1094
3	map05412	Arrhythmogenic right ventricular cardiomyopathy	KEGG PATHWAY	3/190	37/9559	0.0366281	0.291669	Human Diseases	Cardiovascular disease	evm.TU.HIC_ASM_12.1091|evm.TU.HIC_ASM_11.701|evm.TU.HIC_ASM_0.33	EVM_prediction_HIC_ASM_12.1091;EVM_prediction_HIC_ASM_11.701;EVM_prediction_HIC_ASM_0.33
5	map04723	Retrograde endocannabinoid signaling	KEGG PATHWAY	5/190	97/9559	0.0437817	0.324588	Organismal Systems	Nervous system	evm.TU.HIC_ASM_2.961|evm.TU.HIC_ASM_9.462|evm.TU.HIC_ASM_1.829|evm.TU.HIC_ASM_9.542|evm.TU.HIC_ASM_2.743	EVM_prediction_HIC_ASM_2.961;EVM_prediction_HIC_ASM_9.462;EVM_prediction_HIC_ASM_1.829;EVM_prediction_HIC_ASM_9.542;EVM_prediction_HIC_ASM_2.743
3	map05204	Chemical carcinogenesis - DNA adducts	KEGG PATHWAY	3/190	43/9559	0.053407	0.38275	Human Diseases	Cancer: overview	evm.TU.HIC_ASM_3.1540|evm.TU.HIC_ASM_8.473|evm.TU.HIC_ASM_0.1642	EVM_prediction_HIC_ASM_3.1540;EVM_prediction_HIC_ASM_8.473;EVM_prediction_HIC_ASM_0.1642
4	map04612	Antigen processing and presentation	KEGG PATHWAY	4/190	80/9559	0.0747029	0.391735	Organismal Systems	Immune system	evm.TU.HIC_ASM_3.1187|evm.TU.HIC_ASM_2.90|evm.TU.ORIGINAL_1323.1|evm.TU.HIC_ASM_2.911	EVM_prediction_HIC_ASM_3.1187;EVM_prediction_HIC_ASM_2.90;EVM_prediction_ORIGINAL_1323.1;EVM_prediction_HIC_ASM_2.911
1	map00785	Lipoic acid metabolism	KEGG PATHWAY	1/190	3/9559	0.0584583	0.392767	Metabolism	Metabolism of cofactors and vitamins	evm.TU.HIC_ASM_8.573	EVM_prediction_HIC_ASM_8.573
1	map00290	Valine, leucine and isoleucine biosynthesis	KEGG PATHWAY	1/190	3/9559	0.0584583	0.392767	Metabolism	Amino acid metabolism	evm.TU.HIC_ASM_2.567_evm.TU.HIC_ASM_2.568	MERGED%3A%20EVM_prediction_HIC_ASM_2.567%3B%20EVM_prediction_HIC_ASM_2.568
3	map04933	AGE-RAGE signaling pathway in diabetic complications	KEGG PATHWAY	3/190	49/9559	0.0732371	0.393649	Human Diseases	Endocrine and metabolic disease	evm.TU.HIC_ASM_0.1824|evm.TU.HIC_ASM_10.534|evm.TU.HIC_ASM_10.526	EVM_prediction_HIC_ASM_0.1824;EVM_prediction_HIC_ASM_10.534;EVM_prediction_HIC_ASM_10.526
3	map00600	Sphingolipid metabolism	KEGG PATHWAY	3/190	48/9559	0.0697309	0.39453	Metabolism	Lipid metabolism	evm.TU.HIC_ASM_2.589|evm.TU.HIC_ASM_0.1975|evm.TU.HIC_ASM_1.514	EVM_prediction_HIC_ASM_2.589;EVM_prediction_HIC_ASM_0.1975;EVM_prediction_HIC_ASM_1.514
6	map04140	Autophagy - animal	KEGG PATHWAY	6/190	147/9559	0.0727141	0.40086	Cellular Processes	Transport and catabolism	evm.TU.HIC_ASM_2.911|evm.TU.HIC_ASM_1.586|evm.TU.HIC_ASM_12.336|evm.TU.HIC_ASM_2.90|evm.TU.HIC_ASM_3.1187|evm.TU.ORIGINAL_1323.1	EVM_prediction_HIC_ASM_2.911;EVM_prediction_HIC_ASM_1.586;EVM_prediction_HIC_ASM_12.336;EVM_prediction_HIC_ASM_2.90;EVM_prediction_HIC_ASM_3.1187;EVM_prediction_ORIGINAL_1323.1
5	map04974	Protein digestion and absorption	KEGG PATHWAY	5/190	105/9559	0.0579333	0.401795	Organismal Systems	Digestive system	evm.TU.HIC_ASM_0.1622|evm.TU.HIC_ASM_5.556|evm.TU.HIC_ASM_4.861|evm.TU.HIC_ASM_10.534|evm.TU.HIC_ASM_10.526	EVM_prediction_HIC_ASM_0.1622;EVM_prediction_HIC_ASM_5.556;EVM_prediction_HIC_ASM_4.861;EVM_prediction_HIC_ASM_10.534;EVM_prediction_HIC_ASM_10.526
5	map04210	Apoptosis	KEGG PATHWAY	5/190	115/9559	0.0789002	0.403894	Cellular Processes	Cell growth and death	evm.TU.HIC_ASM_12.336|evm.TU.HIC_ASM_3.1187|evm.TU.HIC_ASM_2.90|evm.TU.ORIGINAL_1323.1|evm.TU.HIC_ASM_2.911	EVM_prediction_HIC_ASM_12.336;EVM_prediction_HIC_ASM_3.1187;EVM_prediction_HIC_ASM_2.90;EVM_prediction_ORIGINAL_1323.1;EVM_prediction_HIC_ASM_2.911
3	map00980	Metabolism of xenobiotics by cytochrome P450	KEGG PATHWAY	3/190	47/9559	0.0663035	0.407293	Metabolism	Xenobiotics biodegradation and metabolism	evm.TU.HIC_ASM_3.1540|evm.TU.HIC_ASM_8.473|evm.TU.HIC_ASM_0.1642	EVM_prediction_HIC_ASM_3.1540;EVM_prediction_HIC_ASM_8.473;EVM_prediction_HIC_ASM_0.1642
2	map00770	Pantothenate and CoA biosynthesis	KEGG PATHWAY	2/190	21/9559	0.0644636	0.407638	Metabolism	Metabolism of cofactors and vitamins	evm.TU.HIC_ASM_2.567_evm.TU.HIC_ASM_2.568|MSTRG.11768	MERGED%3A%20EVM_prediction_HIC_ASM_2.567%3B%20EVM_prediction_HIC_ASM_2.568;
4	map04071	Sphingolipid signaling pathway	KEGG PATHWAY	4/190	78/9559	0.0694134	0.414552	Environmental Information Processing	Signal transduction	evm.TU.HIC_ASM_0.1824|evm.TU.HIC_ASM_12.336|evm.TU.HIC_ASM_2.589|evm.TU.HIC_ASM_1.514	EVM_prediction_HIC_ASM_0.1824;EVM_prediction_HIC_ASM_12.336;EVM_prediction_HIC_ASM_2.589;EVM_prediction_HIC_ASM_1.514
4	map04919	Thyroid hormone signaling pathway	KEGG PATHWAY	4/190	78/9559	0.0694134	0.414552	Organismal Systems	Endocrine system	evm.TU.HIC_ASM_3.1205|evm.TU.HIC_ASM_0.33|evm.TU.HIC_ASM_11.174|evm.TU.HIC_ASM_3.1206	EVM_prediction_HIC_ASM_3.1205;EVM_prediction_HIC_ASM_0.33;EVM_prediction_HIC_ASM_11.174;EVM_prediction_HIC_ASM_3.1206
5	map04145	Phagosome	KEGG PATHWAY	5/190	118/9559	0.0858895	0.419687	Cellular Processes	Transport and catabolism	evm.TU.HIC_ASM_0.1824|evm.TU.HIC_ASM_3.1187|evm.TU.HIC_ASM_2.90|evm.TU.HIC_ASM_2.911|evm.TU.HIC_ASM_11.701	EVM_prediction_HIC_ASM_0.1824;EVM_prediction_HIC_ASM_3.1187;EVM_prediction_HIC_ASM_2.90;EVM_prediction_HIC_ASM_2.911;EVM_prediction_HIC_ASM_11.701
3	map05323	Rheumatoid arthritis	KEGG PATHWAY	3/190	52/9559	0.0842136	0.421068	Human Diseases	Immune disease	evm.TU.HIC_ASM_3.1187|evm.TU.HIC_ASM_2.90|evm.TU.HIC_ASM_2.911	EVM_prediction_HIC_ASM_3.1187;EVM_prediction_HIC_ASM_2.90;EVM_prediction_HIC_ASM_2.911
3	map00330	Arginine and proline metabolism	KEGG PATHWAY	3/190	56/9559	0.0998633	0.456821	Metabolism	Amino acid metabolism	evm.TU.HIC_ASM_4.32|evm.TU.HIC_ASM_4.366_evm.TU.HIC_ASM_4.367|evm.TU.HIC_ASM_8.717	EVM_prediction_HIC_ASM_4.32;MERGED%3A%20EVM_prediction_HIC_ASM_4.366%3B%20EVM_prediction_HIC_ASM_4.367;EVM_prediction_HIC_ASM_8.717
3	map00270	Cysteine and methionine metabolism	KEGG PATHWAY	3/190	55/9559	0.0958467	0.457934	Metabolism	Amino acid metabolism	evm.TU.HIC_ASM_5.958|evm.TU.HIC_ASM_2.567_evm.TU.HIC_ASM_2.568|evm.TU.HIC_ASM_2.300	EVM_prediction_HIC_ASM_5.958;MERGED%3A%20EVM_prediction_HIC_ASM_2.567%3B%20EVM_prediction_HIC_ASM_2.568;EVM_prediction_HIC_ASM_2.300
4	map04261	Adrenergic signaling in cardiomyocytes	KEGG PATHWAY	4/190	90/9559	0.104052	0.466066	Organismal Systems	Circulatory system	evm.TU.HIC_ASM_3.1205|evm.TU.HIC_ASM_0.33|evm.TU.HIC_ASM_3.1206|evm.TU.HIC_ASM_2.852	EVM_prediction_HIC_ASM_3.1205;EVM_prediction_HIC_ASM_0.33;EVM_prediction_HIC_ASM_3.1206;EVM_prediction_HIC_ASM_2.852
2	map00511	Other glycan degradation	KEGG PATHWAY	2/190	27/9559	0.0998203	0.466552	Metabolism	Glycan biosynthesis and metabolism	evm.TU.HIC_ASM_0.1975|evm.TU.HIC_ASM_6.780	EVM_prediction_HIC_ASM_0.1975;EVM_prediction_HIC_ASM_6.780
6	map05131	Shigellosis	KEGG PATHWAY	6/190	167/9559	0.115587	0.497026	Human Diseases	Infectious disease: bacterial	evm.TU.HIC_ASM_11.701|evm.TU.HIC_ASM_9.1160|evm.TU.HIC_ASM_0.1824|evm.TU.HIC_ASM_12.893|evm.TU.HIC_ASM_9.473|evm.TU.HIC_ASM_1.1094	EVM_prediction_HIC_ASM_11.701;EVM_prediction_HIC_ASM_9.1160;EVM_prediction_HIC_ASM_0.1824;EVM_prediction_HIC_ASM_12.893;EVM_prediction_HIC_ASM_9.473;EVM_prediction_HIC_ASM_1.1094
1	map00750	Vitamin B6 metabolism	KEGG PATHWAY	1/190	6/9559	0.113516	0.498081	Metabolism	Metabolism of cofactors and vitamins	evm.TU.HIC_ASM_2.300	EVM_prediction_HIC_ASM_2.300
2	map04930	Type II diabetes mellitus	KEGG PATHWAY	2/190	31/9559	0.12573	0.530037	Human Diseases	Endocrine and metabolic disease	evm.TU.HIC_ASM_1.586|evm.TU.HIC_ASM_2.743	EVM_prediction_HIC_ASM_1.586;EVM_prediction_HIC_ASM_2.743
3	map04520	Adherens junction	KEGG PATHWAY	3/190	63/9559	0.129759	0.536504	Cellular Processes	Cellular community - eukaryotes	evm.TU.HIC_ASM_0.1824|evm.TU.HIC_ASM_9.473|evm.TU.HIC_ASM_1.1094	EVM_prediction_HIC_ASM_0.1824;EVM_prediction_HIC_ASM_9.473;EVM_prediction_HIC_ASM_1.1094
6	map05415	Diabetic cardiomyopathy	KEGG PATHWAY	6/190	180/9559	0.148994	0.561994	Human Diseases	Cardiovascular disease	evm.TU.HIC_ASM_0.1824|evm.TU.HIC_ASM_0.33|evm.TU.HIC_ASM_6.899|evm.TU.HIC_ASM_12.336|evm.TU.HIC_ASM_1.586|evm.TU.HIC_ASM_9.462	EVM_prediction_HIC_ASM_0.1824;EVM_prediction_HIC_ASM_0.33;EVM_prediction_HIC_ASM_6.899;EVM_prediction_HIC_ASM_12.336;EVM_prediction_HIC_ASM_1.586;EVM_prediction_HIC_ASM_9.462
3	map04721	Synaptic vesicle cycle	KEGG PATHWAY	3/190	65/9559	0.138824	0.563154	Organismal Systems	Nervous system	evm.TU.HIC_ASM_7.957|evm.TU.HIC_ASM_2.743|evm.TU.HIC_ASM_4.1112	EVM_prediction_HIC_ASM_7.957;EVM_prediction_HIC_ASM_2.743;EVM_prediction_HIC_ASM_4.1112
5	map04010	MAPK signaling pathway	KEGG PATHWAY	5/190	139/9559	0.14325	0.570349	Environmental Information Processing	Signal transduction	evm.TU.HIC_ASM_0.1824|evm.TU.HIC_ASM_3.296_evm.TU.HIC_ASM_3.295|evm.TU.HIC_ASM_1.586|evm.TU.HIC_ASM_2.743|MSTRG.11409	EVM_prediction_HIC_ASM_0.1824;MERGED%3A%20EVM_prediction_HIC_ASM_3.296%3B%20EVM_prediction_HIC_ASM_3.295;EVM_prediction_HIC_ASM_1.586;EVM_prediction_HIC_ASM_2.743;
7	map05020	Prion disease	KEGG PATHWAY	7/190	220/9559	0.148636	0.570658	Human Diseases	Neurodegenerative disease	evm.TU.HIC_ASM_0.1097|evm.TU.HIC_ASM_0.1096|evm.TU.HIC_ASM_2.743|evm.TU.HIC_ASM_0.1824|evm.TU.HIC_ASM_6.899|evm.TU.HIC_ASM_0.1098|evm.TU.HIC_ASM_9.462	EVM_prediction_HIC_ASM_0.1097;EVM_prediction_HIC_ASM_0.1096;EVM_prediction_HIC_ASM_2.743;EVM_prediction_HIC_ASM_0.1824;EVM_prediction_HIC_ASM_6.899;EVM_prediction_HIC_ASM_0.1098;EVM_prediction_HIC_ASM_9.462
1	map00604	Glycosphingolipid biosynthesis - ganglio series	KEGG PATHWAY	1/190	8/9559	0.14843	0.580226	Metabolism	Glycan biosynthesis and metabolism	evm.TU.HIC_ASM_0.1975	EVM_prediction_HIC_ASM_0.1975
2	map00790	Folate biosynthesis	KEGG PATHWAY	2/190	36/9559	0.160007	0.583076	Metabolism	Metabolism of cofactors and vitamins	evm.TU.HIC_ASM_3.1540|evm.TU.HIC_ASM_8.473	EVM_prediction_HIC_ASM_3.1540;EVM_prediction_HIC_ASM_8.473
3	map04217	Necroptosis	KEGG PATHWAY	3/190	69/9559	0.157565	0.584079	Cellular Processes	Cell growth and death	evm.TU.HIC_ASM_2.589|evm.TU.HIC_ASM_1.514|evm.TU.HIC_ASM_6.899	EVM_prediction_HIC_ASM_2.589;EVM_prediction_HIC_ASM_1.514;EVM_prediction_HIC_ASM_6.899
4	map05418	Fluid shear stress and atherosclerosis	KEGG PATHWAY	4/190	110/9559	0.175419	0.628584	Human Diseases	Cardiovascular disease	evm.TU.HIC_ASM_0.1824|evm.TU.HIC_ASM_3.1187|evm.TU.HIC_ASM_2.90|evm.TU.HIC_ASM_2.911	EVM_prediction_HIC_ASM_0.1824;EVM_prediction_HIC_ASM_3.1187;EVM_prediction_HIC_ASM_2.90;EVM_prediction_HIC_ASM_2.911
2	map03320	PPAR signaling pathway	KEGG PATHWAY	2/190	39/9559	0.181311	0.639047	Organismal Systems	Endocrine system	evm.TU.HIC_ASM_2.964|evm.TU.HIC_ASM_9.1160	EVM_prediction_HIC_ASM_2.964;EVM_prediction_HIC_ASM_9.1160
3	map00480	Glutathione metabolism	KEGG PATHWAY	3/190	76/9559	0.192051	0.665985	Metabolism	Metabolism of other amino acids	evm.TU.HIC_ASM_11.677|evm.TU.HIC_ASM_4.32|evm.TU.HIC_ASM_3.1553	EVM_prediction_HIC_ASM_11.677;EVM_prediction_HIC_ASM_4.32;EVM_prediction_HIC_ASM_3.1553
2	map00260	Glycine, serine and threonine metabolism	KEGG PATHWAY	2/190	42/9559	0.203005	0.681971	Metabolism	Amino acid metabolism	evm.TU.HIC_ASM_2.300|evm.TU.HIC_ASM_1.591	EVM_prediction_HIC_ASM_2.300;EVM_prediction_HIC_ASM_1.591
5	map05205	Proteoglycans in cancer	KEGG PATHWAY	5/190	157/9559	0.202528	0.691168	Human Diseases	Cancer: overview	evm.TU.HIC_ASM_0.1824|evm.TU.HIC_ASM_3.1187|evm.TU.HIC_ASM_2.90|evm.TU.HIC_ASM_2.911|evm.TU.HIC_ASM_11.701	EVM_prediction_HIC_ASM_0.1824;EVM_prediction_HIC_ASM_3.1187;EVM_prediction_HIC_ASM_2.90;EVM_prediction_HIC_ASM_2.911;EVM_prediction_HIC_ASM_11.701
2	map04514	Cell adhesion molecules	KEGG PATHWAY	2/190	43/9559	0.210303	0.695617	Environmental Information Processing	Signaling molecules and interaction	evm.TU.HIC_ASM_12.1091|evm.TU.HIC_ASM_11.701	EVM_prediction_HIC_ASM_12.1091;EVM_prediction_HIC_ASM_11.701
2	map04726	Serotonergic synapse	KEGG PATHWAY	2/190	44/9559	0.217627	0.698354	Organismal Systems	Nervous system	evm.TU.HIC_ASM_1.829|evm.TU.HIC_ASM_2.743	EVM_prediction_HIC_ASM_1.829;EVM_prediction_HIC_ASM_2.743
4	map04530	Tight junction	KEGG PATHWAY	4/190	120/9559	0.216041	0.703771	Cellular Processes	Cellular community - eukaryotes	evm.TU.HIC_ASM_0.1824|evm.TU.HIC_ASM_11.701|evm.TU.HIC_ASM_11.174|evm.TU.HIC_ASM_1.1094	EVM_prediction_HIC_ASM_0.1824;EVM_prediction_HIC_ASM_11.701;EVM_prediction_HIC_ASM_11.174;EVM_prediction_HIC_ASM_1.1094
4	map04015	Rap1 signaling pathway	KEGG PATHWAY	4/190	124/9559	0.232969	0.736594	Environmental Information Processing	Signal transduction	evm.TU.HIC_ASM_0.1824|evm.TU.HIC_ASM_11.701|evm.TU.HIC_ASM_1.586|evm.TU.HIC_ASM_12.893	EVM_prediction_HIC_ASM_0.1824;EVM_prediction_HIC_ASM_11.701;EVM_prediction_HIC_ASM_1.586;EVM_prediction_HIC_ASM_12.893
2	map00981	Insect hormone biosynthesis	KEGG PATHWAY	2/190	47/9559	0.239716	0.746941	Metabolism	Metabolism of terpenoids and polyketides	evm.TU.HIC_ASM_9.938|evm.TU.HIC_ASM_11.464	EVM_prediction_HIC_ASM_9.938;EVM_prediction_HIC_ASM_11.464
3	map00310	Lysine degradation	KEGG PATHWAY	3/190	87/9559	0.249427	0.755307	Metabolism	Amino acid metabolism	evm.TU.HIC_ASM_3.296_evm.TU.HIC_ASM_3.295|MSTRG.7652|evm.TU.HIC_ASM_9.1042	MERGED%3A%20EVM_prediction_HIC_ASM_3.296%3B%20EVM_prediction_HIC_ASM_3.295;;EVM_prediction_HIC_ASM_9.1042
2	map00020	Citrate cycle (TCA cycle)	KEGG PATHWAY	2/190	48/9559	0.247107	0.758971	Metabolism	Carbohydrate metabolism	evm.TU.HIC_ASM_11.677|MSTRG.9926	EVM_prediction_HIC_ASM_11.677;
2	map01523	Antifolate resistance	KEGG PATHWAY	2/190	49/9559	0.254505	0.759981	Human Diseases	Drug resistance: antineoplastic	evm.TU.FRAGSCAFF_24.2|evm.TU.HIC_ASM_2.1428	EVM_prediction_FRAGSCAFF_24.2;EVM_prediction_HIC_ASM_2.1428
2	map00240	Pyrimidine metabolism	KEGG PATHWAY	2/190	50/9559	0.261909	0.771376	Metabolism	Nucleotide metabolism	MSTRG.11768|evm.TU.HIC_ASM_1.1402	;EVM_prediction_HIC_ASM_1.1402
2	map05210	Colorectal cancer	KEGG PATHWAY	2/190	50/9559	0.261909	0.771376	Human Diseases	Cancer: specific types	evm.TU.HIC_ASM_0.1824|evm.TU.HIC_ASM_4.221	EVM_prediction_HIC_ASM_0.1824;EVM_prediction_HIC_ASM_4.221
5	map04024	cAMP signaling pathway	KEGG PATHWAY	5/190	177/9559	0.276154	0.791643	Environmental Information Processing	Signal transduction	evm.TU.HIC_ASM_2.961|evm.TU.HIC_ASM_0.33|evm.TU.HIC_ASM_0.1824|evm.TU.FRAGSCAFF_24.2|evm.TU.HIC_ASM_0.1180	EVM_prediction_HIC_ASM_2.961;EVM_prediction_HIC_ASM_0.33;EVM_prediction_HIC_ASM_0.1824;EVM_prediction_FRAGSCAFF_24.2;EVM_prediction_HIC_ASM_0.1180
2	map04727	GABAergic synapse	KEGG PATHWAY	2/190	54/9559	0.291511	0.803524	Organismal Systems	Nervous system	evm.TU.HIC_ASM_1.829|evm.TU.HIC_ASM_2.743	EVM_prediction_HIC_ASM_1.829;EVM_prediction_HIC_ASM_2.743
2	map04977	Vitamin digestion and absorption	KEGG PATHWAY	2/190	54/9559	0.291511	0.803524	Organismal Systems	Digestive system	evm.TU.HIC_ASM_4.1298|evm.TU.HIC_ASM_3.1145	EVM_prediction_HIC_ASM_4.1298;EVM_prediction_HIC_ASM_3.1145
1	map04950	Maturity onset diabetes of the young	KEGG PATHWAY	1/190	17/9559	0.289363	0.818593	Human Diseases	Endocrine and metabolic disease	evm.TU.HIC_ASM_1.586	EVM_prediction_HIC_ASM_1.586
1	map04940	Type I diabetes mellitus	KEGG PATHWAY	1/190	17/9559	0.289363	0.818593	Human Diseases	Endocrine and metabolic disease	evm.TU.HIC_ASM_1.586	EVM_prediction_HIC_ASM_1.586
1	map00220	Arginine biosynthesis	KEGG PATHWAY	1/190	20/9559	0.330978	0.847147	Metabolism	Amino acid metabolism	evm.TU.HIC_ASM_7.212	EVM_prediction_HIC_ASM_7.212
1	map05215	Prostate cancer	KEGG PATHWAY	1/190	49/9559	0.627033	0.847874	Human Diseases	Cancer: specific types	evm.TU.HIC_ASM_1.586	EVM_prediction_HIC_ASM_1.586
1	map00410	beta-Alanine metabolism	KEGG PATHWAY	1/190	45/9559	0.595685	0.848161	Metabolism	Metabolism of other amino acids	MSTRG.11768
1	map04913	Ovarian steroidogenesis	KEGG PATHWAY	1/190	45/9559	0.595685	0.848161	Organismal Systems	Endocrine system	evm.TU.HIC_ASM_1.586	EVM_prediction_HIC_ASM_1.586
1	map05211	Renal cell carcinoma	KEGG PATHWAY	1/190	48/9559	0.61943	0.848264	Human Diseases	Cancer: specific types	evm.TU.HIC_ASM_0.1824	EVM_prediction_HIC_ASM_0.1824
1	map00982	Drug metabolism - cytochrome P450	KEGG PATHWAY	1/190	46/9559	0.603759	0.84842	Metabolism	Xenobiotics biodegradation and metabolism	evm.TU.HIC_ASM_0.1642	EVM_prediction_HIC_ASM_0.1642
3	map04613	Neutrophil extracellular trap formation	KEGG PATHWAY	3/190	100/9559	0.319891	0.849092	Organismal Systems	Immune system	evm.TU.ORIGINAL_195.15|evm.TU.HIC_ASM_0.1824|evm.TU.HIC_ASM_6.899	EVM_prediction_ORIGINAL_195.15;EVM_prediction_HIC_ASM_0.1824;EVM_prediction_HIC_ASM_6.899
1	map00130	Ubiquinone and other terpenoid-quinone biosynthesis	KEGG PATHWAY	1/190	27/9559	0.418892	0.849639	Metabolism	Metabolism of cofactors and vitamins	evm.TU.HIC_ASM_1.1053	EVM_prediction_HIC_ASM_1.1053
2	map04360	Axon guidance	KEGG PATHWAY	2/190	99/9559	0.589246	0.850254	Organismal Systems	Development and regeneration	evm.TU.HIC_ASM_0.1824|evm.TU.HIC_ASM_11.701	EVM_prediction_HIC_ASM_0.1824;EVM_prediction_HIC_ASM_11.701
2	map05206	MicroRNAs in cancer	KEGG PATHWAY	2/190	99/9559	0.589246	0.850254	Human Diseases	Cancer: overview	evm.TU.HIC_ASM_3.1333|evm.TU.HIC_ASM_2.852	EVM_prediction_HIC_ASM_3.1333;EVM_prediction_HIC_ASM_2.852
2	map05032	Morphine addiction	KEGG PATHWAY	2/190	59/9559	0.328285	0.850377	Human Diseases	Substance dependence	evm.TU.HIC_ASM_1.829|evm.TU.HIC_ASM_2.743	EVM_prediction_HIC_ASM_1.829;EVM_prediction_HIC_ASM_2.743
2	map05164	Influenza A	KEGG PATHWAY	2/190	106/9559	0.626574	0.852617	Human Diseases	Infectious disease: viral	evm.TU.HIC_ASM_5.556|evm.TU.HIC_ASM_6.899	EVM_prediction_HIC_ASM_5.556;EVM_prediction_HIC_ASM_6.899
1	map04620	Toll-like receptor signaling pathway	KEGG PATHWAY	1/190	43/9559	0.579042	0.852699	Organismal Systems	Immune system	evm.TU.HIC_ASM_0.1824	EVM_prediction_HIC_ASM_0.1824
2	map05130	Pathogenic Escherichia coli infection	KEGG PATHWAY	2/190	103/9559	0.610905	0.852887	Human Diseases	Infectious disease: bacterial	evm.TU.HIC_ASM_0.1824|evm.TU.HIC_ASM_11.701	EVM_prediction_HIC_ASM_0.1824;EVM_prediction_HIC_ASM_11.701
1	map00740	Riboflavin metabolism	KEGG PATHWAY	1/190	19/9559	0.317383	0.852967	Metabolism	Metabolism of cofactors and vitamins	evm.TU.HIC_ASM_9.1020	EVM_prediction_HIC_ASM_9.1020
1	map00513	Various types of N-glycan biosynthesis	KEGG PATHWAY	1/190	44/9559	0.587447	0.853386	Metabolism	Glycan biosynthesis and metabolism	evm.TU.HIC_ASM_0.1975	EVM_prediction_HIC_ASM_0.1975
2	map04976	Bile secretion	KEGG PATHWAY	2/190	98/9559	0.583694	0.853702	Organismal Systems	Digestive system	evm.TU.FRAGSCAFF_24.2|evm.TU.HIC_ASM_0.1642	EVM_prediction_FRAGSCAFF_24.2;EVM_prediction_HIC_ASM_0.1642
3	map05017	Spinocerebellar ataxia	KEGG PATHWAY	3/190	112/9559	0.385225	0.853849	Human Diseases	Neurodegenerative disease	evm.TU.HIC_ASM_2.961|evm.TU.HIC_ASM_0.33|evm.TU.HIC_ASM_6.899	EVM_prediction_HIC_ASM_2.961;EVM_prediction_HIC_ASM_0.33;EVM_prediction_HIC_ASM_6.899
3	map05207	Chemical carcinogenesis - receptor activation	KEGG PATHWAY	3/190	112/9559	0.385225	0.853849	Human Diseases	Cancer: overview	MSTRG.9484|evm.TU.HIC_ASM_2.743|evm.TU.HIC_ASM_0.1642	;EVM_prediction_HIC_ASM_2.743;EVM_prediction_HIC_ASM_0.1642
3	map04020	Calcium signaling pathway	KEGG PATHWAY	3/190	112/9559	0.385225	0.853849	Environmental Information Processing	Signal transduction	evm.TU.HIC_ASM_0.33|evm.TU.HIC_ASM_6.899|evm.TU.HIC_ASM_2.743	EVM_prediction_HIC_ASM_0.33;EVM_prediction_HIC_ASM_6.899;EVM_prediction_HIC_ASM_2.743
2	map00983	Drug metabolism - other enzymes	KEGG PATHWAY	2/190	104/9559	0.616183	0.854705	Metabolism	Xenobiotics biodegradation and metabolism	evm.TU.HIC_ASM_0.1642|MSTRG.11768	EVM_prediction_HIC_ASM_0.1642;
2	map04361	Axon regeneration	KEGG PATHWAY	2/190	104/9559	0.616183	0.854705	Organismal Systems	Development and regeneration	evm.TU.HIC_ASM_0.1824|evm.TU.HIC_ASM_9.604	EVM_prediction_HIC_ASM_0.1824;EVM_prediction_HIC_ASM_9.604
3	map04014	Ras signaling pathway	KEGG PATHWAY	3/190	118/9559	0.41742	0.854717	Environmental Information Processing	Signal transduction	evm.TU.HIC_ASM_0.1824|evm.TU.HIC_ASM_1.586|MSTRG.11409	EVM_prediction_HIC_ASM_0.1824;EVM_prediction_HIC_ASM_1.586;
1	map04918	Thyroid hormone synthesis	KEGG PATHWAY	1/190	53/9559	0.655962	0.854738	Organismal Systems	Endocrine system	evm.TU.HIC_ASM_8.362	EVM_prediction_HIC_ASM_8.362
2	map04550	Signaling pathways regulating pluripotency of stem cells	KEGG PATHWAY	2/190	71/9559	0.413966	0.855794	Cellular Processes	Cellular community - eukaryotes	evm.TU.HIC_ASM_9.55|evm.TU.HIC_ASM_9.1042	EVM_prediction_HIC_ASM_9.55;EVM_prediction_HIC_ASM_9.1042
1	map05230	Central carbon metabolism in cancer	KEGG PATHWAY	1/190	52/9559	0.648946	0.855971	Human Diseases	Cancer: overview	evm.TU.HIC_ASM_11.677	EVM_prediction_HIC_ASM_11.677
1	map00510	N-Glycan biosynthesis	KEGG PATHWAY	1/190	52/9559	0.648946	0.855971	Metabolism	Glycan biosynthesis and metabolism	evm.TU.HIC_ASM_11.245	EVM_prediction_HIC_ASM_11.245
2	map04310	Wnt signaling pathway	KEGG PATHWAY	2/190	113/9559	0.661233	0.856417	Environmental Information Processing	Signal transduction	evm.TU.HIC_ASM_5.1126|evm.TU.HIC_ASM_0.1824	EVM_prediction_HIC_ASM_5.1126;EVM_prediction_HIC_ASM_0.1824
5	map05208	Chemical carcinogenesis - reactive oxygen species	KEGG PATHWAY	5/190	190/9559	0.326669	0.856509	Human Diseases	Cancer: overview	evm.TU.HIC_ASM_0.1824|evm.TU.HIC_ASM_9.462|evm.TU.HIC_ASM_6.899|evm.TU.HIC_ASM_3.1540|evm.TU.HIC_ASM_8.473	EVM_prediction_HIC_ASM_0.1824;EVM_prediction_HIC_ASM_9.462;EVM_prediction_HIC_ASM_6.899;EVM_prediction_HIC_ASM_3.1540;EVM_prediction_HIC_ASM_8.473
1	map04750	Inflammatory mediator regulation of TRP channels	KEGG PATHWAY	1/190	60/9559	0.701318	0.856724	Organismal Systems	Sensory system	evm.TU.HIC_ASM_1.452	EVM_prediction_HIC_ASM_1.452
3	map04013	MAPK signaling pathway - fly	KEGG PATHWAY	3/190	125/9559	0.454268	0.856733	Environmental Information Processing	Signal transduction	evm.TU.HIC_ASM_5.1126|evm.TU.HIC_ASM_0.1824|evm.TU.HIC_ASM_8.362	EVM_prediction_HIC_ASM_5.1126;EVM_prediction_HIC_ASM_0.1824;EVM_prediction_HIC_ASM_8.362
1	map02010	ABC transporters	KEGG PATHWAY	1/190	61/9559	0.707292	0.85914	Environmental Information Processing	Membrane transport	evm.TU.FRAGSCAFF_24.2	EVM_prediction_FRAGSCAFF_24.2
2	map04066	HIF-1 signaling pathway	KEGG PATHWAY	2/190	65/9559	0.3717	0.859306	Environmental Information Processing	Signal transduction	evm.TU.HIC_ASM_1.586|evm.TU.HIC_ASM_3.247	EVM_prediction_HIC_ASM_1.586;EVM_prediction_HIC_ASM_3.247
2	map04926	Relaxin signaling pathway	KEGG PATHWAY	2/190	69/9559	0.400025	0.860054	Organismal Systems	Endocrine system	evm.TU.HIC_ASM_10.534|evm.TU.HIC_ASM_10.526	EVM_prediction_HIC_ASM_10.534;EVM_prediction_HIC_ASM_10.526
5	map05010	Alzheimer disease	KEGG PATHWAY	5/190	294/9559	0.700129	0.860159	Human Diseases	Neurodegenerative disease	evm.TU.HIC_ASM_0.33|evm.TU.HIC_ASM_1.586|evm.TU.HIC_ASM_6.899|evm.TU.HIC_ASM_4.1465|evm.TU.HIC_ASM_9.462	EVM_prediction_HIC_ASM_0.33;EVM_prediction_HIC_ASM_1.586;EVM_prediction_HIC_ASM_6.899;EVM_prediction_HIC_ASM_4.1465;EVM_prediction_HIC_ASM_9.462
1	map00603	Glycosphingolipid biosynthesis - globo and isoglobo series	KEGG PATHWAY	1/190	21/9559	0.344304	0.86076	Metabolism	Glycan biosynthesis and metabolism	evm.TU.HIC_ASM_0.1975	EVM_prediction_HIC_ASM_0.1975
1	map05231	Choline metabolism in cancer	KEGG PATHWAY	1/190	71/9559	0.76087	0.860984	Human Diseases	Cancer: overview	evm.TU.HIC_ASM_0.1824	EVM_prediction_HIC_ASM_0.1824
1	map04662	B cell receptor signaling pathway	KEGG PATHWAY	1/190	30/9559	0.452957	0.86182	Organismal Systems	Immune system	evm.TU.HIC_ASM_0.1824	EVM_prediction_HIC_ASM_0.1824
1	map05031	Amphetamine addiction	KEGG PATHWAY	1/190	55/9559	0.669578	0.862031	Human Diseases	Substance dependence	evm.TU.HIC_ASM_2.961	EVM_prediction_HIC_ASM_2.961
1	map05120	Epithelial cell signaling in Helicobacter pylori infection	KEGG PATHWAY	1/190	55/9559	0.669578	0.862031	Human Diseases	Infectious disease: bacterial	evm.TU.HIC_ASM_0.1824	EVM_prediction_HIC_ASM_0.1824
1	map04137	Mitophagy - animal	KEGG PATHWAY	1/190	51/9559	0.641788	0.862402	Cellular Processes	Transport and catabolism	evm.TU.HIC_ASM_9.1160	EVM_prediction_HIC_ASM_9.1160
1	map04666	Fc gamma R-mediated phagocytosis	KEGG PATHWAY	1/190	51/9559	0.641788	0.862402	Organismal Systems	Immune system	evm.TU.HIC_ASM_0.1824	EVM_prediction_HIC_ASM_0.1824
1	map04115	p53 signaling pathway	KEGG PATHWAY	1/190	51/9559	0.641788	0.862402	Cellular Processes	Cell growth and death	evm.TU.HIC_ASM_5.1126	EVM_prediction_HIC_ASM_5.1126
4	map05012	Parkinson disease	KEGG PATHWAY	4/190	237/9559	0.698049	0.862532	Human Diseases	Neurodegenerative disease	evm.TU.HIC_ASM_9.462|evm.TU.HIC_ASM_6.899|evm.TU.HIC_ASM_4.1465|evm.TU.HIC_ASM_9.1160	EVM_prediction_HIC_ASM_9.462;EVM_prediction_HIC_ASM_6.899;EVM_prediction_HIC_ASM_4.1465;EVM_prediction_HIC_ASM_9.1160
1	map00040	Pentose and glucuronate interconversions	KEGG PATHWAY	1/190	42/9559	0.570467	0.863735	Metabolism	Carbohydrate metabolism	evm.TU.HIC_ASM_0.1642	EVM_prediction_HIC_ASM_0.1642
1	map04720	Long-term potentiation	KEGG PATHWAY	1/190	42/9559	0.570467	0.863735	Organismal Systems	Nervous system	evm.TU.HIC_ASM_2.961	EVM_prediction_HIC_ASM_2.961
1	map00280	Valine, leucine and isoleucine degradation	KEGG PATHWAY	1/190	42/9559	0.570467	0.863735	Metabolism	Amino acid metabolism	evm.TU.HIC_ASM_2.567_evm.TU.HIC_ASM_2.568	MERGED%3A%20EVM_prediction_HIC_ASM_2.567%3B%20EVM_prediction_HIC_ASM_2.568
1	map00900	Terpenoid backbone biosynthesis	KEGG PATHWAY	1/190	42/9559	0.570467	0.863735	Metabolism	Metabolism of terpenoids and polyketides	evm.TU.HIC_ASM_9.938	EVM_prediction_HIC_ASM_9.938
8	map05022	Pathways of neurodegeneration - multiple diseases	KEGG PATHWAY	8/190	387/9559	0.506348	0.864007	Human Diseases	Neurodegenerative disease	evm.TU.HIC_ASM_2.743|evm.TU.HIC_ASM_9.1160|evm.TU.HIC_ASM_0.1824|evm.TU.HIC_ASM_0.33|evm.TU.HIC_ASM_6.899|evm.TU.HIC_ASM_2.961|evm.TU.HIC_ASM_9.462|evm.TU.HIC_ASM_8.344	EVM_prediction_HIC_ASM_2.743;EVM_prediction_HIC_ASM_9.1160;EVM_prediction_HIC_ASM_0.1824;EVM_prediction_HIC_ASM_0.33;EVM_prediction_HIC_ASM_6.899;EVM_prediction_HIC_ASM_2.961;EVM_prediction_HIC_ASM_9.462;EVM_prediction_HIC_ASM_8.344
3	map04152	AMPK signaling pathway	KEGG PATHWAY	3/190	104/9559	0.341738	0.864397	Environmental Information Processing	Signal transduction	evm.TU.HIC_ASM_3.247|evm.TU.HIC_ASM_1.586|evm.TU.HIC_ASM_2.964	EVM_prediction_HIC_ASM_3.247;EVM_prediction_HIC_ASM_1.586;EVM_prediction_HIC_ASM_2.964
1	map04370	VEGF signaling pathway	KEGG PATHWAY	1/190	28/9559	0.430475	0.864973	Environmental Information Processing	Signal transduction	evm.TU.HIC_ASM_0.1824	EVM_prediction_HIC_ASM_0.1824
1	map00531	Glycosaminoglycan degradation	KEGG PATHWAY	1/190	28/9559	0.430475	0.864973	Metabolism	Glycan biosynthesis and metabolism	evm.TU.HIC_ASM_0.1975	EVM_prediction_HIC_ASM_0.1975
2	map05322	Systemic lupus erythematosus	KEGG PATHWAY	2/190	62/9559	0.350114	0.865224	Human Diseases	Immune disease	evm.TU.ORIGINAL_195.15|evm.TU.HIC_ASM_1.1094	EVM_prediction_ORIGINAL_195.15;EVM_prediction_HIC_ASM_1.1094
1	map04713	Circadian entrainment	KEGG PATHWAY	1/190	64/9559	0.724511	0.865388	Organismal Systems	Environmental adaptation	evm.TU.HIC_ASM_2.961	EVM_prediction_HIC_ASM_2.961
1	map04730	Long-term depression	KEGG PATHWAY	1/190	26/9559	0.407074	0.866544	Organismal Systems	Nervous system	evm.TU.HIC_ASM_2.961	EVM_prediction_HIC_ASM_2.961
1	map04664	Fc epsilon RI signaling pathway	KEGG PATHWAY	1/190	26/9559	0.407074	0.866544	Organismal Systems	Immune system	evm.TU.HIC_ASM_0.1824	EVM_prediction_HIC_ASM_0.1824
1	map01040	Biosynthesis of unsaturated fatty acids	KEGG PATHWAY	1/190	26/9559	0.407074	0.866544	Metabolism	Lipid metabolism	evm.TU.HIC_ASM_2.964	EVM_prediction_HIC_ASM_2.964
3	map04932	Non-alcoholic fatty liver disease	KEGG PATHWAY	3/190	130/9559	0.479994	0.867216	Human Diseases	Endocrine and metabolic disease	evm.TU.HIC_ASM_0.1824|evm.TU.HIC_ASM_9.462|evm.TU.HIC_ASM_1.586	EVM_prediction_HIC_ASM_0.1824;EVM_prediction_HIC_ASM_9.462;EVM_prediction_HIC_ASM_1.586
1	map00350	Tyrosine metabolism	KEGG PATHWAY	1/190	31/9559	0.463864	0.867225	Metabolism	Amino acid metabolism	evm.TU.HIC_ASM_7.1082	EVM_prediction_HIC_ASM_7.1082
2	map05135	Yersinia infection	KEGG PATHWAY	2/190	84/9559	0.50029	0.867438	Human Diseases	Infectious disease: bacterial	evm.TU.HIC_ASM_0.1824|evm.TU.HIC_ASM_11.701	EVM_prediction_HIC_ASM_0.1824;EVM_prediction_HIC_ASM_11.701
5	map05016	Huntington disease	KEGG PATHWAY	5/190	302/9559	0.722281	0.867544	Human Diseases	Neurodegenerative disease	evm.TU.HIC_ASM_2.961|evm.TU.HIC_ASM_9.462|evm.TU.HIC_ASM_6.899|evm.TU.HIC_ASM_2.743|evm.TU.HIC_ASM_8.344	EVM_prediction_HIC_ASM_2.961;EVM_prediction_HIC_ASM_9.462;EVM_prediction_HIC_ASM_6.899;EVM_prediction_HIC_ASM_2.743;EVM_prediction_HIC_ASM_8.344
2	map00561	Glycerolipid metabolism	KEGG PATHWAY	2/190	76/9559	0.448091	0.867924	Metabolism	Lipid metabolism	evm.TU.HIC_ASM_9.787|evm.TU.HIC_ASM_4.1298	EVM_prediction_HIC_ASM_9.787;EVM_prediction_HIC_ASM_4.1298
2	map04213	Longevity regulating pathway - multiple species	KEGG PATHWAY	2/190	76/9559	0.448091	0.867924	Organismal Systems	Aging	evm.TU.HIC_ASM_1.586|evm.TU.HIC_ASM_12.1205	EVM_prediction_HIC_ASM_1.586;EVM_prediction_HIC_ASM_12.1205
2	map04120	Ubiquitin mediated proteolysis	KEGG PATHWAY	2/190	126/9559	0.718728	0.868127	Genetic Information Processing	Folding, sorting and degradation	evm.TU.HIC_ASM_5.1126|evm.TU.HIC_ASM_9.1160	EVM_prediction_HIC_ASM_5.1126;EVM_prediction_HIC_ASM_9.1160
1	map04725	Cholinergic synapse	KEGG PATHWAY	1/190	57/9559	0.682658	0.86847	Organismal Systems	Nervous system	evm.TU.HIC_ASM_2.743	EVM_prediction_HIC_ASM_2.743
1	map04724	Glutamatergic synapse	KEGG PATHWAY	1/190	57/9559	0.682658	0.86847	Organismal Systems	Nervous system	evm.TU.HIC_ASM_2.961	EVM_prediction_HIC_ASM_2.961
1	map01524	Platinum drug resistance	KEGG PATHWAY	1/190	57/9559	0.682658	0.86847	Human Diseases	Drug resistance: antineoplastic	evm.TU.HIC_ASM_4.221	EVM_prediction_HIC_ASM_4.221
1	map04745	Phototransduction - fly	KEGG PATHWAY	1/190	33/9559	0.485035	0.86902	Organismal Systems	Sensory system	evm.TU.HIC_ASM_9.542	EVM_prediction_HIC_ASM_9.542
1	map00071	Fatty acid degradation	KEGG PATHWAY	1/190	33/9559	0.485035	0.86902	Metabolism	Lipid metabolism	evm.TU.HIC_ASM_8.289	EVM_prediction_HIC_ASM_8.289
1	map05133	Pertussis	KEGG PATHWAY	1/190	33/9559	0.485035	0.86902	Human Diseases	Infectious disease: bacterial	evm.TU.HIC_ASM_11.701	EVM_prediction_HIC_ASM_11.701
1	map04917	Prolactin signaling pathway	KEGG PATHWAY	1/190	33/9559	0.485035	0.86902	Organismal Systems	Endocrine system	evm.TU.HIC_ASM_1.586	EVM_prediction_HIC_ASM_1.586
1	map04924	Renin secretion	KEGG PATHWAY	1/190	59/9559	0.695223	0.869028	Organismal Systems	Endocrine system	evm.TU.ORIGINAL_1323.1	EVM_prediction_ORIGINAL_1323.1
1	map04624	Toll and Imd signaling pathway	KEGG PATHWAY	1/190	59/9559	0.695223	0.869028	Organismal Systems	Immune system	evm.TU.HIC_ASM_8.362	EVM_prediction_HIC_ASM_8.362
1	map04068	FoxO signaling pathway	KEGG PATHWAY	1/190	70/9559	0.755984	0.869179	Environmental Information Processing	Signal transduction	evm.TU.HIC_ASM_1.586	EVM_prediction_HIC_ASM_1.586
1	map04912	GnRH signaling pathway	KEGG PATHWAY	1/190	70/9559	0.755984	0.869179	Organismal Systems	Endocrine system	evm.TU.HIC_ASM_12.1228	EVM_prediction_HIC_ASM_12.1228
1	map04935	Growth hormone synthesis, secretion and action	KEGG PATHWAY	1/190	70/9559	0.755984	0.869179	Organismal Systems	Endocrine system	evm.TU.HIC_ASM_0.1180	EVM_prediction_HIC_ASM_0.1180
1	map05220	Chronic myeloid leukemia	KEGG PATHWAY	1/190	35/9559	0.505373	0.869242	Human Diseases	Cancer: specific types	evm.TU.HIC_ASM_3.296_evm.TU.HIC_ASM_3.295	MERGED%3A%20EVM_prediction_HIC_ASM_3.296%3B%20EVM_prediction_HIC_ASM_3.295
2	map04218	Cellular senescence	KEGG PATHWAY	2/190	95/9559	0.56671	0.870305	Cellular Processes	Cell growth and death	evm.TU.HIC_ASM_11.174|evm.TU.HIC_ASM_6.899	EVM_prediction_HIC_ASM_11.174;EVM_prediction_HIC_ASM_6.899
2	map04936	Alcoholic liver disease	KEGG PATHWAY	2/190	95/9559	0.56671	0.870305	Human Diseases	Endocrine and metabolic disease	evm.TU.HIC_ASM_2.964|evm.TU.HIC_ASM_8.289	EVM_prediction_HIC_ASM_2.964;EVM_prediction_HIC_ASM_8.289
2	map04979	Cholesterol metabolism	KEGG PATHWAY	2/190	75/9559	0.441353	0.870559	Organismal Systems	Digestive system	evm.TU.HIC_ASM_1.1336|evm.TU.HIC_ASM_6.1037	EVM_prediction_HIC_ASM_1.1336;EVM_prediction_HIC_ASM_6.1037
2	map05167	Kaposi sarcoma-associated herpesvirus infection	KEGG PATHWAY	2/190	75/9559	0.441353	0.870559	Human Diseases	Infectious disease: viral	evm.TU.HIC_ASM_0.1824|evm.TU.HIC_ASM_9.1160	EVM_prediction_HIC_ASM_0.1824;EVM_prediction_HIC_ASM_9.1160
3	map05203	Viral carcinogenesis	KEGG PATHWAY	3/190	147/9559	0.562827	0.87056	Human Diseases	Cancer: overview	evm.TU.ORIGINAL_195.15|evm.TU.HIC_ASM_0.1824|evm.TU.HIC_ASM_1.1094	EVM_prediction_ORIGINAL_195.15;EVM_prediction_HIC_ASM_0.1824;EVM_prediction_HIC_ASM_1.1094
2	map05166	Human T-cell leukemia virus 1 infection	KEGG PATHWAY	2/190	135/9559	0.75357	0.871062	Human Diseases	Infectious disease: viral	evm.TU.HIC_ASM_6.899|evm.TU.HIC_ASM_12.893	EVM_prediction_HIC_ASM_6.899;EVM_prediction_HIC_ASM_12.893
2	map04728	Dopaminergic synapse	KEGG PATHWAY	2/190	80/9559	0.474579	0.87209	Organismal Systems	Nervous system	evm.TU.HIC_ASM_2.961|evm.TU.HIC_ASM_2.743	EVM_prediction_HIC_ASM_2.961;EVM_prediction_HIC_ASM_2.743
2	map04072	Phospholipase D signaling pathway	KEGG PATHWAY	2/190	80/9559	0.474579	0.87209	Environmental Information Processing	Signal transduction	evm.TU.HIC_ASM_1.586|evm.TU.HIC_ASM_4.1112	EVM_prediction_HIC_ASM_1.586;EVM_prediction_HIC_ASM_4.1112
1	map04975	Fat digestion and absorption	KEGG PATHWAY	1/190	74/9559	0.774952	0.872328	Organismal Systems	Digestive system	evm.TU.HIC_ASM_4.1298	EVM_prediction_HIC_ASM_4.1298
1	map05030	Cocaine addiction	KEGG PATHWAY	1/190	39/9559	0.543684	0.872329	Human Diseases	Substance dependence	evm.TU.HIC_ASM_2.961	EVM_prediction_HIC_ASM_2.961
1	map04914	Progesterone-mediated oocyte maturation	KEGG PATHWAY	1/190	66/9559	0.735427	0.873573	Organismal Systems	Endocrine system	evm.TU.HIC_ASM_1.586	EVM_prediction_HIC_ASM_1.586
1	map05140	Leishmaniasis	KEGG PATHWAY	1/190	23/9559	0.370168	0.874574	Human Diseases	Infectious disease: parasitic	evm.TU.HIC_ASM_11.701	EVM_prediction_HIC_ASM_11.701
1	map00051	Fructose and mannose metabolism	KEGG PATHWAY	1/190	23/9559	0.370168	0.874574	Metabolism	Carbohydrate metabolism	evm.TU.HIC_ASM_3.247	EVM_prediction_HIC_ASM_3.247
1	map04211	Longevity regulating pathway	KEGG PATHWAY	1/190	67/9559	0.740722	0.875029	Organismal Systems	Aging	evm.TU.HIC_ASM_1.586	EVM_prediction_HIC_ASM_1.586
1	map00830	Retinol metabolism	KEGG PATHWAY	1/190	41/9559	0.561717	0.875139	Metabolism	Metabolism of cofactors and vitamins	evm.TU.HIC_ASM_0.1642	EVM_prediction_HIC_ASM_0.1642
1	map00760	Nicotinate and nicotinamide metabolism	KEGG PATHWAY	1/190	24/9559	0.382718	0.875365	Metabolism	Metabolism of cofactors and vitamins	evm.TU.HIC_ASM_0.247	EVM_prediction_HIC_ASM_0.247
1	map03430	Mismatch repair	KEGG PATHWAY	1/190	24/9559	0.382718	0.875365	Genetic Information Processing	Replication and repair	evm.TU.HIC_ASM_4.221	EVM_prediction_HIC_ASM_4.221
1	map04960	Aldosterone-regulated sodium reabsorption	KEGG PATHWAY	1/190	24/9559	0.382718	0.875365	Organismal Systems	Excretory system	evm.TU.HIC_ASM_1.586	EVM_prediction_HIC_ASM_1.586
1	map00564	Glycerophospholipid metabolism	KEGG PATHWAY	1/190	68/9559	0.745912	0.876345	Metabolism	Lipid metabolism	evm.TU.HIC_ASM_9.787	EVM_prediction_HIC_ASM_9.787
1	map05152	Tuberculosis	KEGG PATHWAY	1/190	69/9559	0.750999	0.877526	Human Diseases	Infectious disease: bacterial	evm.TU.HIC_ASM_12.336	EVM_prediction_HIC_ASM_12.336
1	map04931	Insulin resistance	KEGG PATHWAY	1/190	69/9559	0.750999	0.877526	Human Diseases	Endocrine and metabolic disease	evm.TU.HIC_ASM_1.586	EVM_prediction_HIC_ASM_1.586
2	map04391	Hippo signaling pathway - fly	KEGG PATHWAY	2/190	91/9559	0.543304	0.878273	Environmental Information Processing	Signal transduction	evm.TU.HIC_ASM_7.58|evm.TU.HIC_ASM_3.1130	EVM_prediction_HIC_ASM_7.58;EVM_prediction_HIC_ASM_3.1130
1	map04650	Natural killer cell mediated cytotoxicity	KEGG PATHWAY	1/190	32/9559	0.474555	0.879564	Organismal Systems	Immune system	evm.TU.HIC_ASM_0.1824	EVM_prediction_HIC_ASM_0.1824
3	map00230	Purine metabolism	KEGG PATHWAY	3/190	138/9559	0.519935	0.880205	Metabolism	Nucleotide metabolism	evm.TU.HIC_ASM_2.1428|evm.TU.HIC_ASM_2.1403|evm.TU.HIC_ASM_0.247	EVM_prediction_HIC_ASM_2.1428;EVM_prediction_HIC_ASM_2.1403;EVM_prediction_HIC_ASM_0.247
1	map00250	Alanine, aspartate and glutamate metabolism	KEGG PATHWAY	1/190	40/9559	0.552791	0.880371	Metabolism	Amino acid metabolism	evm.TU.HIC_ASM_2.1403	EVM_prediction_HIC_ASM_2.1403
1	map04923	Regulation of lipolysis in adipocytes	KEGG PATHWAY	1/190	40/9559	0.552791	0.880371	Organismal Systems	Endocrine system	evm.TU.HIC_ASM_1.586	EVM_prediction_HIC_ASM_1.586
1	map05212	Pancreatic cancer	KEGG PATHWAY	1/190	40/9559	0.552791	0.880371	Human Diseases	Cancer: specific types	evm.TU.HIC_ASM_0.1824	EVM_prediction_HIC_ASM_0.1824
2	map04911	Insulin secretion	KEGG PATHWAY	2/190	64/9559	0.364534	0.880617	Organismal Systems	Endocrine system	evm.TU.HIC_ASM_1.586|evm.TU.HIC_ASM_10.149	EVM_prediction_HIC_ASM_1.586;EVM_prediction_HIC_ASM_10.149
2	map04611	Platelet activation	KEGG PATHWAY	2/190	64/9559	0.364534	0.880617	Organismal Systems	Immune system	evm.TU.HIC_ASM_11.701|evm.TU.HIC_ASM_12.893	EVM_prediction_HIC_ASM_11.701;EVM_prediction_HIC_ASM_12.893
1	map04380	Osteoclast differentiation	KEGG PATHWAY	1/190	37/9559	0.524913	0.881689	Organismal Systems	Development and regeneration	evm.TU.HIC_ASM_0.1824	EVM_prediction_HIC_ASM_0.1824
1	map04961	Endocrine and other factor-regulated calcium reabsorption	KEGG PATHWAY	1/190	37/9559	0.524913	0.881689	Organismal Systems	Excretory system	evm.TU.HIC_ASM_4.1112	EVM_prediction_HIC_ASM_4.1112
1	map04722	Neurotrophin signaling pathway	KEGG PATHWAY	1/190	77/9559	0.788208	0.882629	Organismal Systems	Nervous system	evm.TU.HIC_ASM_0.1824	EVM_prediction_HIC_ASM_0.1824
2	map04141	Protein processing in endoplasmic reticulum	KEGG PATHWAY	2/190	152/9559	0.809342	0.883292	Genetic Information Processing	Folding, sorting and degradation	evm.TU.HIC_ASM_11.245|evm.TU.HIC_ASM_12.1205	EVM_prediction_HIC_ASM_11.245;EVM_prediction_HIC_ASM_12.1205
1	map00860	Porphyrin metabolism	KEGG PATHWAY	1/190	38/9559	0.534392	0.883803	Metabolism	Metabolism of cofactors and vitamins	evm.TU.HIC_ASM_0.1642	EVM_prediction_HIC_ASM_0.1642
1	map00053	Ascorbate and aldarate metabolism	KEGG PATHWAY	1/190	38/9559	0.534392	0.883803	Metabolism	Carbohydrate metabolism	evm.TU.HIC_ASM_0.1642	EVM_prediction_HIC_ASM_0.1642
1	map00630	Glyoxylate and dicarboxylate metabolism	KEGG PATHWAY	1/190	38/9559	0.534392	0.883803	Metabolism	Carbohydrate metabolism	MSTRG.9926
4	map04972	Pancreatic secretion	KEGG PATHWAY	4/190	153/9559	0.362098	0.884671	Organismal Systems	Digestive system	evm.TU.HIC_ASM_0.1824|evm.TU.HIC_ASM_5.556|evm.TU.HIC_ASM_4.1298|evm.TU.HIC_ASM_0.33	EVM_prediction_HIC_ASM_0.1824;EVM_prediction_HIC_ASM_5.556;EVM_prediction_HIC_ASM_4.1298;EVM_prediction_HIC_ASM_0.33
1	map04915	Estrogen signaling pathway	KEGG PATHWAY	1/190	80/9559	0.800688	0.88736	Organismal Systems	Endocrine system	evm.TU.HIC_ASM_12.336	EVM_prediction_HIC_ASM_12.336
1	map03008	Ribosome biogenesis in eukaryotes	KEGG PATHWAY	1/190	80/9559	0.800688	0.88736	Genetic Information Processing	Translation	evm.TU.HIC_ASM_0.647	EVM_prediction_HIC_ASM_0.647
1	map04062	Chemokine signaling pathway	KEGG PATHWAY	1/190	80/9559	0.800688	0.88736	Organismal Systems	Immune system	evm.TU.HIC_ASM_0.1824	EVM_prediction_HIC_ASM_0.1824
1	map04621	NOD-like receptor signaling pathway	KEGG PATHWAY	1/190	79/9559	0.796611	0.887417	Organismal Systems	Immune system	evm.TU.ORIGINAL_1323.1	EVM_prediction_ORIGINAL_1323.1
1	map05169	Epstein-Barr virus infection	KEGG PATHWAY	1/190	88/9559	0.830504	0.897278	Human Diseases	Infectious disease: viral	evm.TU.HIC_ASM_0.1824	EVM_prediction_HIC_ASM_0.1824
1	map04925	Aldosterone synthesis and secretion	KEGG PATHWAY	1/190	87/9559	0.827034	0.898042	Organismal Systems	Endocrine system	evm.TU.HIC_ASM_9.542	EVM_prediction_HIC_ASM_9.542
1	map04114	Oocyte meiosis	KEGG PATHWAY	1/190	97/9559	0.858774	0.923182	Cellular Processes	Cell growth and death	evm.TU.HIC_ASM_1.586	EVM_prediction_HIC_ASM_1.586
1	map04390	Hippo signaling pathway	KEGG PATHWAY	1/190	101/9559	0.869782	0.925758	Environmental Information Processing	Signal transduction	evm.TU.HIC_ASM_3.1130	EVM_prediction_HIC_ASM_3.1130
1	map04146	Peroxisome	KEGG PATHWAY	1/190	101/9559	0.869782	0.925758	Cellular Processes	Transport and catabolism	evm.TU.HIC_ASM_11.677	EVM_prediction_HIC_ASM_11.677
1	map04212	Longevity regulating pathway - worm	KEGG PATHWAY	1/190	100/9559	0.867112	0.927508	Organismal Systems	Aging	evm.TU.HIC_ASM_2.964	EVM_prediction_HIC_ASM_2.964
1	map05163	Human cytomegalovirus infection	KEGG PATHWAY	1/190	106/9559	0.882349	0.929926	Human Diseases	Infectious disease: viral	evm.TU.HIC_ASM_0.1824	EVM_prediction_HIC_ASM_0.1824
4	map05014	Amyotrophic lateral sclerosis	KEGG PATHWAY	4/190	328/9559	0.895979	0.930607	Human Diseases	Neurodegenerative disease	evm.TU.HIC_ASM_2.961|evm.TU.HIC_ASM_9.462|evm.TU.HIC_ASM_0.1824|evm.TU.HIC_ASM_8.344	EVM_prediction_HIC_ASM_2.961;EVM_prediction_HIC_ASM_9.462;EVM_prediction_HIC_ASM_0.1824;EVM_prediction_HIC_ASM_8.344
1	map05170	Human immunodeficiency virus 1 infection	KEGG PATHWAY	1/190	111/9559	0.893709	0.932754	Human Diseases	Infectious disease: viral	evm.TU.HIC_ASM_0.1824	EVM_prediction_HIC_ASM_0.1824
1	map04150	mTOR signaling pathway	KEGG PATHWAY	1/190	110/9559	0.891528	0.935017	Environmental Information Processing	Signal transduction	evm.TU.HIC_ASM_1.586	EVM_prediction_HIC_ASM_1.586
1	map05417	Lipid and atherosclerosis	KEGG PATHWAY	1/190	120/9559	0.911476	0.937643	Human Diseases	Cardiovascular disease	evm.TU.HIC_ASM_0.1824	EVM_prediction_HIC_ASM_0.1824
1	map00190	Oxidative phosphorylation	KEGG PATHWAY	1/190	120/9559	0.911476	0.937643	Metabolism	Energy metabolism	evm.TU.HIC_ASM_9.462	EVM_prediction_HIC_ASM_9.462
1	map04910	Insulin signaling pathway	KEGG PATHWAY	1/190	120/9559	0.911476	0.937643	Organismal Systems	Endocrine system	evm.TU.HIC_ASM_1.586	EVM_prediction_HIC_ASM_1.586
1	map05034	Alcoholism	KEGG PATHWAY	1/190	119/9559	0.909658	0.940272	Human Diseases	Substance dependence	evm.TU.ORIGINAL_195.15	EVM_prediction_ORIGINAL_195.15
1	map05132	Salmonella infection	KEGG PATHWAY	1/190	159/9559	0.960011	0.964497	Human Diseases	Infectious disease: bacterial	evm.TU.HIC_ASM_0.1824	EVM_prediction_HIC_ASM_0.1824
1	map04144	Endocytosis	KEGG PATHWAY	1/190	158/9559	0.959186	0.968193	Cellular Processes	Transport and catabolism	evm.TU.HIC_ASM_4.1112	EVM_prediction_HIC_ASM_4.1112
1	map05168	Herpes simplex virus 1 infection	KEGG PATHWAY	1/190	156/9559	0.957485	0.971035	Human Diseases	Infectious disease: viral	evm.TU.HIC_ASM_10.893	EVM_prediction_HIC_ASM_10.893
1	map04714	Thermogenesis	KEGG PATHWAY	1/190	205/9559	0.984404	0.984404	Organismal Systems	Environmental adaptation	evm.TU.HIC_ASM_9.462	EVM_prediction_HIC_ASM_9.462
