# Supplementary material for: Integrated behavior and transcriptomic analysis provide valuable insights into the response mechanisms of Dastarcus helophoroides Fairmaire to light exposure
Source: Front Physiol. 2023 Dec 1;14:1250836. doi: 10.3389/fphys.2023.1250836 (PMC10722319; doi:10.3389/fphys.2023.1250836)
Supplement: Supplementary file 1 [file DataSheet1.ZIP › Table S7.xlsx]

## Sheet: Sheet1
Table S6. The detailed result of KEGG annotation under L15M vs. L0M.
Num	Pathway id	Description	Database	Ratio_in_study	Ratio_in_pop	Pvalue	Padjust	First Category	Second Category	Gene_ids	Gene_names
16	map05146	Amoebiasis	KEGG PATHWAY	16/238	62/9559	1.30156e-12	3.14977e-10	Human Diseases	Infectious disease: parasitic	MSTRG.130|evm.TU.HIC_ASM_0.1096|MSTRG.717|evm.TU.HIC_ASM_0.972|evm.TU.HIC_ASM_6.979|evm.TU.HIC_ASM_0.1098|MSTRG.1158|evm.TU.HIC_ASM_8.978|evm.TU.HIC_ASM_0.1097|evm.TU.HIC_ASM_1.1094|evm.TU.HIC_ASM_9.473|evm.TU.HIC_ASM_11.610|evm.TU.ORIGINAL_488.1|evm.TU.ORIGINAL_318.1|evm.TU.HIC_ASM_10.534|evm.TU.HIC_ASM_10.526	;EVM_prediction_HIC_ASM_0.1096;;EVM_prediction_HIC_ASM_0.972;EVM_prediction_HIC_ASM_6.979;EVM_prediction_HIC_ASM_0.1098;;EVM_prediction_HIC_ASM_8.978;EVM_prediction_HIC_ASM_0.1097;EVM_prediction_HIC_ASM_1.1094;EVM_prediction_HIC_ASM_9.473;EVM_prediction_HIC_ASM_11.610;EVM_prediction_ORIGINAL_488.1;EVM_prediction_ORIGINAL_318.1;EVM_prediction_HIC_ASM_10.534;EVM_prediction_HIC_ASM_10.526
18	map04510	Focal adhesion	KEGG PATHWAY	18/238	107/9559	1.15159e-10	1.39343e-08	Cellular Processes	Cellular community - eukaryotes	evm.TU.HIC_ASM_11.701|evm.TU.HIC_ASM_0.1097|evm.TU.HIC_ASM_0.1096|evm.TU.HIC_ASM_0.1824|evm.TU.HIC_ASM_6.979|evm.TU.HIC_ASM_12.893|evm.TU.HIC_ASM_0.1098|evm.TU.HIC_ASM_2.1301|evm.TU.HIC_ASM_12.1091|evm.TU.HIC_ASM_5.1087|evm.TU.ORIGINAL_318.1|MSTRG.130|evm.TU.HIC_ASM_10.534|evm.TU.HIC_ASM_9.473|evm.TU.ORIGINAL_488.1|evm.TU.HIC_ASM_8.978|evm.TU.HIC_ASM_1.1094|evm.TU.HIC_ASM_10.526	EVM_prediction_HIC_ASM_11.701;EVM_prediction_HIC_ASM_0.1097;EVM_prediction_HIC_ASM_0.1096;EVM_prediction_HIC_ASM_0.1824;EVM_prediction_HIC_ASM_6.979;EVM_prediction_HIC_ASM_12.893;EVM_prediction_HIC_ASM_0.1098;EVM_prediction_HIC_ASM_2.1301;EVM_prediction_HIC_ASM_12.1091;EVM_prediction_HIC_ASM_5.1087;EVM_prediction_ORIGINAL_318.1;;EVM_prediction_HIC_ASM_10.534;EVM_prediction_HIC_ASM_9.473;EVM_predi…
12	map04512	ECM-receptor interaction	KEGG PATHWAY	12/238	46/9559	7.91779e-10	6.38702e-08	Environmental Information Processing	Signaling molecules and interaction	evm.TU.HIC_ASM_11.701|evm.TU.HIC_ASM_0.1097|evm.TU.HIC_ASM_0.1096|MSTRG.130|evm.TU.HIC_ASM_0.1098|evm.TU.HIC_ASM_12.1091|evm.TU.HIC_ASM_5.1087|evm.TU.ORIGINAL_318.1|evm.TU.HIC_ASM_8.978|evm.TU.ORIGINAL_488.1|evm.TU.HIC_ASM_10.534|evm.TU.HIC_ASM_10.526	EVM_prediction_HIC_ASM_11.701;EVM_prediction_HIC_ASM_0.1097;EVM_prediction_HIC_ASM_0.1096;;EVM_prediction_HIC_ASM_0.1098;EVM_prediction_HIC_ASM_12.1091;EVM_prediction_HIC_ASM_5.1087;EVM_prediction_ORIGINAL_318.1;EVM_prediction_HIC_ASM_8.978;EVM_prediction_ORIGINAL_488.1;EVM_prediction_HIC_ASM_10.534;EVM_prediction_HIC_ASM_10.526
11	map05222	Small cell lung cancer	KEGG PATHWAY	11/238	53/9559	5.48487e-08	3.31835e-06	Human Diseases	Cancer: specific types	evm.TU.HIC_ASM_11.701|MSTRG.130|evm.TU.HIC_ASM_0.1096|evm.TU.HIC_ASM_0.1097|evm.TU.HIC_ASM_0.1098|evm.TU.HIC_ASM_8.978|evm.TU.HIC_ASM_6.365|evm.TU.ORIGINAL_318.1|evm.TU.ORIGINAL_488.1|evm.TU.HIC_ASM_10.534|evm.TU.HIC_ASM_10.526	EVM_prediction_HIC_ASM_11.701;;EVM_prediction_HIC_ASM_0.1096;EVM_prediction_HIC_ASM_0.1097;EVM_prediction_HIC_ASM_0.1098;EVM_prediction_HIC_ASM_8.978;EVM_prediction_HIC_ASM_6.365;EVM_prediction_ORIGINAL_318.1;EVM_prediction_ORIGINAL_488.1;EVM_prediction_HIC_ASM_10.534;EVM_prediction_HIC_ASM_10.526
9	map05410	Hypertrophic cardiomyopathy	KEGG PATHWAY	9/238	53/9559	5.38952e-06	0.000260853	Human Diseases	Cardiovascular disease	evm.TU.HIC_ASM_8.361|evm.TU.HIC_ASM_11.701|evm.TU.HIC_ASM_2.855|evm.TU.HIC_ASM_3.1205|evm.TU.HIC_ASM_0.33|evm.TU.HIC_ASM_3.1206|evm.TU.HIC_ASM_12.1091|evm.TU.HIC_ASM_5.1087|evm.TU.HIC_ASM_2.853	EVM_prediction_HIC_ASM_8.361;EVM_prediction_HIC_ASM_11.701;EVM_prediction_HIC_ASM_2.855;EVM_prediction_HIC_ASM_3.1205;EVM_prediction_HIC_ASM_0.33;EVM_prediction_HIC_ASM_3.1206;EVM_prediction_HIC_ASM_12.1091;EVM_prediction_HIC_ASM_5.1087;EVM_prediction_HIC_ASM_2.853
14	map04151	PI3K-Akt signaling pathway	KEGG PATHWAY	14/238	142/9559	1.13574e-05	0.000458081	Environmental Information Processing	Signal transduction	evm.TU.HIC_ASM_11.701|evm.TU.HIC_ASM_0.1097|evm.TU.HIC_ASM_0.1096|evm.TU.HIC_ASM_0.1824|evm.TU.HIC_ASM_6.979|MSTRG.130|evm.TU.HIC_ASM_0.1098|evm.TU.HIC_ASM_12.1091|evm.TU.HIC_ASM_5.1087|evm.TU.ORIGINAL_318.1|evm.TU.HIC_ASM_8.978|evm.TU.ORIGINAL_488.1|evm.TU.HIC_ASM_10.534|evm.TU.HIC_ASM_10.526	EVM_prediction_HIC_ASM_11.701;EVM_prediction_HIC_ASM_0.1097;EVM_prediction_HIC_ASM_0.1096;EVM_prediction_HIC_ASM_0.1824;EVM_prediction_HIC_ASM_6.979;;EVM_prediction_HIC_ASM_0.1098;EVM_prediction_HIC_ASM_12.1091;EVM_prediction_HIC_ASM_5.1087;EVM_prediction_ORIGINAL_318.1;EVM_prediction_HIC_ASM_8.978;EVM_prediction_ORIGINAL_488.1;EVM_prediction_HIC_ASM_10.534;EVM_prediction_HIC_ASM_10.526
9	map05145	Toxoplasmosis	KEGG PATHWAY	9/238	60/9559	1.54488e-05	0.000534088	Human Diseases	Infectious disease: parasitic	evm.TU.HIC_ASM_11.701|evm.TU.HIC_ASM_0.1097|evm.TU.HIC_ASM_0.1096|MSTRG.130|evm.TU.HIC_ASM_0.1098|evm.TU.HIC_ASM_8.978|evm.TU.HIC_ASM_6.365|evm.TU.ORIGINAL_318.1|evm.TU.ORIGINAL_488.1	EVM_prediction_HIC_ASM_11.701;EVM_prediction_HIC_ASM_0.1097;EVM_prediction_HIC_ASM_0.1096;;EVM_prediction_HIC_ASM_0.1098;EVM_prediction_HIC_ASM_8.978;EVM_prediction_HIC_ASM_6.365;EVM_prediction_ORIGINAL_318.1;EVM_prediction_ORIGINAL_488.1
9	map05414	Dilated cardiomyopathy	KEGG PATHWAY	9/238	61/9559	1.77345e-05	0.00053647	Human Diseases	Cardiovascular disease	evm.TU.HIC_ASM_8.361|evm.TU.HIC_ASM_11.701|evm.TU.HIC_ASM_2.855|evm.TU.HIC_ASM_3.1205|evm.TU.HIC_ASM_0.33|evm.TU.HIC_ASM_3.1206|evm.TU.HIC_ASM_12.1091|evm.TU.HIC_ASM_5.1087|evm.TU.HIC_ASM_2.853	EVM_prediction_HIC_ASM_8.361;EVM_prediction_HIC_ASM_11.701;EVM_prediction_HIC_ASM_2.855;EVM_prediction_HIC_ASM_3.1205;EVM_prediction_HIC_ASM_0.33;EVM_prediction_HIC_ASM_3.1206;EVM_prediction_HIC_ASM_12.1091;EVM_prediction_HIC_ASM_5.1087;EVM_prediction_HIC_ASM_2.853
8	map00520	Amino sugar and nucleotide sugar metabolism	KEGG PATHWAY	8/238	75/9559	0.000525736	0.0127228	Metabolism	Carbohydrate metabolism	evm.TU.HIC_ASM_11.259|evm.TU.HIC_ASM_12.297|evm.TU.HIC_ASM_12.806_evm.TU.HIC_ASM_12.807|evm.TU.HIC_ASM_0.1975|evm.TU.HIC_ASM_3.515|evm.TU.HIC_ASM_12.576|evm.TU.HIC_ASM_12.808|evm.TU.HIC_ASM_0.1564	EVM_prediction_HIC_ASM_11.259;EVM_prediction_HIC_ASM_12.297;MERGED%3A%20EVM_prediction_HIC_ASM_12.806%3B%20EVM_prediction_HIC_ASM_12.807;EVM_prediction_HIC_ASM_0.1975;EVM_prediction_HIC_ASM_3.515;EVM_prediction_HIC_ASM_12.576;EVM_prediction_HIC_ASM_12.808;EVM_prediction_HIC_ASM_0.1564
6	map04670	Leukocyte transendothelial migration	KEGG PATHWAY	6/238	41/9559	0.000484449	0.0130263	Organismal Systems	Immune system	evm.TU.HIC_ASM_11.701|evm.TU.HIC_ASM_0.1824|evm.TU.HIC_ASM_6.979|evm.TU.HIC_ASM_5.1087|evm.TU.HIC_ASM_9.473|evm.TU.HIC_ASM_1.1094	EVM_prediction_HIC_ASM_11.701;EVM_prediction_HIC_ASM_0.1824;EVM_prediction_HIC_ASM_6.979;EVM_prediction_HIC_ASM_5.1087;EVM_prediction_HIC_ASM_9.473;EVM_prediction_HIC_ASM_1.1094
16	map05200	Pathways in cancer	KEGG PATHWAY	16/238	258/9559	0.000711641	0.0156561	Human Diseases	Cancer: overview	evm.TU.HIC_ASM_11.701|evm.TU.HIC_ASM_0.1097|evm.TU.HIC_ASM_0.1096|evm.TU.HIC_ASM_0.1824|evm.TU.HIC_ASM_0.1073|evm.TU.HIC_ASM_6.979|MSTRG.130|evm.TU.HIC_ASM_0.1098|evm.TU.HIC_ASM_8.978|evm.TU.HIC_ASM_6.365|evm.TU.ORIGINAL_318.1|evm.TU.HIC_ASM_7.510|evm.TU.ORIGINAL_488.1|evm.TU.HIC_ASM_4.221|evm.TU.HIC_ASM_10.534|evm.TU.HIC_ASM_10.526	EVM_prediction_HIC_ASM_11.701;EVM_prediction_HIC_ASM_0.1097;EVM_prediction_HIC_ASM_0.1096;EVM_prediction_HIC_ASM_0.1824;EVM_prediction_HIC_ASM_0.1073;EVM_prediction_HIC_ASM_6.979;;EVM_prediction_HIC_ASM_0.1098;EVM_prediction_HIC_ASM_8.978;EVM_prediction_HIC_ASM_6.365;EVM_prediction_ORIGINAL_318.1;EVM_prediction_HIC_ASM_7.510;EVM_prediction_ORIGINAL_488.1;EVM_prediction_HIC_ASM_4.221;EVM_predictio…
10	map04810	Regulation of actin cytoskeleton	KEGG PATHWAY	10/238	124/9559	0.00103238	0.0208197	Cellular Processes	Cell motility	evm.TU.HIC_ASM_9.1328|evm.TU.HIC_ASM_10.208|evm.TU.HIC_ASM_11.701|evm.TU.HIC_ASM_0.1824|evm.TU.HIC_ASM_8.168|evm.TU.HIC_ASM_2.1301|evm.TU.HIC_ASM_12.1091|evm.TU.HIC_ASM_5.1087|evm.TU.HIC_ASM_9.473|evm.TU.HIC_ASM_1.1094	EVM_prediction_HIC_ASM_9.1328;EVM_prediction_HIC_ASM_10.208;EVM_prediction_HIC_ASM_11.701;EVM_prediction_HIC_ASM_0.1824;EVM_prediction_HIC_ASM_8.168;EVM_prediction_HIC_ASM_2.1301;EVM_prediction_HIC_ASM_12.1091;EVM_prediction_HIC_ASM_5.1087;EVM_prediction_HIC_ASM_9.473;EVM_prediction_HIC_ASM_1.1094
8	map04261	Adrenergic signaling in cardiomyocytes	KEGG PATHWAY	8/238	90/9559	0.00175553	0.0326798	Organismal Systems	Circulatory system	evm.TU.HIC_ASM_8.361|evm.TU.HIC_ASM_6.979|evm.TU.HIC_ASM_3.1205|evm.TU.HIC_ASM_0.33|evm.TU.HIC_ASM_3.1206|evm.TU.HIC_ASM_2.855|evm.TU.HIC_ASM_7.510|evm.TU.HIC_ASM_2.853	EVM_prediction_HIC_ASM_8.361;EVM_prediction_HIC_ASM_6.979;EVM_prediction_HIC_ASM_3.1205;EVM_prediction_HIC_ASM_0.33;EVM_prediction_HIC_ASM_3.1206;EVM_prediction_HIC_ASM_2.855;EVM_prediction_HIC_ASM_7.510;EVM_prediction_HIC_ASM_2.853
5	map05412	Arrhythmogenic right ventricular cardiomyopathy	KEGG PATHWAY	5/238	37/9559	0.00208604	0.0360587	Human Diseases	Cardiovascular disease	evm.TU.HIC_ASM_12.1091|evm.TU.HIC_ASM_11.701|evm.TU.HIC_ASM_5.1087|evm.TU.HIC_ASM_8.361|evm.TU.HIC_ASM_0.33	EVM_prediction_HIC_ASM_12.1091;EVM_prediction_HIC_ASM_11.701;EVM_prediction_HIC_ASM_5.1087;EVM_prediction_HIC_ASM_8.361;EVM_prediction_HIC_ASM_0.33
8	map04936	Alcoholic liver disease	KEGG PATHWAY	8/238	95/9559	0.00247575	0.0374457	Human Diseases	Endocrine and metabolic disease	evm.TU.HIC_ASM_4.1018|evm.TU.HIC_ASM_1.1219|evm.TU.HIC_ASM_9.189|evm.TU.HIC_ASM_2.965|evm.TU.HIC_ASM_2.964|evm.TU.HIC_ASM_4.987|evm.TU.HIC_ASM_9.185|evm.TU.HIC_ASM_8.289	EVM_prediction_HIC_ASM_4.1018;EVM_prediction_HIC_ASM_1.1219;EVM_prediction_HIC_ASM_9.189;EVM_prediction_HIC_ASM_2.965;EVM_prediction_HIC_ASM_2.964;EVM_prediction_HIC_ASM_4.987;EVM_prediction_HIC_ASM_9.185;EVM_prediction_HIC_ASM_8.289
6	map04260	Cardiac muscle contraction	KEGG PATHWAY	6/238	55/9559	0.00233796	0.0377191	Organismal Systems	Circulatory system	evm.TU.HIC_ASM_8.361|evm.TU.HIC_ASM_3.1205|evm.TU.HIC_ASM_0.33|evm.TU.HIC_ASM_3.1206|evm.TU.HIC_ASM_2.855|evm.TU.HIC_ASM_2.853	EVM_prediction_HIC_ASM_8.361;EVM_prediction_HIC_ASM_3.1205;EVM_prediction_HIC_ASM_0.33;EVM_prediction_HIC_ASM_3.1206;EVM_prediction_HIC_ASM_2.855;EVM_prediction_HIC_ASM_2.853
12	map05165	Human papillomavirus infection	KEGG PATHWAY	12/238	190/9559	0.00280081	0.0398704	Human Diseases	Infectious disease: viral	evm.TU.HIC_ASM_11.701|evm.TU.HIC_ASM_0.1097|evm.TU.HIC_ASM_0.1096|MSTRG.130|evm.TU.HIC_ASM_0.1098|evm.TU.HIC_ASM_12.1091|evm.TU.HIC_ASM_5.1087|evm.TU.ORIGINAL_318.1|evm.TU.HIC_ASM_8.978|evm.TU.ORIGINAL_488.1|evm.TU.HIC_ASM_10.534|evm.TU.HIC_ASM_10.526	EVM_prediction_HIC_ASM_11.701;EVM_prediction_HIC_ASM_0.1097;EVM_prediction_HIC_ASM_0.1096;;EVM_prediction_HIC_ASM_0.1098;EVM_prediction_HIC_ASM_12.1091;EVM_prediction_HIC_ASM_5.1087;EVM_prediction_ORIGINAL_318.1;EVM_prediction_HIC_ASM_8.978;EVM_prediction_ORIGINAL_488.1;EVM_prediction_HIC_ASM_10.534;EVM_prediction_HIC_ASM_10.526
4	map05416	Viral myocarditis	KEGG PATHWAY	4/238	25/9559	0.00314028	0.0422193	Human Diseases	Cardiovascular disease	evm.TU.HIC_ASM_3.1205|evm.TU.HIC_ASM_0.1824|evm.TU.HIC_ASM_6.365|evm.TU.HIC_ASM_3.1206	EVM_prediction_HIC_ASM_3.1205;EVM_prediction_HIC_ASM_0.1824;EVM_prediction_HIC_ASM_6.365;EVM_prediction_HIC_ASM_3.1206
4	map01040	Biosynthesis of unsaturated fatty acids	KEGG PATHWAY	4/238	26/9559	0.00363973	0.0463587	Metabolism	Lipid metabolism	evm.TU.HIC_ASM_0.805|evm.TU.HIC_ASM_2.965|evm.TU.HIC_ASM_2.964|evm.TU.HIC_ASM_4.987	EVM_prediction_HIC_ASM_0.805;EVM_prediction_HIC_ASM_2.965;EVM_prediction_HIC_ASM_2.964;EVM_prediction_HIC_ASM_4.987
3	map00232	Caffeine metabolism	KEGG PATHWAY	3/238	14/9559	0.00452727	0.0521714	Metabolism	Biosynthesis of other secondary metabolites	evm.TU.ORIGINAL_1401.1|evm.TU.ORIGINAL_881.1|evm.TU.HIC_ASM_0.1986_evm.TU.HIC_ASM_0.1987	EVM_prediction_ORIGINAL_1401.1;EVM_prediction_ORIGINAL_881.1;MERGED%3A%20EVM_prediction_HIC_ASM_0.1986%3B%20EVM_prediction_HIC_ASM_0.1987
8	map00983	Drug metabolism - other enzymes	KEGG PATHWAY	8/238	104/9559	0.00433612	0.0524671	Metabolism	Xenobiotics biodegradation and metabolism	evm.TU.HIC_ASM_3.1537|evm.TU.HIC_ASM_3.1536|evm.TU.HIC_ASM_3.1535|evm.TU.HIC_ASM_0.1073|MSTRG.11768|evm.TU.ORIGINAL_1401.1|evm.TU.ORIGINAL_881.1|evm.TU.HIC_ASM_0.1986_evm.TU.HIC_ASM_0.1987	EVM_prediction_HIC_ASM_3.1537;EVM_prediction_HIC_ASM_3.1536;EVM_prediction_HIC_ASM_3.1535;EVM_prediction_HIC_ASM_0.1073;;EVM_prediction_ORIGINAL_1401.1;EVM_prediction_ORIGINAL_881.1;MERGED%3A%20EVM_prediction_HIC_ASM_0.1986%3B%20EVM_prediction_HIC_ASM_0.1987
3	map05033	Nicotine addiction	KEGG PATHWAY	3/238	19/9559	0.010997	0.120967	Human Diseases	Substance dependence	evm.TU.HIC_ASM_1.829|evm.TU.HIC_ASM_5.1225|evm.TU.HIC_ASM_2.743	EVM_prediction_HIC_ASM_1.829;EVM_prediction_HIC_ASM_5.1225;EVM_prediction_HIC_ASM_2.743
7	map04022	cGMP-PKG signaling pathway	KEGG PATHWAY	7/238	102/9559	0.0135505	0.136634	Environmental Information Processing	Signal transduction	evm.TU.HIC_ASM_11.174|evm.TU.HIC_ASM_3.1205|evm.TU.HIC_ASM_0.33|evm.TU.HIC_ASM_3.1206|evm.TU.HIC_ASM_6.899|evm.TU.HIC_ASM_2.1301|evm.TU.HIC_ASM_7.510	EVM_prediction_HIC_ASM_11.174;EVM_prediction_HIC_ASM_3.1205;EVM_prediction_HIC_ASM_0.33;EVM_prediction_HIC_ASM_3.1206;EVM_prediction_HIC_ASM_6.899;EVM_prediction_HIC_ASM_2.1301;EVM_prediction_HIC_ASM_7.510
5	map04725	Cholinergic synapse	KEGG PATHWAY	5/238	57/9559	0.0134188	0.141189	Organismal Systems	Nervous system	evm.TU.HIC_ASM_3.1537|evm.TU.HIC_ASM_3.1536|evm.TU.HIC_ASM_3.1535|evm.TU.HIC_ASM_6.979|evm.TU.HIC_ASM_2.743	EVM_prediction_HIC_ASM_3.1537;EVM_prediction_HIC_ASM_3.1536;EVM_prediction_HIC_ASM_3.1535;EVM_prediction_HIC_ASM_6.979;EVM_prediction_HIC_ASM_2.743
7	map04152	AMPK signaling pathway	KEGG PATHWAY	7/238	104/9559	0.0149552	0.144766	Environmental Information Processing	Signal transduction	evm.TU.HIC_ASM_4.1018|evm.TU.HIC_ASM_1.1219|evm.TU.HIC_ASM_9.189|evm.TU.HIC_ASM_2.965|evm.TU.HIC_ASM_2.964|evm.TU.HIC_ASM_4.987|evm.TU.HIC_ASM_9.185	EVM_prediction_HIC_ASM_4.1018;EVM_prediction_HIC_ASM_1.1219;EVM_prediction_HIC_ASM_9.189;EVM_prediction_HIC_ASM_2.965;EVM_prediction_HIC_ASM_2.964;EVM_prediction_HIC_ASM_4.987;EVM_prediction_HIC_ASM_9.185
2	map00604	Glycosphingolipid biosynthesis - ganglio series	KEGG PATHWAY	2/238	8/9559	0.0156556	0.145718	Metabolism	Glycan biosynthesis and metabolism	evm.TU.HIC_ASM_0.1975|evm.TU.HIC_ASM_12.576	EVM_prediction_HIC_ASM_0.1975;EVM_prediction_HIC_ASM_12.576
8	map00230	Purine metabolism	KEGG PATHWAY	8/238	138/9559	0.0218544	0.188885	Metabolism	Nucleotide metabolism	evm.TU.HIC_ASM_2.1403|evm.TU.HIC_ASM_2.1404|evm.TU.ORIGINAL_1401.1|evm.TU.HIC_ASM_3.861|evm.TU.HIC_ASM_11.933|evm.TU.HIC_ASM_9.512|evm.TU.ORIGINAL_881.1|evm.TU.HIC_ASM_0.1986_evm.TU.HIC_ASM_0.1987	EVM_prediction_HIC_ASM_2.1403;EVM_prediction_HIC_ASM_2.1404;EVM_prediction_ORIGINAL_1401.1;EVM_prediction_HIC_ASM_3.861;EVM_prediction_HIC_ASM_11.933;EVM_prediction_HIC_ASM_9.512;EVM_prediction_ORIGINAL_881.1;MERGED%3A%20EVM_prediction_HIC_ASM_0.1986%3B%20EVM_prediction_HIC_ASM_0.1987
4	map04514	Cell adhesion molecules	KEGG PATHWAY	4/238	43/9559	0.0216402	0.19396	Environmental Information Processing	Signaling molecules and interaction	evm.TU.HIC_ASM_12.1091|evm.TU.HIC_ASM_11.701|evm.TU.HIC_ASM_5.1087|evm.TU.HIC_ASM_3.756	EVM_prediction_HIC_ASM_12.1091;EVM_prediction_HIC_ASM_11.701;EVM_prediction_HIC_ASM_5.1087;EVM_prediction_HIC_ASM_3.756
1	map04672	Intestinal immune network for IgA production	KEGG PATHWAY	1/238	1/9559	0.024898	0.20777	Organismal Systems	Immune system	evm.TU.HIC_ASM_5.1087	EVM_prediction_HIC_ASM_5.1087
4	map00981	Insect hormone biosynthesis	KEGG PATHWAY	4/238	47/9559	0.028974	0.226184	Metabolism	Metabolism of terpenoids and polyketides	evm.TU.HIC_ASM_3.1535|evm.TU.HIC_ASM_9.870|evm.TU.HIC_ASM_11.654|evm.TU.HIC_ASM_11.464	EVM_prediction_HIC_ASM_3.1535;EVM_prediction_HIC_ASM_9.870;EVM_prediction_HIC_ASM_11.654;EVM_prediction_HIC_ASM_11.464
5	map04912	GnRH signaling pathway	KEGG PATHWAY	5/238	70/9559	0.0299746	0.226683	Organismal Systems	Endocrine system	evm.TU.HIC_ASM_12.1227|evm.TU.HIC_ASM_11.311|evm.TU.HIC_ASM_6.979|evm.TU.HIC_ASM_7.510|evm.TU.HIC_ASM_12.1228	EVM_prediction_HIC_ASM_12.1227;EVM_prediction_HIC_ASM_11.311;EVM_prediction_HIC_ASM_6.979;EVM_prediction_HIC_ASM_7.510;EVM_prediction_HIC_ASM_12.1228
6	map04723	Retrograde endocannabinoid signaling	KEGG PATHWAY	6/238	97/9559	0.0338243	0.227375	Organismal Systems	Nervous system	evm.TU.HIC_ASM_2.743|evm.TU.HIC_ASM_1.829|evm.TU.HIC_ASM_6.979|evm.TU.HIC_ASM_5.1225|evm.TU.HIC_ASM_9.462|evm.TU.HIC_ASM_9.542	EVM_prediction_HIC_ASM_2.743;EVM_prediction_HIC_ASM_1.829;EVM_prediction_HIC_ASM_6.979;EVM_prediction_HIC_ASM_5.1225;EVM_prediction_HIC_ASM_9.462;EVM_prediction_HIC_ASM_9.542
4	map00600	Sphingolipid metabolism	KEGG PATHWAY	4/238	48/9559	0.0310109	0.227413	Metabolism	Lipid metabolism	evm.TU.HIC_ASM_2.591|evm.TU.HIC_ASM_0.1975|evm.TU.HIC_ASM_12.576|evm.TU.HIC_ASM_4.1193	EVM_prediction_HIC_ASM_2.591;EVM_prediction_HIC_ASM_0.1975;EVM_prediction_HIC_ASM_12.576;EVM_prediction_HIC_ASM_4.1193
4	map00020	Citrate cycle (TCA cycle)	KEGG PATHWAY	4/238	48/9559	0.0310109	0.227413	Metabolism	Carbohydrate metabolism	evm.TU.HIC_ASM_11.677|MSTRG.9926|evm.TU.HIC_ASM_11.423|evm.TU.HIC_ASM_1.1772	EVM_prediction_HIC_ASM_11.677;;EVM_prediction_HIC_ASM_11.423;EVM_prediction_HIC_ASM_1.1772
4	map04933	AGE-RAGE signaling pathway in diabetic complications	KEGG PATHWAY	4/238	49/9559	0.0331301	0.229071	Human Diseases	Endocrine and metabolic disease	evm.TU.HIC_ASM_0.1824|evm.TU.HIC_ASM_6.979|evm.TU.HIC_ASM_10.534|evm.TU.HIC_ASM_10.526	EVM_prediction_HIC_ASM_0.1824;EVM_prediction_HIC_ASM_6.979;EVM_prediction_HIC_ASM_10.534;EVM_prediction_HIC_ASM_10.526
3	map00511	Other glycan degradation	KEGG PATHWAY	3/238	27/9559	0.0287047	0.231551	Metabolism	Glycan biosynthesis and metabolism	evm.TU.HIC_ASM_0.1975|evm.TU.HIC_ASM_6.780|evm.TU.HIC_ASM_12.576	EVM_prediction_HIC_ASM_0.1975;EVM_prediction_HIC_ASM_6.780;EVM_prediction_HIC_ASM_12.576
3	map00140	Steroid hormone biosynthesis	KEGG PATHWAY	3/238	30/9559	0.0377447	0.246871	Metabolism	Lipid metabolism	evm.TU.HIC_ASM_3.1018|evm.TU.HIC_ASM_7.267|evm.TU.HIC_ASM_7.266	EVM_prediction_HIC_ASM_3.1018;EVM_prediction_HIC_ASM_7.267;EVM_prediction_HIC_ASM_7.266
4	map04727	GABAergic synapse	KEGG PATHWAY	4/238	54/9559	0.0449695	0.272065	Organismal Systems	Nervous system	evm.TU.HIC_ASM_1.829|evm.TU.HIC_ASM_6.979|evm.TU.HIC_ASM_5.1225|evm.TU.HIC_ASM_2.743	EVM_prediction_HIC_ASM_1.829;EVM_prediction_HIC_ASM_6.979;EVM_prediction_HIC_ASM_5.1225;EVM_prediction_HIC_ASM_2.743
3	map04745	Phototransduction - fly	KEGG PATHWAY	3/238	33/9559	0.0480622	0.283684	Organismal Systems	Sensory system	evm.TU.HIC_ASM_9.542|evm.TU.HIC_ASM_6.979|evm.TU.HIC_ASM_7.510	EVM_prediction_HIC_ASM_9.542;EVM_prediction_HIC_ASM_6.979;EVM_prediction_HIC_ASM_7.510
5	map04071	Sphingolipid signaling pathway	KEGG PATHWAY	5/238	78/9559	0.0446691	0.284472	Environmental Information Processing	Signal transduction	evm.TU.HIC_ASM_0.1824|evm.TU.HIC_ASM_2.591|evm.TU.HIC_ASM_12.336|evm.TU.HIC_ASM_6.979|evm.TU.HIC_ASM_4.1193	EVM_prediction_HIC_ASM_0.1824;EVM_prediction_HIC_ASM_2.591;EVM_prediction_HIC_ASM_12.336;EVM_prediction_HIC_ASM_6.979;EVM_prediction_HIC_ASM_4.1193
5	map04919	Thyroid hormone signaling pathway	KEGG PATHWAY	5/238	78/9559	0.0446691	0.284472	Organismal Systems	Endocrine system	evm.TU.HIC_ASM_3.1205|evm.TU.HIC_ASM_0.33|evm.TU.HIC_ASM_11.174|evm.TU.HIC_ASM_3.1206|evm.TU.HIC_ASM_6.979	EVM_prediction_HIC_ASM_3.1205;EVM_prediction_HIC_ASM_0.33;EVM_prediction_HIC_ASM_11.174;EVM_prediction_HIC_ASM_3.1206;EVM_prediction_HIC_ASM_6.979
4	map05100	Bacterial invasion of epithelial cells	KEGG PATHWAY	4/238	56/9559	0.0502864	0.289746	Human Diseases	Infectious disease: bacterial	evm.TU.HIC_ASM_9.1328|evm.TU.HIC_ASM_11.701|evm.TU.HIC_ASM_9.473|evm.TU.HIC_ASM_0.1824	EVM_prediction_HIC_ASM_9.1328;EVM_prediction_HIC_ASM_11.701;EVM_prediction_HIC_ASM_9.473;EVM_prediction_HIC_ASM_0.1824
3	map00061	Fatty acid biosynthesis	KEGG PATHWAY	3/238	34/9559	0.0517777	0.2914	Metabolism	Lipid metabolism	evm.TU.HIC_ASM_4.1018|evm.TU.HIC_ASM_9.185|evm.TU.HIC_ASM_9.189	EVM_prediction_HIC_ASM_4.1018;EVM_prediction_HIC_ASM_9.185;EVM_prediction_HIC_ASM_9.189
4	map05032	Morphine addiction	KEGG PATHWAY	4/238	59/9559	0.0588802	0.309761	Human Diseases	Substance dependence	evm.TU.HIC_ASM_1.829|evm.TU.HIC_ASM_6.979|evm.TU.HIC_ASM_5.1225|evm.TU.HIC_ASM_2.743	EVM_prediction_HIC_ASM_1.829;EVM_prediction_HIC_ASM_6.979;EVM_prediction_HIC_ASM_5.1225;EVM_prediction_HIC_ASM_2.743
6	map04020	Calcium signaling pathway	KEGG PATHWAY	6/238	112/9559	0.0605925	0.311987	Environmental Information Processing	Signal transduction	evm.TU.HIC_ASM_2.743|evm.TU.HIC_ASM_0.33|evm.TU.HIC_ASM_6.979|evm.TU.HIC_ASM_6.899|evm.TU.HIC_ASM_2.1301|evm.TU.HIC_ASM_7.510	EVM_prediction_HIC_ASM_2.743;EVM_prediction_HIC_ASM_0.33;EVM_prediction_HIC_ASM_6.979;EVM_prediction_HIC_ASM_6.899;EVM_prediction_HIC_ASM_2.1301;EVM_prediction_HIC_ASM_7.510
7	map04080	Neuroactive ligand-receptor interaction	KEGG PATHWAY	7/238	139/9559	0.0585368	0.314798	Environmental Information Processing	Signaling molecules and interaction	evm.TU.HIC_ASM_12.770|evm.TU.HIC_ASM_12.1228|evm.TU.HIC_ASM_12.1227|evm.TU.HIC_ASM_1.829|evm.TU.HIC_ASM_9.487|evm.TU.HIC_ASM_5.1225|evm.TU.HIC_ASM_5.1103	EVM_prediction_HIC_ASM_12.770;EVM_prediction_HIC_ASM_12.1228;EVM_prediction_HIC_ASM_12.1227;EVM_prediction_HIC_ASM_1.829;EVM_prediction_HIC_ASM_9.487;EVM_prediction_HIC_ASM_5.1225;EVM_prediction_HIC_ASM_5.1103
5	map05135	Yersinia infection	KEGG PATHWAY	5/238	84/9559	0.0580848	0.319466	Human Diseases	Infectious disease: bacterial	evm.TU.HIC_ASM_9.1328|evm.TU.HIC_ASM_11.701|evm.TU.HIC_ASM_5.1087|evm.TU.HIC_ASM_0.1824|evm.TU.HIC_ASM_8.657	EVM_prediction_HIC_ASM_9.1328;EVM_prediction_HIC_ASM_11.701;EVM_prediction_HIC_ASM_5.1087;EVM_prediction_HIC_ASM_0.1824;EVM_prediction_HIC_ASM_8.657
1	map00290	Valine, leucine and isoleucine biosynthesis	KEGG PATHWAY	1/238	3/9559	0.0728571	0.352629	Metabolism	Amino acid metabolism	evm.TU.HIC_ASM_2.567_evm.TU.HIC_ASM_2.568	MERGED%3A%20EVM_prediction_HIC_ASM_2.567%3B%20EVM_prediction_HIC_ASM_2.568
3	map03320	PPAR signaling pathway	KEGG PATHWAY	3/238	39/9559	0.0723307	0.357225	Organismal Systems	Endocrine system	evm.TU.HIC_ASM_2.965|evm.TU.HIC_ASM_2.964|evm.TU.HIC_ASM_4.987	EVM_prediction_HIC_ASM_2.965;EVM_prediction_HIC_ASM_2.964;EVM_prediction_HIC_ASM_4.987
4	map04520	Adherens junction	KEGG PATHWAY	4/238	63/9559	0.0714746	0.360351	Cellular Processes	Cellular community - eukaryotes	evm.TU.HIC_ASM_9.1328|evm.TU.HIC_ASM_0.1824|evm.TU.HIC_ASM_9.473|evm.TU.HIC_ASM_1.1094	EVM_prediction_HIC_ASM_9.1328;EVM_prediction_HIC_ASM_0.1824;EVM_prediction_HIC_ASM_9.473;EVM_prediction_HIC_ASM_1.1094
2	map00650	Butanoate metabolism	KEGG PATHWAY	2/238	19/9559	0.0799861	0.379542	Metabolism	Carbohydrate metabolism	evm.TU.HIC_ASM_2.489|evm.TU.HIC_ASM_2.490	EVM_prediction_HIC_ASM_2.489;EVM_prediction_HIC_ASM_2.490
2	map00670	One carbon pool by folate	KEGG PATHWAY	2/238	19/9559	0.0799861	0.379542	Metabolism	Metabolism of cofactors and vitamins	evm.TU.HIC_ASM_9.992|evm.TU.HIC_ASM_3.861	EVM_prediction_HIC_ASM_9.992;EVM_prediction_HIC_ASM_3.861
6	map04015	Rap1 signaling pathway	KEGG PATHWAY	6/238	124/9559	0.0890624	0.391874	Environmental Information Processing	Signal transduction	evm.TU.HIC_ASM_11.701|evm.TU.HIC_ASM_0.1824|evm.TU.HIC_ASM_6.979|evm.TU.HIC_ASM_12.893|evm.TU.HIC_ASM_10.208|evm.TU.HIC_ASM_7.510	EVM_prediction_HIC_ASM_11.701;EVM_prediction_HIC_ASM_0.1824;EVM_prediction_HIC_ASM_6.979;EVM_prediction_HIC_ASM_12.893;EVM_prediction_HIC_ASM_10.208;EVM_prediction_HIC_ASM_7.510
4	map00564	Glycerophospholipid metabolism	KEGG PATHWAY	4/238	68/9559	0.0889842	0.398781	Metabolism	Lipid metabolism	evm.TU.HIC_ASM_3.1537|evm.TU.HIC_ASM_3.1536|evm.TU.HIC_ASM_3.1535|evm.TU.HIC_ASM_4.847	EVM_prediction_HIC_ASM_3.1537;EVM_prediction_HIC_ASM_3.1536;EVM_prediction_HIC_ASM_3.1535;EVM_prediction_HIC_ASM_4.847
2	map00220	Arginine biosynthesis	KEGG PATHWAY	2/238	20/9559	0.087462	0.399355	Metabolism	Amino acid metabolism	evm.TU.HIC_ASM_7.212|evm.TU.HIC_ASM_0.1185	EVM_prediction_HIC_ASM_7.212;EVM_prediction_HIC_ASM_0.1185
3	map04726	Serotonergic synapse	KEGG PATHWAY	3/238	44/9559	0.095939	0.400297	Organismal Systems	Nervous system	evm.TU.HIC_ASM_1.829|evm.TU.HIC_ASM_6.979|evm.TU.HIC_ASM_2.743	EVM_prediction_HIC_ASM_1.829;EVM_prediction_HIC_ASM_6.979;EVM_prediction_HIC_ASM_2.743
2	map00770	Pantothenate and CoA biosynthesis	KEGG PATHWAY	2/238	21/9559	0.0951366	0.411126	Metabolism	Metabolism of cofactors and vitamins	evm.TU.HIC_ASM_2.567_evm.TU.HIC_ASM_2.568|MSTRG.11768	MERGED%3A%20EVM_prediction_HIC_ASM_2.567%3B%20EVM_prediction_HIC_ASM_2.568;
2	map00603	Glycosphingolipid biosynthesis - globo and isoglobo series	KEGG PATHWAY	2/238	21/9559	0.0951366	0.411126	Metabolism	Glycan biosynthesis and metabolism	evm.TU.HIC_ASM_0.1975|evm.TU.HIC_ASM_12.576	EVM_prediction_HIC_ASM_0.1975;EVM_prediction_HIC_ASM_12.576
5	map04212	Longevity regulating pathway - worm	KEGG PATHWAY	5/238	100/9559	0.103853	0.425973	Organismal Systems	Aging	evm.TU.HIC_ASM_6.213|evm.TU.HIC_ASM_0.1073|evm.TU.HIC_ASM_2.965|evm.TU.HIC_ASM_2.964|evm.TU.HIC_ASM_4.987	EVM_prediction_HIC_ASM_6.213;EVM_prediction_HIC_ASM_0.1073;EVM_prediction_HIC_ASM_2.965;EVM_prediction_HIC_ASM_2.964;EVM_prediction_HIC_ASM_4.987
5	map04146	Peroxisome	KEGG PATHWAY	5/238	101/9559	0.107178	0.432283	Cellular Processes	Transport and catabolism	evm.TU.HIC_ASM_6.213|evm.TU.ORIGINAL_1401.1|evm.TU.ORIGINAL_881.1|evm.TU.HIC_ASM_11.677|evm.TU.HIC_ASM_0.1986_evm.TU.HIC_ASM_0.1987	EVM_prediction_HIC_ASM_6.213;EVM_prediction_ORIGINAL_1401.1;EVM_prediction_ORIGINAL_881.1;EVM_prediction_HIC_ASM_11.677;MERGED%3A%20EVM_prediction_HIC_ASM_0.1986%3B%20EVM_prediction_HIC_ASM_0.1987
3	map04971	Gastric acid secretion	KEGG PATHWAY	3/238	47/9559	0.111419	0.434895	Organismal Systems	Digestive system	evm.TU.HIC_ASM_6.979|evm.TU.HIC_ASM_7.510|evm.TU.HIC_ASM_2.1301	EVM_prediction_HIC_ASM_6.979;EVM_prediction_HIC_ASM_7.510;EVM_prediction_HIC_ASM_2.1301
2	map05140	Leishmaniasis	KEGG PATHWAY	2/238	23/9559	0.111025	0.44046	Human Diseases	Infectious disease: parasitic	evm.TU.HIC_ASM_11.701|evm.TU.HIC_ASM_5.1087	EVM_prediction_HIC_ASM_11.701;EVM_prediction_HIC_ASM_5.1087
1	map05143	African trypanosomiasis	KEGG PATHWAY	1/238	5/9559	0.118467	0.455063	Human Diseases	Infectious disease: parasitic	evm.TU.HIC_ASM_6.979	EVM_prediction_HIC_ASM_6.979
5	map04974	Protein digestion and absorption	KEGG PATHWAY	5/238	105/9559	0.120988	0.457486	Organismal Systems	Digestive system	evm.TU.HIC_ASM_0.1622|evm.TU.HIC_ASM_9.487|evm.TU.HIC_ASM_4.861|evm.TU.HIC_ASM_10.534|evm.TU.HIC_ASM_10.526	EVM_prediction_HIC_ASM_0.1622;EVM_prediction_HIC_ASM_9.487;EVM_prediction_HIC_ASM_4.861;EVM_prediction_HIC_ASM_10.534;EVM_prediction_HIC_ASM_10.526
7	map05131	Shigellosis	KEGG PATHWAY	7/238	167/9559	0.123307	0.459083	Human Diseases	Infectious disease: bacterial	evm.TU.HIC_ASM_9.1328|evm.TU.HIC_ASM_11.701|evm.TU.HIC_ASM_0.1824|evm.TU.HIC_ASM_12.893|evm.TU.HIC_ASM_6.365|evm.TU.HIC_ASM_9.473|evm.TU.HIC_ASM_1.1094	EVM_prediction_HIC_ASM_9.1328;EVM_prediction_HIC_ASM_11.701;EVM_prediction_HIC_ASM_0.1824;EVM_prediction_HIC_ASM_12.893;EVM_prediction_HIC_ASM_6.365;EVM_prediction_HIC_ASM_9.473;EVM_prediction_HIC_ASM_1.1094
3	map05210	Colorectal cancer	KEGG PATHWAY	3/238	50/9559	0.127782	0.468535	Human Diseases	Cancer: specific types	evm.TU.HIC_ASM_0.1824|evm.TU.HIC_ASM_6.365|evm.TU.HIC_ASM_4.221	EVM_prediction_HIC_ASM_0.1824;EVM_prediction_HIC_ASM_6.365;EVM_prediction_HIC_ASM_4.221
3	map04666	Fc gamma R-mediated phagocytosis	KEGG PATHWAY	3/238	51/9559	0.133418	0.481897	Organismal Systems	Immune system	evm.TU.HIC_ASM_0.1824|evm.TU.HIC_ASM_8.168|evm.TU.HIC_ASM_6.979	EVM_prediction_HIC_ASM_0.1824;EVM_prediction_HIC_ASM_8.168;EVM_prediction_HIC_ASM_6.979
2	map04664	Fc epsilon RI signaling pathway	KEGG PATHWAY	2/238	26/9559	0.136006	0.484023	Organismal Systems	Immune system	evm.TU.HIC_ASM_0.1824|evm.TU.HIC_ASM_6.979	EVM_prediction_HIC_ASM_0.1824;EVM_prediction_HIC_ASM_6.979
1	map00750	Vitamin B6 metabolism	KEGG PATHWAY	1/238	6/9559	0.140427	0.492511	Metabolism	Metabolism of cofactors and vitamins	evm.TU.HIC_ASM_2.300	EVM_prediction_HIC_ASM_2.300
4	map04921	Oxytocin signaling pathway	KEGG PATHWAY	4/238	81/9559	0.142847	0.493842	Organismal Systems	Endocrine system	evm.TU.HIC_ASM_8.361|evm.TU.HIC_ASM_6.979|evm.TU.HIC_ASM_7.510|evm.TU.HIC_ASM_2.1301	EVM_prediction_HIC_ASM_8.361;EVM_prediction_HIC_ASM_6.979;EVM_prediction_HIC_ASM_7.510;EVM_prediction_HIC_ASM_2.1301
3	map00270	Cysteine and methionine metabolism	KEGG PATHWAY	3/238	55/9559	0.156777	0.512702	Metabolism	Amino acid metabolism	evm.TU.HIC_ASM_5.958|evm.TU.HIC_ASM_2.567_evm.TU.HIC_ASM_2.568|evm.TU.HIC_ASM_2.300	EVM_prediction_HIC_ASM_5.958;MERGED%3A%20EVM_prediction_HIC_ASM_2.567%3B%20EVM_prediction_HIC_ASM_2.568;EVM_prediction_HIC_ASM_2.300
3	map04977	Vitamin digestion and absorption	KEGG PATHWAY	3/238	54/9559	0.150821	0.514065	Organismal Systems	Digestive system	evm.TU.HIC_ASM_4.1298|evm.TU.HIC_ASM_7.408|evm.TU.HIC_ASM_3.1145	EVM_prediction_HIC_ASM_4.1298;EVM_prediction_HIC_ASM_7.408;EVM_prediction_HIC_ASM_3.1145
2	map04370	VEGF signaling pathway	KEGG PATHWAY	2/238	28/9559	0.153284	0.515205	Environmental Information Processing	Signal transduction	evm.TU.HIC_ASM_0.1824|evm.TU.HIC_ASM_6.979	EVM_prediction_HIC_ASM_0.1824;EVM_prediction_HIC_ASM_6.979
2	map00531	Glycosaminoglycan degradation	KEGG PATHWAY	2/238	28/9559	0.153284	0.515205	Metabolism	Glycan biosynthesis and metabolism	evm.TU.HIC_ASM_0.1975|evm.TU.HIC_ASM_12.576	EVM_prediction_HIC_ASM_0.1975;EVM_prediction_HIC_ASM_12.576
2	map00100	Steroid biosynthesis	KEGG PATHWAY	2/238	29/9559	0.162076	0.516085	Metabolism	Lipid metabolism	evm.TU.HIC_ASM_1.1336|evm.TU.HIC_ASM_2.61	EVM_prediction_HIC_ASM_1.1336;EVM_prediction_HIC_ASM_2.61
2	map00590	Arachidonic acid metabolism	KEGG PATHWAY	2/238	29/9559	0.162076	0.516085	Metabolism	Lipid metabolism	evm.TU.HIC_ASM_8.473|evm.TU.HIC_ASM_12.958	EVM_prediction_HIC_ASM_8.473;EVM_prediction_HIC_ASM_12.958
8	map05020	Prion disease	KEGG PATHWAY	8/238	220/9559	0.183147	0.52143	Human Diseases	Neurodegenerative disease	evm.TU.HIC_ASM_0.1097|evm.TU.HIC_ASM_0.1096|evm.TU.HIC_ASM_2.743|evm.TU.HIC_ASM_0.1824|evm.TU.HIC_ASM_6.899|evm.TU.HIC_ASM_0.1098|evm.TU.HIC_ASM_6.365|evm.TU.HIC_ASM_9.462	EVM_prediction_HIC_ASM_0.1097;EVM_prediction_HIC_ASM_0.1096;EVM_prediction_HIC_ASM_2.743;EVM_prediction_HIC_ASM_0.1824;EVM_prediction_HIC_ASM_6.899;EVM_prediction_HIC_ASM_0.1098;EVM_prediction_HIC_ASM_6.365;EVM_prediction_HIC_ASM_9.462
1	map00400	Phenylalanine, tyrosine and tryptophan biosynthesis	KEGG PATHWAY	1/238	7/9559	0.161842	0.52221	Metabolism	Amino acid metabolism	evm.TU.HIC_ASM_0.1279	EVM_prediction_HIC_ASM_0.1279
3	map01524	Platinum drug resistance	KEGG PATHWAY	3/238	57/9559	0.168901	0.524026	Human Diseases	Drug resistance: antineoplastic	evm.TU.HIC_ASM_6.365|evm.TU.HIC_ASM_0.1073|evm.TU.HIC_ASM_4.221	EVM_prediction_HIC_ASM_6.365;EVM_prediction_HIC_ASM_0.1073;EVM_prediction_HIC_ASM_4.221
6	map04972	Pancreatic secretion	KEGG PATHWAY	6/238	153/9559	0.182123	0.524687	Organismal Systems	Digestive system	evm.TU.HIC_ASM_0.1824|evm.TU.HIC_ASM_0.33|evm.TU.HIC_ASM_6.979|evm.TU.HIC_ASM_4.1298|evm.TU.HIC_ASM_9.487|evm.TU.HIC_ASM_7.408	EVM_prediction_HIC_ASM_0.1824;EVM_prediction_HIC_ASM_0.33;EVM_prediction_HIC_ASM_6.979;EVM_prediction_HIC_ASM_4.1298;EVM_prediction_HIC_ASM_9.487;EVM_prediction_HIC_ASM_7.408
2	map04650	Natural killer cell mediated cytotoxicity	KEGG PATHWAY	2/238	32/9559	0.188946	0.525573	Organismal Systems	Immune system	evm.TU.HIC_ASM_0.1824|evm.TU.HIC_ASM_6.979	EVM_prediction_HIC_ASM_0.1824;EVM_prediction_HIC_ASM_6.979
3	map04750	Inflammatory mediator regulation of TRP channels	KEGG PATHWAY	3/238	60/9559	0.18757	0.527813	Organismal Systems	Sensory system	evm.TU.HIC_ASM_6.979|evm.TU.HIC_ASM_1.452|evm.TU.HIC_ASM_7.510	EVM_prediction_HIC_ASM_6.979;EVM_prediction_HIC_ASM_1.452;EVM_prediction_HIC_ASM_7.510
3	map04624	Toll and Imd signaling pathway	KEGG PATHWAY	3/238	59/9559	0.181287	0.528571	Organismal Systems	Immune system	evm.TU.HIC_ASM_4.738|evm.TU.HIC_ASM_5.999_evm.TU.HIC_ASM_5.998|evm.TU.HIC_ASM_8.362	EVM_prediction_HIC_ASM_4.738;MERGED%3A%20EVM_prediction_HIC_ASM_5.999%3B%20EVM_prediction_HIC_ASM_5.998;EVM_prediction_HIC_ASM_8.362
2	map04930	Type II diabetes mellitus	KEGG PATHWAY	2/238	31/9559	0.179917	0.530974	Human Diseases	Endocrine and metabolic disease	evm.TU.HIC_ASM_10.660|evm.TU.HIC_ASM_2.743	EVM_prediction_HIC_ASM_10.660;EVM_prediction_HIC_ASM_2.743
2	map05133	Pertussis	KEGG PATHWAY	2/238	33/9559	0.198035	0.544596	Human Diseases	Infectious disease: bacterial	evm.TU.HIC_ASM_11.701|evm.TU.HIC_ASM_7.510	EVM_prediction_HIC_ASM_11.701;EVM_prediction_HIC_ASM_7.510
5	map04530	Tight junction	KEGG PATHWAY	5/238	120/9559	0.179421	0.549618	Cellular Processes	Cellular community - eukaryotes	evm.TU.HIC_ASM_10.208|evm.TU.HIC_ASM_11.701|evm.TU.HIC_ASM_11.174|evm.TU.HIC_ASM_0.1824|evm.TU.HIC_ASM_1.1094	EVM_prediction_HIC_ASM_10.208;EVM_prediction_HIC_ASM_11.701;EVM_prediction_HIC_ASM_11.174;EVM_prediction_HIC_ASM_0.1824;EVM_prediction_HIC_ASM_1.1094
5	map05417	Lipid and atherosclerosis	KEGG PATHWAY	5/238	120/9559	0.179421	0.549618	Human Diseases	Cardiovascular disease	evm.TU.HIC_ASM_0.1824|evm.TU.HIC_ASM_11.311|evm.TU.HIC_ASM_6.365|evm.TU.HIC_ASM_6.979|evm.TU.HIC_ASM_7.510	EVM_prediction_HIC_ASM_0.1824;EVM_prediction_HIC_ASM_11.311;EVM_prediction_HIC_ASM_6.365;EVM_prediction_HIC_ASM_6.979;EVM_prediction_HIC_ASM_7.510
5	map04910	Insulin signaling pathway	KEGG PATHWAY	5/238	120/9559	0.179421	0.549618	Organismal Systems	Endocrine system	evm.TU.HIC_ASM_4.1018|evm.TU.HIC_ASM_1.1219|evm.TU.HIC_ASM_7.510|evm.TU.HIC_ASM_9.185|evm.TU.HIC_ASM_9.189	EVM_prediction_HIC_ASM_4.1018;EVM_prediction_HIC_ASM_1.1219;EVM_prediction_HIC_ASM_7.510;EVM_prediction_HIC_ASM_9.185;EVM_prediction_HIC_ASM_9.189
2	map05214	Glioma	KEGG PATHWAY	2/238	34/9559	0.207176	0.563332	Human Diseases	Cancer: specific types	evm.TU.HIC_ASM_6.979|evm.TU.HIC_ASM_7.510	EVM_prediction_HIC_ASM_6.979;EVM_prediction_HIC_ASM_7.510
3	map04611	Platelet activation	KEGG PATHWAY	3/238	64/9559	0.21323	0.573351	Organismal Systems	Immune system	evm.TU.HIC_ASM_11.701|evm.TU.HIC_ASM_12.893|evm.TU.HIC_ASM_2.1301	EVM_prediction_HIC_ASM_11.701;EVM_prediction_HIC_ASM_12.893;EVM_prediction_HIC_ASM_2.1301
2	map04740	Olfactory transduction	KEGG PATHWAY	2/238	35/9559	0.216361	0.575377	Organismal Systems	Sensory system	evm.TU.HIC_ASM_7.1054|evm.TU.HIC_ASM_7.510	EVM_prediction_HIC_ASM_7.1054;EVM_prediction_HIC_ASM_7.510
1	map04744	Phototransduction	KEGG PATHWAY	1/238	10/9559	0.222951	0.586459	Organismal Systems	Sensory system	evm.TU.HIC_ASM_7.510	EVM_prediction_HIC_ASM_7.510
2	map00790	Folate biosynthesis	KEGG PATHWAY	2/238	36/9559	0.225581	0.586996	Metabolism	Metabolism of cofactors and vitamins	evm.TU.HIC_ASM_0.1279|evm.TU.HIC_ASM_8.473	EVM_prediction_HIC_ASM_0.1279;EVM_prediction_HIC_ASM_8.473
3	map04928	Parathyroid hormone synthesis, secretion and action	KEGG PATHWAY	3/238	67/9559	0.232942	0.59339	Organismal Systems	Endocrine system	evm.TU.HIC_ASM_10.660|evm.TU.HIC_ASM_6.979|evm.TU.HIC_ASM_11.311	EVM_prediction_HIC_ASM_10.660;EVM_prediction_HIC_ASM_6.979;EVM_prediction_HIC_ASM_11.311
4	map05206	MicroRNAs in cancer	KEGG PATHWAY	4/238	99/9559	0.232867	0.599508	Human Diseases	Cancer: overview	evm.TU.HIC_ASM_2.855|evm.TU.HIC_ASM_6.979|evm.TU.HIC_ASM_2.853|evm.TU.HIC_ASM_5.933	EVM_prediction_HIC_ASM_2.855;EVM_prediction_HIC_ASM_6.979;EVM_prediction_HIC_ASM_2.853;EVM_prediction_HIC_ASM_5.933
8	map04142	Lysosome	KEGG PATHWAY	8/238	240/9559	0.249005	0.602592	Cellular Processes	Transport and catabolism	evm.TU.HIC_ASM_2.591|evm.TU.HIC_ASM_0.1975|evm.TU.HIC_ASM_6.780|evm.TU.HIC_ASM_12.336|evm.TU.HIC_ASM_1.1336|evm.TU.HIC_ASM_12.576|evm.TU.HIC_ASM_9.1020|evm.TU.HIC_ASM_3.1187	EVM_prediction_HIC_ASM_2.591;EVM_prediction_HIC_ASM_0.1975;EVM_prediction_HIC_ASM_6.780;EVM_prediction_HIC_ASM_12.336;EVM_prediction_HIC_ASM_1.1336;EVM_prediction_HIC_ASM_12.576;EVM_prediction_HIC_ASM_9.1020;EVM_prediction_HIC_ASM_3.1187
2	map00250	Alanine, aspartate and glutamate metabolism	KEGG PATHWAY	2/238	40/9559	0.262678	0.605411	Metabolism	Amino acid metabolism	evm.TU.HIC_ASM_0.1185|evm.TU.HIC_ASM_2.1403	EVM_prediction_HIC_ASM_0.1185;EVM_prediction_HIC_ASM_2.1403
4	map05130	Pathogenic Escherichia coli infection	KEGG PATHWAY	4/238	103/9559	0.254538	0.609883	Human Diseases	Infectious disease: bacterial	evm.TU.HIC_ASM_9.1328|evm.TU.HIC_ASM_11.701|evm.TU.HIC_ASM_6.365|evm.TU.HIC_ASM_0.1824	EVM_prediction_HIC_ASM_9.1328;EVM_prediction_HIC_ASM_11.701;EVM_prediction_HIC_ASM_6.365;EVM_prediction_HIC_ASM_0.1824
1	map00430	Taurine and hypotaurine metabolism	KEGG PATHWAY	1/238	12/9559	0.261205	0.613705	Metabolism	Metabolism of other amino acids	evm.TU.HIC_ASM_5.958	EVM_prediction_HIC_ASM_5.958
1	map04610	Complement and coagulation cascades	KEGG PATHWAY	1/238	12/9559	0.261205	0.613705	Organismal Systems	Immune system	evm.TU.HIC_ASM_2.1207	EVM_prediction_HIC_ASM_2.1207
3	map05152	Tuberculosis	KEGG PATHWAY	3/238	69/9559	0.246263	0.614388	Human Diseases	Infectious disease: bacterial	evm.TU.HIC_ASM_12.336|evm.TU.HIC_ASM_6.365|evm.TU.HIC_ASM_7.510	EVM_prediction_HIC_ASM_12.336;EVM_prediction_HIC_ASM_6.365;EVM_prediction_HIC_ASM_7.510
3	map04217	Necroptosis	KEGG PATHWAY	3/238	69/9559	0.246263	0.614388	Cellular Processes	Cell growth and death	evm.TU.HIC_ASM_2.631|evm.TU.HIC_ASM_2.591|evm.TU.HIC_ASM_6.899	EVM_prediction_HIC_ASM_2.631;EVM_prediction_HIC_ASM_2.591;EVM_prediction_HIC_ASM_6.899
3	map04926	Relaxin signaling pathway	KEGG PATHWAY	3/238	69/9559	0.246263	0.614388	Organismal Systems	Endocrine system	evm.TU.HIC_ASM_6.979|evm.TU.HIC_ASM_10.534|evm.TU.HIC_ASM_10.526	EVM_prediction_HIC_ASM_6.979;EVM_prediction_HIC_ASM_10.534;EVM_prediction_HIC_ASM_10.526
2	map00630	Glyoxylate and dicarboxylate metabolism	KEGG PATHWAY	2/238	38/9559	0.244101	0.615337	Metabolism	Carbohydrate metabolism	MSTRG.9926|evm.TU.HIC_ASM_11.423	;EVM_prediction_HIC_ASM_11.423
4	map04361	Axon regeneration	KEGG PATHWAY	4/238	104/9559	0.260021	0.616913	Organismal Systems	Development and regeneration	evm.TU.HIC_ASM_0.1824|evm.TU.HIC_ASM_5.999_evm.TU.HIC_ASM_5.998|evm.TU.HIC_ASM_9.604|evm.TU.HIC_ASM_5.933	EVM_prediction_HIC_ASM_0.1824;MERGED%3A%20EVM_prediction_HIC_ASM_5.999%3B%20EVM_prediction_HIC_ASM_5.998;EVM_prediction_HIC_ASM_9.604;EVM_prediction_HIC_ASM_5.933
4	map05164	Influenza A	KEGG PATHWAY	4/238	106/9559	0.271055	0.618825	Human Diseases	Infectious disease: viral	evm.TU.HIC_ASM_9.487|evm.TU.HIC_ASM_6.979|evm.TU.HIC_ASM_6.899|evm.TU.HIC_ASM_6.365	EVM_prediction_HIC_ASM_9.487;EVM_prediction_HIC_ASM_6.979;EVM_prediction_HIC_ASM_6.899;EVM_prediction_HIC_ASM_6.365
4	map05163	Human cytomegalovirus infection	KEGG PATHWAY	4/238	106/9559	0.271055	0.618825	Human Diseases	Infectious disease: viral	evm.TU.HIC_ASM_0.1824|evm.TU.HIC_ASM_6.365|evm.TU.HIC_ASM_6.979|evm.TU.HIC_ASM_7.510	EVM_prediction_HIC_ASM_0.1824;EVM_prediction_HIC_ASM_6.365;EVM_prediction_HIC_ASM_6.979;EVM_prediction_HIC_ASM_7.510
2	map00513	Various types of N-glycan biosynthesis	KEGG PATHWAY	2/238	44/9559	0.299813	0.620126	Metabolism	Glycan biosynthesis and metabolism	evm.TU.HIC_ASM_0.1975|evm.TU.HIC_ASM_12.576	EVM_prediction_HIC_ASM_0.1975;EVM_prediction_HIC_ASM_12.576
4	map05418	Fluid shear stress and atherosclerosis	KEGG PATHWAY	4/238	110/9559	0.293354	0.622735	Human Diseases	Cardiovascular disease	evm.TU.HIC_ASM_0.1824|evm.TU.HIC_ASM_3.1187|evm.TU.HIC_ASM_0.1073|evm.TU.HIC_ASM_7.510	EVM_prediction_HIC_ASM_0.1824;EVM_prediction_HIC_ASM_3.1187;EVM_prediction_HIC_ASM_0.1073;EVM_prediction_HIC_ASM_7.510
4	map05170	Human immunodeficiency virus 1 infection	KEGG PATHWAY	4/238	111/9559	0.298969	0.623711	Human Diseases	Infectious disease: viral	evm.TU.HIC_ASM_0.1824|evm.TU.HIC_ASM_6.365|evm.TU.HIC_ASM_6.979|evm.TU.HIC_ASM_7.510	EVM_prediction_HIC_ASM_0.1824;EVM_prediction_HIC_ASM_6.365;EVM_prediction_HIC_ASM_6.979;EVM_prediction_HIC_ASM_7.510
4	map05017	Spinocerebellar ataxia	KEGG PATHWAY	4/238	112/9559	0.304596	0.624681	Human Diseases	Neurodegenerative disease	evm.TU.HIC_ASM_0.33|evm.TU.HIC_ASM_6.365|evm.TU.HIC_ASM_6.979|evm.TU.HIC_ASM_6.899	EVM_prediction_HIC_ASM_0.33;EVM_prediction_HIC_ASM_6.365;EVM_prediction_HIC_ASM_6.979;EVM_prediction_HIC_ASM_6.899
6	map05415	Diabetic cardiomyopathy	KEGG PATHWAY	6/238	180/9559	0.291907	0.625145	Human Diseases	Cardiovascular disease	evm.TU.HIC_ASM_0.1824|evm.TU.HIC_ASM_0.33|evm.TU.HIC_ASM_6.979|evm.TU.HIC_ASM_6.899|evm.TU.HIC_ASM_12.336|evm.TU.HIC_ASM_9.462	EVM_prediction_HIC_ASM_0.1824;EVM_prediction_HIC_ASM_0.33;EVM_prediction_HIC_ASM_6.979;EVM_prediction_HIC_ASM_6.899;EVM_prediction_HIC_ASM_12.336;EVM_prediction_HIC_ASM_9.462
1	map04711	Circadian rhythm - fly	KEGG PATHWAY	1/238	14/9559	0.297583	0.626218	Organismal Systems	Environmental adaptation	evm.TU.HIC_ASM_11.474	EVM_prediction_HIC_ASM_11.474
2	map05204	Chemical carcinogenesis - DNA adducts	KEGG PATHWAY	2/238	43/9559	0.290546	0.627787	Human Diseases	Cancer: overview	evm.TU.HIC_ASM_0.1073|evm.TU.HIC_ASM_8.473	EVM_prediction_HIC_ASM_0.1073;EVM_prediction_HIC_ASM_8.473
2	map00260	Glycine, serine and threonine metabolism	KEGG PATHWAY	2/238	42/9559	0.281264	0.630241	Metabolism	Amino acid metabolism	evm.TU.HIC_ASM_2.300|evm.TU.HIC_ASM_1.591	EVM_prediction_HIC_ASM_2.300;EVM_prediction_HIC_ASM_1.591
2	map04720	Long-term potentiation	KEGG PATHWAY	2/238	42/9559	0.281264	0.630241	Organismal Systems	Nervous system	evm.TU.HIC_ASM_6.979|evm.TU.HIC_ASM_7.510	EVM_prediction_HIC_ASM_6.979;EVM_prediction_HIC_ASM_7.510
3	map05167	Kaposi sarcoma-associated herpesvirus infection	KEGG PATHWAY	3/238	75/9559	0.286834	0.631035	Human Diseases	Infectious disease: viral	evm.TU.HIC_ASM_0.1824|evm.TU.HIC_ASM_6.365|evm.TU.HIC_ASM_7.510	EVM_prediction_HIC_ASM_0.1824;EVM_prediction_HIC_ASM_6.365;EVM_prediction_HIC_ASM_7.510
3	map04270	Vascular smooth muscle contraction	KEGG PATHWAY	3/238	75/9559	0.286834	0.631035	Organismal Systems	Circulatory system	evm.TU.HIC_ASM_6.979|evm.TU.HIC_ASM_7.510|evm.TU.HIC_ASM_2.1301	EVM_prediction_HIC_ASM_6.979;EVM_prediction_HIC_ASM_7.510;EVM_prediction_HIC_ASM_2.1301
1	map00730	Thiamine metabolism	KEGG PATHWAY	1/238	15/9559	0.315097	0.640786	Metabolism	Metabolism of cofactors and vitamins	evm.TU.HIC_ASM_11.933	EVM_prediction_HIC_ASM_11.933
3	map04728	Dopaminergic synapse	KEGG PATHWAY	3/238	80/9559	0.321033	0.647416	Organismal Systems	Nervous system	evm.TU.HIC_ASM_6.979|evm.TU.HIC_ASM_7.510|evm.TU.HIC_ASM_2.743	EVM_prediction_HIC_ASM_6.979;EVM_prediction_HIC_ASM_7.510;EVM_prediction_HIC_ASM_2.743
2	map00980	Metabolism of xenobiotics by cytochrome P450	KEGG PATHWAY	2/238	47/9559	0.327477	0.654955	Metabolism	Xenobiotics biodegradation and metabolism	evm.TU.HIC_ASM_0.1073|evm.TU.HIC_ASM_8.473	EVM_prediction_HIC_ASM_0.1073;EVM_prediction_HIC_ASM_8.473
1	map00910	Nitrogen metabolism	KEGG PATHWAY	1/238	16/9559	0.332177	0.658908	Metabolism	Energy metabolism	evm.TU.HIC_ASM_6.618	EVM_prediction_HIC_ASM_6.618
4	map04014	Ras signaling pathway	KEGG PATHWAY	4/238	118/9559	0.338559	0.666107	Environmental Information Processing	Signal transduction	evm.TU.HIC_ASM_10.208|evm.TU.HIC_ASM_0.1824|evm.TU.HIC_ASM_6.979|evm.TU.HIC_ASM_7.510	EVM_prediction_HIC_ASM_10.208;EVM_prediction_HIC_ASM_0.1824;EVM_prediction_HIC_ASM_6.979;EVM_prediction_HIC_ASM_7.510
5	map05205	Proteoglycans in cancer	KEGG PATHWAY	5/238	157/9559	0.352957	0.677902	Human Diseases	Cancer: overview	evm.TU.HIC_ASM_10.208|evm.TU.HIC_ASM_3.1187|evm.TU.HIC_ASM_6.979|evm.TU.HIC_ASM_0.1824|evm.TU.HIC_ASM_11.701	EVM_prediction_HIC_ASM_10.208;EVM_prediction_HIC_ASM_3.1187;EVM_prediction_HIC_ASM_6.979;EVM_prediction_HIC_ASM_0.1824;EVM_prediction_HIC_ASM_11.701
1	map04950	Maturity onset diabetes of the young	KEGG PATHWAY	1/238	17/9559	0.348832	0.680786	Human Diseases	Endocrine and metabolic disease	evm.TU.HIC_ASM_10.660	EVM_prediction_HIC_ASM_10.660
1	map04060	Cytokine-cytokine receptor interaction	KEGG PATHWAY	1/238	17/9559	0.348832	0.680786	Environmental Information Processing	Signaling molecules and interaction	evm.TU.HIC_ASM_9.99	EVM_prediction_HIC_ASM_9.99
3	map04925	Aldosterone synthesis and secretion	KEGG PATHWAY	3/238	87/9559	0.368918	0.686755	Organismal Systems	Endocrine system	evm.TU.HIC_ASM_9.542|evm.TU.HIC_ASM_6.979|evm.TU.HIC_ASM_7.510	EVM_prediction_HIC_ASM_9.542;EVM_prediction_HIC_ASM_6.979;EVM_prediction_HIC_ASM_7.510
2	map05323	Rheumatoid arthritis	KEGG PATHWAY	2/238	52/9559	0.372872	0.688816	Human Diseases	Immune disease	evm.TU.HIC_ASM_3.1187|evm.TU.HIC_ASM_11.311	EVM_prediction_HIC_ASM_3.1187;EVM_prediction_HIC_ASM_11.311
2	map04918	Thyroid hormone synthesis	KEGG PATHWAY	2/238	53/9559	0.38181	0.689538	Organismal Systems	Endocrine system	evm.TU.HIC_ASM_6.979|evm.TU.HIC_ASM_8.362	EVM_prediction_HIC_ASM_6.979;EVM_prediction_HIC_ASM_8.362
1	map04640	Hematopoietic cell lineage	KEGG PATHWAY	1/238	18/9559	0.365074	0.690218	Organismal Systems	Immune system	evm.TU.HIC_ASM_5.1087	EVM_prediction_HIC_ASM_5.1087
1	map00360	Phenylalanine metabolism	KEGG PATHWAY	1/238	18/9559	0.365074	0.690218	Metabolism	Amino acid metabolism	evm.TU.HIC_ASM_0.1279	EVM_prediction_HIC_ASM_0.1279
1	map00740	Riboflavin metabolism	KEGG PATHWAY	1/238	19/9559	0.380912	0.693088	Metabolism	Metabolism of cofactors and vitamins	evm.TU.HIC_ASM_9.1020	EVM_prediction_HIC_ASM_9.1020
2	map04115	p53 signaling pathway	KEGG PATHWAY	2/238	51/9559	0.363882	0.693381	Cellular Processes	Cell growth and death	evm.TU.HIC_ASM_6.365|evm.TU.ORIGINAL_536.1	EVM_prediction_HIC_ASM_6.365;EVM_prediction_ORIGINAL_536.1
4	map04013	MAPK signaling pathway - fly	KEGG PATHWAY	4/238	125/9559	0.378334	0.693613	Environmental Information Processing	Signal transduction	evm.TU.HIC_ASM_0.1824|evm.TU.HIC_ASM_5.999_evm.TU.HIC_ASM_5.998|evm.TU.ORIGINAL_536.1|evm.TU.HIC_ASM_8.362	EVM_prediction_HIC_ASM_0.1824;MERGED%3A%20EVM_prediction_HIC_ASM_5.999%3B%20EVM_prediction_HIC_ASM_5.998;EVM_prediction_ORIGINAL_536.1;EVM_prediction_HIC_ASM_8.362
2	map05031	Amphetamine addiction	KEGG PATHWAY	2/238	55/9559	0.399521	0.716179	Human Diseases	Substance dependence	evm.TU.HIC_ASM_6.979|evm.TU.HIC_ASM_7.510	EVM_prediction_HIC_ASM_6.979;EVM_prediction_HIC_ASM_7.510
2	map00330	Arginine and proline metabolism	KEGG PATHWAY	2/238	56/9559	0.408289	0.721211	Metabolism	Amino acid metabolism	evm.TU.HIC_ASM_4.366_evm.TU.HIC_ASM_4.367|evm.TU.HIC_ASM_8.717	MERGED%3A%20EVM_prediction_HIC_ASM_4.366%3B%20EVM_prediction_HIC_ASM_4.367;EVM_prediction_HIC_ASM_8.717
2	map04214	Apoptosis - fly	KEGG PATHWAY	2/238	56/9559	0.408289	0.721211	Cellular Processes	Cell growth and death	evm.TU.HIC_ASM_6.365|evm.TU.HIC_ASM_5.999_evm.TU.HIC_ASM_5.998	EVM_prediction_HIC_ASM_6.365;MERGED%3A%20EVM_prediction_HIC_ASM_5.999%3B%20EVM_prediction_HIC_ASM_5.998
4	map04932	Non-alcoholic fatty liver disease	KEGG PATHWAY	4/238	130/9559	0.40663	0.723561	Human Diseases	Endocrine and metabolic disease	evm.TU.HIC_ASM_0.1824|evm.TU.HIC_ASM_9.462|evm.TU.HIC_ASM_6.365|evm.TU.HIC_ASM_1.1219	EVM_prediction_HIC_ASM_0.1824;EVM_prediction_HIC_ASM_9.462;EVM_prediction_HIC_ASM_6.365;EVM_prediction_HIC_ASM_1.1219
2	map04970	Salivary secretion	KEGG PATHWAY	2/238	62/9559	0.459508	0.726803	Organismal Systems	Digestive system	evm.TU.HIC_ASM_6.979|evm.TU.HIC_ASM_7.510	EVM_prediction_HIC_ASM_6.979;EVM_prediction_HIC_ASM_7.510
4	map04010	MAPK signaling pathway	KEGG PATHWAY	4/238	139/9559	0.456849	0.727352	Environmental Information Processing	Signal transduction	evm.TU.HIC_ASM_0.1824|evm.TU.HIC_ASM_8.361|evm.TU.HIC_ASM_6.979|evm.TU.HIC_ASM_2.743	EVM_prediction_HIC_ASM_0.1824;EVM_prediction_HIC_ASM_8.361;EVM_prediction_HIC_ASM_6.979;EVM_prediction_HIC_ASM_2.743
3	map04613	Neutrophil extracellular trap formation	KEGG PATHWAY	3/238	100/9559	0.455789	0.73047	Organismal Systems	Immune system	evm.TU.HIC_ASM_0.1824|evm.TU.HIC_ASM_6.979|evm.TU.HIC_ASM_6.899	EVM_prediction_HIC_ASM_0.1824;EVM_prediction_HIC_ASM_6.979;EVM_prediction_HIC_ASM_6.899
3	map04218	Cellular senescence	KEGG PATHWAY	3/238	95/9559	0.422859	0.736201	Cellular Processes	Cell growth and death	evm.TU.HIC_ASM_11.174|evm.TU.HIC_ASM_6.899|evm.TU.HIC_ASM_7.510	EVM_prediction_HIC_ASM_11.174;EVM_prediction_HIC_ASM_6.899;EVM_prediction_HIC_ASM_7.510
1	map00073	Cutin, suberine and wax biosynthesis	KEGG PATHWAY	1/238	22/9559	0.426105	0.736552	Metabolism	Lipid metabolism	evm.TU.HIC_ASM_6.213	EVM_prediction_HIC_ASM_6.213
1	map04215	Apoptosis - multiple species	KEGG PATHWAY	1/238	22/9559	0.426105	0.736552	Cellular Processes	Cell growth and death	evm.TU.HIC_ASM_6.365	EVM_prediction_HIC_ASM_6.365
2	map04721	Synaptic vesicle cycle	KEGG PATHWAY	2/238	65/9559	0.484142	0.746257	Organismal Systems	Nervous system	evm.TU.HIC_ASM_7.957|evm.TU.HIC_ASM_2.743	EVM_prediction_HIC_ASM_7.957;EVM_prediction_HIC_ASM_2.743
1	map04730	Long-term depression	KEGG PATHWAY	1/238	26/9559	0.481291	0.746619	Organismal Systems	Nervous system	evm.TU.HIC_ASM_6.979	EVM_prediction_HIC_ASM_6.979
2	map04911	Insulin secretion	KEGG PATHWAY	2/238	64/9559	0.476007	0.748011	Organismal Systems	Endocrine system	evm.TU.HIC_ASM_6.979|evm.TU.HIC_ASM_10.149	EVM_prediction_HIC_ASM_6.979;EVM_prediction_HIC_ASM_10.149
2	map04713	Circadian entrainment	KEGG PATHWAY	2/238	64/9559	0.476007	0.748011	Organismal Systems	Environmental adaptation	evm.TU.HIC_ASM_6.979|evm.TU.HIC_ASM_7.510	EVM_prediction_HIC_ASM_6.979;EVM_prediction_HIC_ASM_7.510
1	map00062	Fatty acid elongation	KEGG PATHWAY	1/238	23/9559	0.440427	0.750586	Metabolism	Lipid metabolism	evm.TU.HIC_ASM_0.805	EVM_prediction_HIC_ASM_0.805
1	map04216	Ferroptosis	KEGG PATHWAY	1/238	23/9559	0.440427	0.750586	Cellular Processes	Cell growth and death	evm.TU.HIC_ASM_2.631	EVM_prediction_HIC_ASM_2.631
2	map04916	Melanogenesis	KEGG PATHWAY	2/238	61/9559	0.451146	0.752948	Organismal Systems	Endocrine system	evm.TU.HIC_ASM_6.979|evm.TU.HIC_ASM_7.510	EVM_prediction_HIC_ASM_6.979;EVM_prediction_HIC_ASM_7.510
1	map04742	Taste transduction	KEGG PATHWAY	1/238	24/9559	0.454392	0.753171	Organismal Systems	Sensory system	evm.TU.HIC_ASM_5.1225	EVM_prediction_HIC_ASM_5.1225
1	map05223	Non-small cell lung cancer	KEGG PATHWAY	1/238	24/9559	0.454392	0.753171	Human Diseases	Cancer: specific types	evm.TU.HIC_ASM_6.979	EVM_prediction_HIC_ASM_6.979
1	map00760	Nicotinate and nicotinamide metabolism	KEGG PATHWAY	1/238	24/9559	0.454392	0.753171	Metabolism	Metabolism of cofactors and vitamins	evm.TU.HIC_ASM_9.512	EVM_prediction_HIC_ASM_9.512
1	map03430	Mismatch repair	KEGG PATHWAY	1/238	24/9559	0.454392	0.753171	Genetic Information Processing	Replication and repair	evm.TU.HIC_ASM_4.221	EVM_prediction_HIC_ASM_4.221
1	map04960	Aldosterone-regulated sodium reabsorption	KEGG PATHWAY	1/238	24/9559	0.454392	0.753171	Organismal Systems	Excretory system	evm.TU.HIC_ASM_6.979	EVM_prediction_HIC_ASM_6.979
3	map04360	Axon guidance	KEGG PATHWAY	3/238	99/9559	0.449263	0.755011	Organismal Systems	Development and regeneration	evm.TU.HIC_ASM_0.1824|evm.TU.HIC_ASM_11.701|evm.TU.HIC_ASM_6.979	EVM_prediction_HIC_ASM_0.1824;EVM_prediction_HIC_ASM_11.701;EVM_prediction_HIC_ASM_6.979
1	map00130	Ubiquinone and other terpenoid-quinone biosynthesis	KEGG PATHWAY	1/238	27/9559	0.494241	0.757003	Metabolism	Metabolism of cofactors and vitamins	evm.TU.HIC_ASM_1.1053	EVM_prediction_HIC_ASM_1.1053
3	map05207	Chemical carcinogenesis - receptor activation	KEGG PATHWAY	3/238	112/9559	0.531288	0.769891	Human Diseases	Cancer: overview	evm.TU.HIC_ASM_6.979|evm.TU.HIC_ASM_0.1073|evm.TU.HIC_ASM_2.743	EVM_prediction_HIC_ASM_6.979;EVM_prediction_HIC_ASM_0.1073;EVM_prediction_HIC_ASM_2.743
1	map04657	IL-17 signaling pathway	KEGG PATHWAY	1/238	28/9559	0.506869	0.771462	Organismal Systems	Immune system	evm.TU.HIC_ASM_11.311	EVM_prediction_HIC_ASM_11.311
1	map01521	EGFR tyrosine kinase inhibitor resistance	KEGG PATHWAY	1/238	28/9559	0.506869	0.771462	Human Diseases	Drug resistance: antineoplastic	evm.TU.HIC_ASM_6.979	EVM_prediction_HIC_ASM_6.979
5	map05208	Chemical carcinogenesis - reactive oxygen species	KEGG PATHWAY	5/238	190/9559	0.514059	0.772684	Human Diseases	Cancer: overview	evm.TU.HIC_ASM_0.1824|evm.TU.HIC_ASM_9.462|evm.TU.HIC_ASM_0.1073|evm.TU.HIC_ASM_6.899|evm.TU.HIC_ASM_8.473	EVM_prediction_HIC_ASM_0.1824;EVM_prediction_HIC_ASM_9.462;EVM_prediction_HIC_ASM_0.1073;EVM_prediction_HIC_ASM_6.899;EVM_prediction_HIC_ASM_8.473
3	map04310	Wnt signaling pathway	KEGG PATHWAY	3/238	113/9559	0.537317	0.773992	Environmental Information Processing	Signal transduction	evm.TU.HIC_ASM_0.1824|evm.TU.HIC_ASM_6.979|evm.TU.ORIGINAL_536.1	EVM_prediction_HIC_ASM_0.1824;EVM_prediction_HIC_ASM_6.979;EVM_prediction_ORIGINAL_536.1
1	map00350	Tyrosine metabolism	KEGG PATHWAY	1/238	31/9559	0.5429	0.777408	Metabolism	Amino acid metabolism	evm.TU.HIC_ASM_7.1082	EVM_prediction_HIC_ASM_7.1082
3	map04210	Apoptosis	KEGG PATHWAY	3/238	115/9559	0.549242	0.781862	Cellular Processes	Cell growth and death	evm.TU.HIC_ASM_12.336|evm.TU.HIC_ASM_3.1187|evm.TU.HIC_ASM_6.365	EVM_prediction_HIC_ASM_12.336;EVM_prediction_HIC_ASM_3.1187;EVM_prediction_HIC_ASM_6.365
2	map04975	Fat digestion and absorption	KEGG PATHWAY	2/238	74/9559	0.553715	0.783621	Organismal Systems	Digestive system	evm.TU.HIC_ASM_7.408|evm.TU.HIC_ASM_4.1298	EVM_prediction_HIC_ASM_7.408;EVM_prediction_HIC_ASM_4.1298
2	map04550	Signaling pathways regulating pluripotency of stem cells	KEGG PATHWAY	2/238	71/9559	0.53127	0.783948	Cellular Processes	Cellular community - eukaryotes	evm.TU.HIC_ASM_9.55|evm.TU.HIC_ASM_9.99	EVM_prediction_HIC_ASM_9.55;EVM_prediction_HIC_ASM_9.99
2	map05231	Choline metabolism in cancer	KEGG PATHWAY	2/238	71/9559	0.53127	0.783948	Human Diseases	Cancer: overview	evm.TU.HIC_ASM_0.1824|evm.TU.HIC_ASM_6.979	EVM_prediction_HIC_ASM_0.1824;EVM_prediction_HIC_ASM_6.979
2	map05161	Hepatitis B	KEGG PATHWAY	2/238	71/9559	0.53127	0.783948	Human Diseases	Infectious disease: viral	evm.TU.HIC_ASM_6.365|evm.TU.HIC_ASM_6.979	EVM_prediction_HIC_ASM_6.365;EVM_prediction_HIC_ASM_6.979
2	map00561	Glycerolipid metabolism	KEGG PATHWAY	2/238	76/9559	0.568253	0.785813	Metabolism	Lipid metabolism	evm.TU.HIC_ASM_7.408|evm.TU.HIC_ASM_4.1298	EVM_prediction_HIC_ASM_7.408;EVM_prediction_HIC_ASM_4.1298
2	map00480	Glutathione metabolism	KEGG PATHWAY	2/238	76/9559	0.568253	0.785813	Metabolism	Metabolism of other amino acids	evm.TU.HIC_ASM_11.677|evm.TU.HIC_ASM_0.1073	EVM_prediction_HIC_ASM_11.677;EVM_prediction_HIC_ASM_0.1073
2	map04722	Neurotrophin signaling pathway	KEGG PATHWAY	2/238	77/9559	0.575394	0.786697	Organismal Systems	Nervous system	evm.TU.HIC_ASM_0.1824|evm.TU.HIC_ASM_7.510	EVM_prediction_HIC_ASM_0.1824;EVM_prediction_HIC_ASM_7.510
3	map04145	Phagosome	KEGG PATHWAY	3/238	118/9559	0.566788	0.788291	Cellular Processes	Transport and catabolism	evm.TU.HIC_ASM_0.1824|evm.TU.HIC_ASM_3.1187|evm.TU.HIC_ASM_11.701	EVM_prediction_HIC_ASM_0.1824;EVM_prediction_HIC_ASM_3.1187;EVM_prediction_HIC_ASM_11.701
2	map04070	Phosphatidylinositol signaling system	KEGG PATHWAY	2/238	75/9559	0.561027	0.789352	Environmental Information Processing	Signal transduction	evm.TU.HIC_ASM_6.979|evm.TU.HIC_ASM_7.510	EVM_prediction_HIC_ASM_6.979;EVM_prediction_HIC_ASM_7.510
1	map00071	Fatty acid degradation	KEGG PATHWAY	1/238	33/9559	0.565452	0.790979	Metabolism	Lipid metabolism	evm.TU.HIC_ASM_8.289	EVM_prediction_HIC_ASM_8.289
1	map04662	B cell receptor signaling pathway	KEGG PATHWAY	1/238	30/9559	0.531191	0.793508	Organismal Systems	Immune system	evm.TU.HIC_ASM_0.1824	EVM_prediction_HIC_ASM_0.1824
1	map04978	Mineral absorption	KEGG PATHWAY	1/238	30/9559	0.531191	0.793508	Organismal Systems	Digestive system	evm.TU.HIC_ASM_2.631	EVM_prediction_HIC_ASM_2.631
1	map00500	Starch and sucrose metabolism	KEGG PATHWAY	1/238	35/9559	0.586896	0.797914	Metabolism	Carbohydrate metabolism	evm.TU.HIC_ASM_8.489	EVM_prediction_HIC_ASM_8.489
1	map04012	ErbB signaling pathway	KEGG PATHWAY	1/238	36/9559	0.597219	0.798492	Environmental Information Processing	Signal transduction	evm.TU.HIC_ASM_6.979	EVM_prediction_HIC_ASM_6.979
2	map04371	Apelin signaling pathway	KEGG PATHWAY	2/238	83/9559	0.616424	0.802014	Environmental Information Processing	Signal transduction	evm.TU.HIC_ASM_7.510|evm.TU.HIC_ASM_2.1301	EVM_prediction_HIC_ASM_7.510;EVM_prediction_HIC_ASM_2.1301
2	map04062	Chemokine signaling pathway	KEGG PATHWAY	2/238	80/9559	0.596298	0.806168	Organismal Systems	Immune system	evm.TU.HIC_ASM_0.1824|evm.TU.HIC_ASM_10.208	EVM_prediction_HIC_ASM_0.1824;EVM_prediction_HIC_ASM_10.208
2	map04915	Estrogen signaling pathway	KEGG PATHWAY	2/238	80/9559	0.596298	0.806168	Organismal Systems	Endocrine system	evm.TU.HIC_ASM_12.336|evm.TU.HIC_ASM_7.510	EVM_prediction_HIC_ASM_12.336;EVM_prediction_HIC_ASM_7.510
1	map04929	GnRH secretion	KEGG PATHWAY	1/238	37/9559	0.607285	0.807489	Organismal Systems	Endocrine system	evm.TU.HIC_ASM_6.979	EVM_prediction_HIC_ASM_6.979
1	map04380	Osteoclast differentiation	KEGG PATHWAY	1/238	37/9559	0.607285	0.807489	Organismal Systems	Development and regeneration	evm.TU.HIC_ASM_0.1824	EVM_prediction_HIC_ASM_0.1824
1	map05134	Legionellosis	KEGG PATHWAY	1/238	37/9559	0.607285	0.807489	Human Diseases	Infectious disease: bacterial	evm.TU.HIC_ASM_6.365	EVM_prediction_HIC_ASM_6.365
1	map04961	Endocrine and other factor-regulated calcium reabsorption	KEGG PATHWAY	1/238	37/9559	0.607285	0.807489	Organismal Systems	Excretory system	evm.TU.HIC_ASM_6.979	EVM_prediction_HIC_ASM_6.979
9	map05022	Pathways of neurodegeneration - multiple diseases	KEGG PATHWAY	9/238	387/9559	0.631244	0.816903	Human Diseases	Neurodegenerative disease	evm.TU.HIC_ASM_2.743|evm.TU.HIC_ASM_0.1824|evm.TU.HIC_ASM_0.33|evm.TU.HIC_ASM_6.979|evm.TU.HIC_ASM_6.899|evm.TU.HIC_ASM_6.365|evm.TU.HIC_ASM_7.510|evm.TU.HIC_ASM_9.462|evm.TU.HIC_ASM_8.344	EVM_prediction_HIC_ASM_2.743;EVM_prediction_HIC_ASM_0.1824;EVM_prediction_HIC_ASM_0.33;EVM_prediction_HIC_ASM_6.979;EVM_prediction_HIC_ASM_6.899;EVM_prediction_HIC_ASM_6.365;EVM_prediction_HIC_ASM_7.510;EVM_prediction_HIC_ASM_9.462;EVM_prediction_HIC_ASM_8.344
1	map05212	Pancreatic cancer	KEGG PATHWAY	1/238	40/9559	0.636006	0.818688	Human Diseases	Cancer: specific types	evm.TU.HIC_ASM_0.1824	EVM_prediction_HIC_ASM_0.1824
2	map05169	Epstein-Barr virus infection	KEGG PATHWAY	2/238	88/9559	0.648248	0.825664	Human Diseases	Infectious disease: viral	evm.TU.HIC_ASM_0.1824|evm.TU.HIC_ASM_6.365	EVM_prediction_HIC_ASM_0.1824;EVM_prediction_HIC_ASM_6.365
2	map05225	Hepatocellular carcinoma	KEGG PATHWAY	2/238	91/9559	0.666322	0.826922	Human Diseases	Cancer: specific types	evm.TU.HIC_ASM_6.979|evm.TU.HIC_ASM_0.1073	EVM_prediction_HIC_ASM_6.979;EVM_prediction_HIC_ASM_0.1073
4	map04024	cAMP signaling pathway	KEGG PATHWAY	4/238	177/9559	0.647121	0.828589	Environmental Information Processing	Signal transduction	evm.TU.HIC_ASM_10.208|evm.TU.HIC_ASM_0.33|evm.TU.HIC_ASM_0.1824|evm.TU.HIC_ASM_7.510	EVM_prediction_HIC_ASM_10.208;EVM_prediction_HIC_ASM_0.33;EVM_prediction_HIC_ASM_0.1824;EVM_prediction_HIC_ASM_7.510
1	map00280	Valine, leucine and isoleucine degradation	KEGG PATHWAY	1/238	42/9559	0.653981	0.828604	Metabolism	Amino acid metabolism	evm.TU.HIC_ASM_2.567_evm.TU.HIC_ASM_2.568	MERGED%3A%20EVM_prediction_HIC_ASM_2.567%3B%20EVM_prediction_HIC_ASM_2.568
1	map00900	Terpenoid backbone biosynthesis	KEGG PATHWAY	1/238	42/9559	0.653981	0.828604	Metabolism	Metabolism of terpenoids and polyketides	evm.TU.HIC_ASM_9.870	EVM_prediction_HIC_ASM_9.870
1	map04620	Toll-like receptor signaling pathway	KEGG PATHWAY	1/238	43/9559	0.662634	0.830868	Organismal Systems	Immune system	evm.TU.HIC_ASM_0.1824	EVM_prediction_HIC_ASM_0.1824
1	map04625	C-type lectin receptor signaling pathway	KEGG PATHWAY	1/238	43/9559	0.662634	0.830868	Organismal Systems	Immune system	evm.TU.HIC_ASM_7.510	EVM_prediction_HIC_ASM_7.510
1	map00410	beta-Alanine metabolism	KEGG PATHWAY	1/238	45/9559	0.679299	0.838727	Metabolism	Metabolism of other amino acids	MSTRG.11768
1	map00982	Drug metabolism - cytochrome P450	KEGG PATHWAY	1/238	46/9559	0.687322	0.844324	Metabolism	Xenobiotics biodegradation and metabolism	evm.TU.HIC_ASM_0.1073	EVM_prediction_HIC_ASM_0.1073
3	map05203	Viral carcinogenesis	KEGG PATHWAY	3/238	147/9559	0.713542	0.846457	Human Diseases	Cancer: overview	evm.TU.HIC_ASM_0.1824|evm.TU.HIC_ASM_8.168|evm.TU.HIC_ASM_1.1094	EVM_prediction_HIC_ASM_0.1824;EVM_prediction_HIC_ASM_8.168;EVM_prediction_HIC_ASM_1.1094
1	map00240	Pyrimidine metabolism	KEGG PATHWAY	1/238	50/9559	0.717462	0.846956	Metabolism	Nucleotide metabolism	MSTRG.11768
1	map05110	Vibrio cholerae infection	KEGG PATHWAY	1/238	47/9559	0.695145	0.849621	Human Diseases	Infectious disease: bacterial	evm.TU.HIC_ASM_6.979	EVM_prediction_HIC_ASM_6.979
1	map01523	Antifolate resistance	KEGG PATHWAY	1/238	49/9559	0.71021	0.850846	Human Diseases	Drug resistance: antineoplastic	evm.TU.HIC_ASM_3.861	EVM_prediction_HIC_ASM_3.861
1	map05215	Prostate cancer	KEGG PATHWAY	1/238	49/9559	0.71021	0.850846	Human Diseases	Cancer: specific types	evm.TU.HIC_ASM_11.311	EVM_prediction_HIC_ASM_11.311
5	map05012	Parkinson disease	KEGG PATHWAY	5/238	237/9559	0.70805	0.852478	Human Diseases	Neurodegenerative disease	evm.TU.HIC_ASM_9.462|evm.TU.HIC_ASM_6.365|evm.TU.HIC_ASM_6.899|evm.TU.HIC_ASM_4.1465|evm.TU.HIC_ASM_7.510	EVM_prediction_HIC_ASM_9.462;EVM_prediction_HIC_ASM_6.365;EVM_prediction_HIC_ASM_6.899;EVM_prediction_HIC_ASM_4.1465;EVM_prediction_HIC_ASM_7.510
1	map04668	TNF signaling pathway	KEGG PATHWAY	1/238	48/9559	0.702772	0.854628	Environmental Information Processing	Signal transduction	evm.TU.HIC_ASM_11.311	EVM_prediction_HIC_ASM_11.311
1	map05211	Renal cell carcinoma	KEGG PATHWAY	1/238	48/9559	0.702772	0.854628	Human Diseases	Cancer: specific types	evm.TU.HIC_ASM_0.1824	EVM_prediction_HIC_ASM_0.1824
1	map04350	TGF-beta signaling pathway	KEGG PATHWAY	1/238	53/9559	0.738153	0.858812	Environmental Information Processing	Signal transduction	evm.TU.HIC_ASM_9.99	EVM_prediction_HIC_ASM_9.99
1	map05230	Central carbon metabolism in cancer	KEGG PATHWAY	1/238	52/9559	0.731429	0.859252	Human Diseases	Cancer: overview	evm.TU.HIC_ASM_11.677	EVM_prediction_HIC_ASM_11.677
1	map04540	Gap junction	KEGG PATHWAY	1/238	52/9559	0.731429	0.859252	Cellular Processes	Cellular community - eukaryotes	evm.TU.HIC_ASM_6.979	EVM_prediction_HIC_ASM_6.979
6	map05010	Alzheimer disease	KEGG PATHWAY	6/238	294/9559	0.745862	0.86363	Human Diseases	Neurodegenerative disease	evm.TU.HIC_ASM_0.33|evm.TU.HIC_ASM_6.899|evm.TU.HIC_ASM_6.365|evm.TU.HIC_ASM_7.510|evm.TU.HIC_ASM_9.462|evm.TU.HIC_ASM_4.1465	EVM_prediction_HIC_ASM_0.33;EVM_prediction_HIC_ASM_6.899;EVM_prediction_HIC_ASM_6.365;EVM_prediction_HIC_ASM_7.510;EVM_prediction_HIC_ASM_9.462;EVM_prediction_HIC_ASM_4.1465
1	map05120	Epithelial cell signaling in Helicobacter pylori infection	KEGG PATHWAY	1/238	55/9559	0.751101	0.865554	Human Diseases	Infectious disease: bacterial	evm.TU.HIC_ASM_0.1824	EVM_prediction_HIC_ASM_0.1824
1	map00970	Aminoacyl-tRNA biosynthesis	KEGG PATHWAY	1/238	55/9559	0.751101	0.865554	Genetic Information Processing	Translation	evm.TU.HIC_ASM_6.692	EVM_prediction_HIC_ASM_6.692
1	map04724	Glutamatergic synapse	KEGG PATHWAY	1/238	57/9559	0.763411	0.86735	Organismal Systems	Nervous system	evm.TU.HIC_ASM_6.979	EVM_prediction_HIC_ASM_6.979
3	map05132	Salmonella infection	KEGG PATHWAY	3/238	159/9559	0.761919	0.869738	Human Diseases	Infectious disease: bacterial	evm.TU.HIC_ASM_9.1328|evm.TU.HIC_ASM_0.1824|evm.TU.HIC_ASM_6.365	EVM_prediction_HIC_ASM_9.1328;EVM_prediction_HIC_ASM_0.1824;EVM_prediction_HIC_ASM_6.365
1	map04924	Renin secretion	KEGG PATHWAY	1/238	59/9559	0.775115	0.876532	Organismal Systems	Endocrine system	evm.TU.HIC_ASM_7.510	EVM_prediction_HIC_ASM_7.510
1	map05162	Measles	KEGG PATHWAY	1/238	60/9559	0.780749	0.878797	Human Diseases	Infectious disease: viral	evm.TU.HIC_ASM_6.365	EVM_prediction_HIC_ASM_6.365
2	map05202	Transcriptional misregulation in cancer	KEGG PATHWAY	2/238	115/9559	0.785128	0.879635	Human Diseases	Cancer: overview	evm.TU.HIC_ASM_11.311|evm.TU.HIC_ASM_12.958	EVM_prediction_HIC_ASM_11.311;EVM_prediction_HIC_ASM_12.958
1	map05322	Systemic lupus erythematosus	KEGG PATHWAY	1/238	62/9559	0.791599	0.882797	Human Diseases	Immune disease	evm.TU.HIC_ASM_1.1094	EVM_prediction_HIC_ASM_1.1094
1	map04066	HIF-1 signaling pathway	KEGG PATHWAY	1/238	65/9559	0.806879	0.887567	Environmental Information Processing	Signal transduction	evm.TU.HIC_ASM_6.979	EVM_prediction_HIC_ASM_6.979
2	map00190	Oxidative phosphorylation	KEGG PATHWAY	2/238	120/9559	0.804645	0.889151	Metabolism	Energy metabolism	evm.TU.HIC_ASM_9.462|evm.TU.HIC_ASM_6.365	EVM_prediction_HIC_ASM_9.462;EVM_prediction_HIC_ASM_6.365
1	map00620	Pyruvate metabolism	KEGG PATHWAY	1/238	64/9559	0.801914	0.890198	Metabolism	Carbohydrate metabolism	evm.TU.HIC_ASM_1.1772	EVM_prediction_HIC_ASM_1.1772
1	map04931	Insulin resistance	KEGG PATHWAY	1/238	69/9559	0.825531	0.899903	Human Diseases	Endocrine and metabolic disease	evm.TU.HIC_ASM_1.1219	EVM_prediction_HIC_ASM_1.1219
1	map05160	Hepatitis C	KEGG PATHWAY	1/238	70/9559	0.829906	0.900616	Human Diseases	Infectious disease: viral	evm.TU.HIC_ASM_6.365	EVM_prediction_HIC_ASM_6.365
1	map04935	Growth hormone synthesis, secretion and action	KEGG PATHWAY	1/238	70/9559	0.829906	0.900616	Organismal Systems	Endocrine system	evm.TU.HIC_ASM_6.979	EVM_prediction_HIC_ASM_6.979
2	map05171	Coronavirus disease - COVID-19	KEGG PATHWAY	2/238	125/9559	0.822576	0.900739	Human Diseases	Infectious disease: viral	evm.TU.HIC_ASM_11.311|evm.TU.HIC_ASM_6.979	EVM_prediction_HIC_ASM_11.311;EVM_prediction_HIC_ASM_6.979
2	map05166	Human T-cell leukemia virus 1 infection	KEGG PATHWAY	2/238	135/9559	0.854079	0.910516	Human Diseases	Infectious disease: viral	evm.TU.HIC_ASM_6.899|evm.TU.HIC_ASM_12.893	EVM_prediction_HIC_ASM_6.899;EVM_prediction_HIC_ASM_12.893
1	map04213	Longevity regulating pathway - multiple species	KEGG PATHWAY	1/238	76/9559	0.853957	0.914415	Organismal Systems	Aging	evm.TU.HIC_ASM_12.1205	EVM_prediction_HIC_ASM_12.1205
1	map04979	Cholesterol metabolism	KEGG PATHWAY	1/238	75/9559	0.850198	0.914435	Organismal Systems	Digestive system	evm.TU.HIC_ASM_1.1336	EVM_prediction_HIC_ASM_1.1336
1	map04072	Phospholipase D signaling pathway	KEGG PATHWAY	1/238	80/9559	0.868078	0.921381	Environmental Information Processing	Signal transduction	evm.TU.HIC_ASM_6.979	EVM_prediction_HIC_ASM_6.979
1	map04612	Antigen processing and presentation	KEGG PATHWAY	1/238	80/9559	0.868078	0.921381	Organismal Systems	Immune system	evm.TU.HIC_ASM_3.1187	EVM_prediction_HIC_ASM_3.1187
5	map05016	Huntington disease	KEGG PATHWAY	5/238	302/9559	0.876533	0.922265	Human Diseases	Neurodegenerative disease	evm.TU.HIC_ASM_9.462|evm.TU.HIC_ASM_6.365|evm.TU.HIC_ASM_6.899|evm.TU.HIC_ASM_2.743|evm.TU.HIC_ASM_8.344	EVM_prediction_HIC_ASM_9.462;EVM_prediction_HIC_ASM_6.365;EVM_prediction_HIC_ASM_6.899;EVM_prediction_HIC_ASM_2.743;EVM_prediction_HIC_ASM_8.344
2	map04140	Autophagy - animal	KEGG PATHWAY	2/238	147/9559	0.885129	0.923281	Cellular Processes	Transport and catabolism	evm.TU.HIC_ASM_12.336|evm.TU.HIC_ASM_3.1187	EVM_prediction_HIC_ASM_12.336;EVM_prediction_HIC_ASM_3.1187
1	map04922	Glucagon signaling pathway	KEGG PATHWAY	1/238	85/9559	0.883832	0.925919	Organismal Systems	Endocrine system	evm.TU.HIC_ASM_7.510	EVM_prediction_HIC_ASM_7.510
2	map05168	Herpes simplex virus 1 infection	KEGG PATHWAY	2/238	156/9559	0.904287	0.939217	Human Diseases	Infectious disease: viral	evm.TU.HIC_ASM_10.893|evm.TU.HIC_ASM_6.365	EVM_prediction_HIC_ASM_10.893;EVM_prediction_HIC_ASM_6.365
1	map04114	Oocyte meiosis	KEGG PATHWAY	1/238	97/9559	0.914411	0.945673	Cellular Processes	Cell growth and death	evm.TU.HIC_ASM_7.510	EVM_prediction_HIC_ASM_7.510
1	map04150	mTOR signaling pathway	KEGG PATHWAY	1/238	110/9559	0.938554	0.966511	Environmental Information Processing	Signal transduction	evm.TU.HIC_ASM_6.979	EVM_prediction_HIC_ASM_6.979
1	map05034	Alcoholism	KEGG PATHWAY	1/238	119/9559	0.951164	0.975346	Human Diseases	Substance dependence	evm.TU.HIC_ASM_7.510	EVM_prediction_HIC_ASM_7.510
4	map05014	Amyotrophic lateral sclerosis	KEGG PATHWAY	4/238	328/9559	0.966015	0.97814	Human Diseases	Neurodegenerative disease	evm.TU.HIC_ASM_0.1824|evm.TU.HIC_ASM_9.462|evm.TU.HIC_ASM_6.365|evm.TU.HIC_ASM_8.344	EVM_prediction_HIC_ASM_0.1824;EVM_prediction_HIC_ASM_9.462;EVM_prediction_HIC_ASM_6.365;EVM_prediction_HIC_ASM_8.344
1	map04120	Ubiquitin mediated proteolysis	KEGG PATHWAY	1/238	126/9559	0.95916	0.979395	Genetic Information Processing	Folding, sorting and degradation	evm.TU.ORIGINAL_536.1	EVM_prediction_ORIGINAL_536.1
1	map04144	Endocytosis	KEGG PATHWAY	1/238	158/9559	0.981997	0.981997	Cellular Processes	Transport and catabolism	evm.TU.HIC_ASM_9.1328	EVM_prediction_HIC_ASM_9.1328
2	map04714	Thermogenesis	KEGG PATHWAY	2/238	205/9559	0.965839	0.982072	Organismal Systems	Environmental adaptation	evm.TU.HIC_ASM_9.462|evm.TU.HIC_ASM_0.827	EVM_prediction_HIC_ASM_9.462;EVM_prediction_HIC_ASM_0.827
1	map03040	Spliceosome	KEGG PATHWAY	1/238	156/9559	0.981049	0.98512	Genetic Information Processing	Transcription	evm.TU.HIC_ASM_9.1157	EVM_prediction_HIC_ASM_9.1157
1	map04141	Protein processing in endoplasmic reticulum	KEGG PATHWAY	1/238	152/9559	0.979003	0.987162	Genetic Information Processing	Folding, sorting and degradation	evm.TU.HIC_ASM_12.1205	EVM_prediction_HIC_ASM_12.1205
