# Supplementary material for: Integrated behavior and transcriptomic analysis provide valuable insights into the response mechanisms of Dastarcus helophoroides Fairmaire to light exposure
Source: Front Physiol. 2023 Dec 1;14:1250836. doi: 10.3389/fphys.2023.1250836 (PMC10722319; doi:10.3389/fphys.2023.1250836)
Supplement: Supplementary file 1 [file DataSheet1.ZIP › Table S8.xlsx]

## Sheet: Sheet1
Table S7. Summary of the differentially expressed genes (DEGs) in the head of females and males D. helophoroides following light exposure.
Gene_id	Gene name	Gene description	L120F_vs_L120M	L15F_vs_L15M	L0F_vs_L0M	L120F_vs_L15F	L120F_vs_L0F	L15F_vs_L0F	L120M_vs_L15M	L120M_vs_L0M	L15M_vs_L0M	FC(L120M/L0M)	Log2FC(L120M/L0M)	Pvalue	Padjust	Significant	Regulate	L120M_A1	L120M_A2	L120M_A3	L0M_A1	L0M_A2	L0M_A3	L120M	L0M	FC(L15M/L0M)	Log2FC(L15M/L0M)	Pvalue	Padjust	Significant	Regulate	L15M_A1	L15M_A2	L15M_A3	L0M_A1	L0M_A2	L0M_A3	L15M	L0M	FC(L120F/L0F)	Log2FC(L120F/L0F)	Pvalue	Padjust	Significant	Regulate	L120F_A1	L120F_A2	L120F_A3	L0F_A1
evm.TU.FRAGSCAFF_24.2	EVM_prediction_FRAGSCAFF_24.2	-	no|no test	no|no test	no|no test	no|down	no|up	no|up	no|up	yes|up	no|up	2.212	1.1454	0.0025781	0.0306747	yes	up	20.27	10.38	7.53	4.7	4.77	4.41	12.7267	4.62667	1.849	0.886833	0.000265755	0.00316339	no	up	8.34	12.56	12.08	4.7	4.77	4.41	10.9933	4.62667	1.124	0.168684	0.491163	0.711055	no	up	7.71	7.31	8.39	6.25
evm.TU.FRAGSCAFF_7.2	EVM_prediction_FRAGSCAFF_7.2	-	no|no test	no|no test	no|no test	no|up	no|down	yes|down	no|up	no|down	no|down	0.43	-1.21883	0.0104808	0.080642	no	down	28.22	43.93	54.89	83.45	108.01	34.11	42.3467	75.19	0.412	-1.27891	0.00865868	0.0511396	no	down	38.72	22.77	43.83	83.45	108.01	34.11	35.1067	75.19	0.439	-1.18821	0.00984574	0.0502161	no	down	26.74	86.85	36.63	89.46
evm.TU.HIC_ASM_0.1039	EVM_prediction_HIC_ASM_0.1039	-	no|no test	no|no test	no|no test	no|up	no|up	no|up	no|down	no|up	yes|up	1.857	0.893028	2.11057e-07	1.8872e-05	no	up	5.87	4.13	6.81	2.56	2.59	3.1	5.60333	2.75	2.036	1.02592	5.88953e-12	9.47396e-10	yes	up	7.85	5.79	5.33	2.56	2.59	3.1	6.32333	2.75	1.229	0.297846	0.0500289	0.169394	no	up	5.7	8.03	5.07	3.55
evm.TU.HIC_ASM_0.1048	EVM_prediction_HIC_ASM_0.1048	-	no|up	no|down	yes|up	no|down	yes|down	yes|down	no|down	yes|down	yes|down	0.057	-4.14094	2.34329e-74	1.38289e-70	yes	down	6.86	5.17	5.68	86.05	82.73	72.58	5.90333	80.4533	0.127	-2.97484	4.04219e-26	7.80277e-23	yes	down	10.05	9.8	18.28	86.05	82.73	72.58	12.71	80.4533	0.033	-4.93679	2.60874e-22	2.31474e-20	yes	down	8.99	2.83	8.39	190.15
evm.TU.HIC_ASM_0.105	EVM_prediction_HIC_ASM_0.105	-	no|no test	no|no test	no|no test	no|up	yes|down	yes|down	no|up	no|down	yes|down	0.542	-0.883439	1.55241e-05	0.000654398	no	down	6.25	5.33	6.39	8.51	11.14	7.69	5.99	9.11333	0.477	-1.0673	1.82613e-07	7.74734e-06	yes	down	5.72	6.66	4.45	8.51	11.14	7.69	5.61	9.11333	0.414	-1.27121	1.10348e-11	3.59521e-10	yes	down	7.02	5.19	7.72	16.59
evm.TU.HIC_ASM_0.1063	EVM_prediction_HIC_ASM_0.1063	-	no|no test	no|no test	no|no test	no|down	no|up	yes|up	no|down	no|up	yes|up	1.836	0.876493	0.00416013	0.0425777	no	up	118.14	56.75	71.36	30.54	39.26	37.63	82.0833	35.81	2.262	1.17731	8.23873e-07	2.70314e-05	yes	up	70.23	129.67	97.97	30.54	39.26	37.63	99.29	35.81	1.937	0.953677	0.00251243	0.0168813	no	up	35.95	60.14	68.36	12.99
evm.TU.HIC_ASM_0.1073	EVM_prediction_HIC_ASM_0.1073	-	no|no test	no|no test	no|no test	no|down	yes|down	yes|down	no|up	no|down	yes|down	0.543	-0.881812	0.0147012	0.100883	no	down	7.05	16.68	12.79	18.16	21.48	14.74	12.1733	18.1267	0.468	-1.09635	2.8321e-06	7.54054e-05	yes	down	12.03	12.26	9.24	18.16	21.48	14.74	11.1767	18.1267	0.407	-1.29644	1.61583e-10	4.6904e-09	yes	down	11.4	7.86	12.5	27.32
evm.TU.HIC_ASM_0.1088	EVM_prediction_HIC_ASM_0.1088	-	no|no test	no|no test	no|no test	no|up	no|down	no|down	no|up	yes|up	yes|up	4.194	2.06817	0.000192942	0.00463807	yes	up	0.77	0.9	1.06	0.15	0.2	0.19	0.91	0.18	4.158	2.05584	7.40736e-05	0.0011113	yes	up	1.23	0.82	0.8	0.15	0.2	0.19	0.95	0.18	0.963	-0.0543693	0.903626	0.959619	no	down	0.7	0.71	0.78	0.64
evm.TU.HIC_ASM_0.1090	EVM_prediction_HIC_ASM_0.1090	-	no|down	no|up	yes|down	no|down	no|down	no|up	no|up	yes|down	yes|down	0.437	-1.1946	8.03107e-05	0.00239425	yes	down	11662.9	17152	22717.7	25625.5	27956.1	42472.2	17177.5	32017.9	0.416	-1.26684	6.7452e-08	3.29633e-06	yes	down	17927.1	16216.8	17617.4	25625.5	27956.1	42472.2	17253.7	32017.9	0.904	-0.145884	0.392207	0.628638	no	down	16808.2	22837	13622.2	16726.2
evm.TU.HIC_ASM_0.1096	EVM_prediction_HIC_ASM_0.1096	-	no|no test	no|no test	no|no test	no|down	yes|down	yes|down	no|up	yes|down	yes|down	0.307	-1.70191	1.62382e-05	0.000670138	yes	down	18.95	13.91	15.82	53.56	59.9	16.62	16.2267	43.36	0.304	-1.71946	2.76823e-05	0.00049099	yes	down	16.19	14.26	19.29	53.56	59.9	16.62	16.58	43.36	0.413	-1.27568	1.18156e-17	7.24631e-16	yes	down	15.38	20.57	22.72	43.55
evm.TU.HIC_ASM_0.1097	EVM_prediction_HIC_ASM_0.1097	-	no|no test	no|no test	no|no test	no|down	yes|down	yes|down	no|down	yes|down	yes|down	0.241	-2.05309	0.0012873	0.0188092	yes	down	4.14	2.37	5.03	19.67	17.55	1.99	3.84667	13.07	0.29	-1.78606	0.00506191	0.0338884	yes	down	4.45	4.21	5.68	19.67	17.55	1.99	4.78	13.07	0.255	-1.96921	6.70891e-14	2.81662e-12	yes	down	2.65	4.42	6.61	15.73
evm.TU.HIC_ASM_0.1098	EVM_prediction_HIC_ASM_0.1098	-	no|no test	no|no test	no|no test	no|down	yes|down	yes|down	no|down	yes|down	yes|down	0.18	-2.47009	0.00148972	0.0209323	yes	down	3.82	5.23	4.8	19.83	18.83	3.72	4.61667	14.1267	0.189	-2.40079	0.00129264	0.0114198	yes	down	4.62	5.38	4.23	19.83	18.83	3.72	4.74333	14.1267	0.204	-2.29654	4.92061e-90	7.69522e-87	yes	down	5.3	5.26	5.82	15.73
evm.TU.HIC_ASM_0.1134	EVM_prediction_HIC_ASM_0.1134	-	no|no test	no|no test	no|no test	no|up	no|down	yes|down	no|down	no|down	no|down	0.595	-0.748298	0.00225277	0.0281262	no	down	4.29	3.77	3.71	6.05	5.49	4.55	3.92333	5.36333	0.606	-0.723252	0.000863687	0.00823989	no	down	4.22	4.74	3.64	6.05	5.49	4.55	4.2	5.36333	0.528	-0.922698	0.000102911	0.00107294	no	down	3	4.73	4.21	7.24
evm.TU.HIC_ASM_0.1144	EVM_prediction_HIC_ASM_0.1144	-	yes|down	no|up	no|up	no|down	yes|down	no|down	yes|up	no|up	no|down	1.175	0.232566	0.629729	0.832794	no	up	13.9	13.86	8.82	8.1	14.51	3.17	12.1933	8.59333	0.499	-1.00171	0.0426528	0.164888	no	down	5.27	4.59	6.12	8.1	14.51	3.17	5.32667	8.59333	0.083	-3.59569	0.00156466	0.0112957	yes	down	3.43	1.61	3.09	5.52
evm.TU.HIC_ASM_0.1145	EVM_prediction_HIC_ASM_0.1145	-	yes|down	no|up	no|up	no|down	no|down	no|down	yes|up	no|up	no|down	3.53	1.81969	0.0169812	0.112218	no	up	55.4	17.79	9.76	7.22	9.87	0.98	27.65	6.02333	0.553	-0.855521	0.21853	0.484021	no	down	4.24	4.18	4.2	7.22	9.87	0.98	4.20667	6.02333	0.064	-3.97259	1	1	no	down	4.45	1.34	6.28	6.83
evm.TU.HIC_ASM_0.1147	EVM_prediction_HIC_ASM_0.1147	-	yes|down	no|down	no|up	no|down	yes|down	yes|down	no|up	no|up	no|down	1.621	0.696946	0.163972	0.436419	no	up	32.25	18.05	9.1	13.66	11.7	4.46	19.8	9.94	0.657	-0.605906	0.129251	0.349681	no	down	9.17	7.53	8.13	13.66	11.7	4.46	8.27667	9.94	0.166	-2.58739	0.000653254	0.00534524	yes	down	5.74	6.07	5.88	12.87
evm.TU.HIC_ASM_0.1148	EVM_prediction_HIC_ASM_0.1148	-	no|no test	no|no test	no|no test	no|up	yes|down	no|down	no|up	no|up	no|down	9.109	3.18723	1	1	no	up	31.85	0.5	1.79	0.02	1.54	1.63	11.38	1.06333	0.422	-1.24502	0.373722	1	no	down	0.32	0.61	0.03	0.02	1.54	1.63	0.32	1.06333	0.17	-2.55787	0.00466704	0.0276595	yes	down	0.05	0.09	0.09	0.4
evm.TU.HIC_ASM_0.1172	EVM_prediction_HIC_ASM_0.1172	-	no|no test	no|no test	no|no test	no|up	no|down	no|down	no|up	yes|up	no|up	62.162	5.95795	0.00112247	0.0170071	yes	up	0.18	0.11	4.34	0.04	0	0	1.54333	0.0133333	4.351	2.12137	0.297392	1	no	up	0.12	0.1	0.1	0.04	0	0	0.106667	0.0133333	0.531	-0.91329	0.443001	1	no	down	0.29	0.06	0.12	0.63
evm.TU.HIC_ASM_0.1179	EVM_prediction_HIC_ASM_0.1179	-	no|no test	no|no test	no|no test	no|down	yes|down	no|down	no|up	no|down	no|down	0.716	-0.482154	0.0653018	0.264139	no	down	22.88	24.54	29.73	42.99	34.47	21.4	25.7167	32.9533	0.534	-0.906418	0.00183052	0.0150897	no	down	23.89	16.06	23.86	42.99	34.47	21.4	21.27	32.9533	0.405	-1.30412	2.29105e-27	2.95499e-25	yes	down	27.77	21.58	25.02	60.76
evm.TU.HIC_ASM_0.1180	EVM_prediction_HIC_ASM_0.1180	-	no|no test	no|no test	no|no test	no|down	yes|down	no|down	no|down	yes|down	no|down	0.137	-2.87253	0.00306228	0.0351596	yes	down	0.15	0.43	0.53	3.95	4.29	0.12	0.37	2.78667	0.267	-1.90575	0.0508819	0.187037	no	down	1.17	0.5	0.66	3.95	4.29	0.12	0.776667	2.78667	0.129	-2.95406	8.65077e-15	4.13091e-13	yes	down	0.58	0.45	0.68	4.17
evm.TU.HIC_ASM_0.1185	EVM_prediction_HIC_ASM_0.1185	-	no|no test	no|no test	no|no test	no|down	no|down	no|down	no|up	no|down	yes|down	0.505	-0.986432	0.000356618	0.00717064	no	down	183.21	293.21	277.13	487.3	485.47	264.99	251.183	412.587	0.496	-1.01018	0.000103993	0.00147243	yes	down	286.89	207.85	289.46	487.3	485.47	264.99	261.4	412.587	0.573	-0.803523	4.84931e-18	3.07968e-16	no	down	268.56	235.35	259.39	390.24
evm.TU.HIC_ASM_0.121	EVM_prediction_HIC_ASM_0.121	-	no|no test	no|no test	no|no test	no|down	yes|down	no|down	no|up	no|down	no|down	0.564	-0.825335	0.0436311	0.205171	no	down	75.85	153.09	129.51	229.35	230.04	70.28	119.483	176.557	0.528	-0.921969	0.0299514	0.127959	no	down	143.14	73.68	136.82	229.35	230.04	70.28	117.88	176.557	0.458	-1.12744	2.1152e-28	2.9734e-26	yes	down	113.13	99.68	128.16	225.61
evm.TU.HIC_ASM_0.1279	EVM_prediction_HIC_ASM_0.1279	-	no|no test	no|no test	no|no test	no|down	no|up	no|up	no|down	no|up	yes|up	1.603	0.680736	9.24547e-07	6.96737e-05	no	up	284.21	298.51	237.79	139.37	147.67	135.63	273.503	140.89	2.119	1.0836	9.38058e-25	1.35807e-21	yes	up	375.73	439.3	336.22	139.37	147.67	135.63	383.75	140.89	1.323	0.404332	8.01483e-07	1.34415e-05	no	up	257.84	288.49	282.06	176.7
evm.TU.HIC_ASM_0.1329	EVM_prediction_HIC_ASM_0.1329	-	no|no test	no|no test	no|no test	no|up	yes|up	yes|up	no|down	no|up	no|up	6.324	2.66074	0.206205	0.48775	no	up	10.18	7.8	4.76	0	0	2.9	7.58	0.966667	7.528	2.91226	0.177192	0.425905	no	up	5.86	17.18	4.83	0	0	2.9	9.29	0.966667	15.132	3.91956	7.24549e-07	1.22168e-05	yes	up	12.47	10.08	2.88	1.17
evm.TU.HIC_ASM_0.1330	EVM_prediction_HIC_ASM_0.1330	-	no|no test	no|no test	no|no test	no|down	yes|down	no|down	no|up	no|down	no|down	0.564	-0.825919	0.00627082	0.0569856	no	down	32.98	53.97	45.07	77.43	67.53	30.6	44.0067	58.52	0.553	-0.854962	0.0114288	0.0633643	no	down	54.83	29.54	47.86	77.43	67.53	30.6	44.0767	58.52	0.448	-1.15928	5.3489e-21	4.31742e-19	yes	down	43.75	41.5	42.02	90.6
evm.TU.HIC_ASM_0.1337	EVM_prediction_HIC_ASM_0.1337	-	no|no test	no|no test	no|no test	no|down	yes|down	no|down	no|down	no|down	no|down	0.865	-0.208714	0.583864	0.805993	no	down	37.26	48.97	71.01	67.34	58.94	22.84	52.4133	49.7067	0.904	-0.144868	0.687412	0.862644	no	down	65.11	46.94	58.08	67.34	58.94	22.84	56.71	49.7067	0.352	-1.50608	1.61573e-16	9.02426e-15	yes	down	44.02	32.12	26.64	95.57
evm.TU.HIC_ASM_0.1347	EVM_prediction_HIC_ASM_0.1347	-	no|no test	no|no test	no|no test	no|up	no|up	no|up	no|up	yes|up	no|up	16.322	4.02874	0.00338847	0.0375179	yes	up	0.01	0.03	0.58	0.01	0.01	0.01	0.206667	0.01	1.217	0.282822	0.86422	1	no	up	0.04	0	0.01	0.01	0.01	0.01	0.0166667	0.01	1.839	0.878757	0.545915	1	no	up	0.06	0	0.02	0.01
evm.TU.HIC_ASM_0.1446	EVM_prediction_HIC_ASM_0.1446	-	no|no test	no|no test	no|no test	no|down	no|down	no|down	no|up	no|down	yes|down	0.796	-0.328809	0.487225	0.744934	no	down	8.5	18.27	9.02	10.99	16.27	9.87	11.93	12.3767	0.457	-1.12995	0.00178358	0.0148188	yes	down	7.2	5.36	7.75	10.99	16.27	9.87	6.77	12.3767	0.576	-0.794839	0.109941	0.293066	no	down	10.49	4.62	4.5	13.64
evm.TU.HIC_ASM_0.1489	EVM_prediction_HIC_ASM_0.1489	-	no|no test	no|no test	no|no test	no|down	yes|down	yes|down	no|up	yes|down	yes|down	0.419	-1.25467	0.000194088	0.00464669	yes	down	4.93	5.48	5.47	10.57	12.71	5.62	5.29333	9.63333	0.406	-1.29986	0.000571463	0.00601699	yes	down	7.34	3.55	6.47	10.57	12.71	5.62	5.78667	9.63333	0.419	-1.25496	5.92825e-14	2.53134e-12	yes	down	7.54	7.58	5.45	14.92
evm.TU.HIC_ASM_0.1490	EVM_prediction_HIC_ASM_0.1490	-	no|down	no|up	yes|down	no|down	no|up	no|up	no|up	no|down	yes|down	0.65	-0.620449	0.333044	0.620704	no	down	64.89	84	162.94	86.51	98.14	206.79	103.943	130.48	0.489	-1.03131	0.00295002	0.0219682	yes	down	94.24	73.8	84.75	86.51	98.14	206.79	84.2633	130.48	1.261	0.334956	0.304614	0.541569	no	up	79.16	138.42	82.28	60.76
evm.TU.HIC_ASM_0.1507	EVM_prediction_HIC_ASM_0.1507	-	no|no test	no|no test	no|no test	no|down	yes|down	yes|down	no|up	no|down	no|down	0.494	-1.01767	0.132815	0.387814	no	down	0.35	0.3	0.37	1.28	1.96	0.18	0.34	1.14	0.295	-1.76234	0.0129952	0.0696483	no	down	0.2	0.44	0.24	1.28	1.96	0.18	0.293333	1.14	0.24	-2.06052	7.15459e-05	0.000779713	yes	down	0.2	0.16	0.48	2.19
evm.TU.HIC_ASM_0.1514	EVM_prediction_HIC_ASM_0.1514	-	no|no test	no|no test	no|no test	no|up	no|up	no|up	no|down	no|up	yes|up	1.972	0.97982	3.13012e-13	9.72231e-11	no	up	575.17	464.13	452.35	212.6	203.88	199.48	497.217	205.32	2.048	1.03393	3.19797e-12	5.44689e-10	yes	up	464.87	666.98	502.75	212.6	203.88	199.48	544.867	205.32	1.649	0.721489	6.47344e-09	1.48877e-07	no	up	544.64	492.34	673.47	333.97
evm.TU.HIC_ASM_0.1518	EVM_prediction_HIC_ASM_0.1518	-	no|no test	no|no test	no|no test	no|down	yes|down	yes|down	no|up	yes|down	yes|down	0.399	-1.32622	0.000574884	0.0102964	yes	down	5.23	7.19	5.2	13.47	17.36	5.75	5.87333	12.1933	0.338	-1.56384	0.000612492	0.00633383	yes	down	7.28	2.87	5.43	13.47	17.36	5.75	5.19333	12.1933	0.3	-1.73891	6.60765e-19	4.54221e-17	yes	down	5.27	6.46	4.58	18.04
evm.TU.HIC_ASM_0.1523	EVM_prediction_HIC_ASM_0.1523	-	no|no test	no|no test	no|no test	no|up	yes|down	yes|down	no|up	yes|down	yes|down	0.22	-2.18242	4.14165e-06	0.000227367	yes	down	1.87	4.59	2.94	18.78	11.26	5.29	3.13333	11.7767	0.213	-2.23342	1.39452e-05	0.000281382	yes	down	3.4	1.53	4.55	18.78	11.26	5.29	3.16	11.7767	0.309	-1.69507	1.68042e-10	4.85535e-09	yes	down	4.06	3.88	7.41	15.91
evm.TU.HIC_ASM_0.1564	EVM_prediction_HIC_ASM_0.1564	-	no|no test	no|no test	no|no test	no|up	yes|down	yes|down	no|down	yes|down	yes|down	0.397	-1.33171	1.8416e-06	0.000116238	yes	down	2.59	2.75	4.25	7.09	8.35	4.68	3.19667	6.70667	0.441	-1.17959	1.52489e-05	0.000303458	yes	down	5.19	3.31	2.98	7.09	8.35	4.68	3.82667	6.70667	0.308	-1.70007	8.71327e-43	2.59552e-40	yes	down	4.32	3.85	5.08	13.44
evm.TU.HIC_ASM_0.1566	EVM_prediction_HIC_ASM_0.1566	-	no|no test	no|no test	no|no test	no|down	yes|down	yes|down	no|down	yes|down	yes|down	0.316	-1.66305	4.12541e-06	0.000227367	yes	down	8.8	11.06	9.82	33.19	32.92	10.84	9.89333	25.65	0.356	-1.49173	3.99093e-05	0.000666036	yes	down	10.81	12.57	12.83	33.19	32.92	10.84	12.07	25.65	0.415	-1.26709	5.81014e-16	3.09322e-14	yes	down	12.98	9.31	13.67	22.61
evm.TU.HIC_ASM_0.1598	EVM_prediction_HIC_ASM_0.1598	-	no|no test	no|no test	no|no test	no|down	yes|down	yes|down	no|up	no|down	yes|down	0.449	-1.15639	0.00830657	0.0689954	no	down	117.51	172.11	91.51	241	323.17	133.73	127.043	232.633	0.311	-1.68615	1.70701e-05	0.000333399	yes	down	105.6	57.1	78.39	241	323.17	133.73	80.3633	232.633	0.326	-1.61495	1.22204e-07	2.3342e-06	yes	down	110.48	64.24	65.79	187.24
evm.TU.HIC_ASM_0.1604	EVM_prediction_HIC_ASM_0.1604	-	no|no test	no|no test	no|no test	no|down	yes|down	no|down	no|up	no|down	no|down	0.875	-0.192581	0.789552	0.914827	no	down	3	3.31	3.18	1.75	4.53	2.32	3.16333	2.86667	0.85	-0.233661	0.72321	0.8818	no	down	2.45	4.04	2.54	1.75	4.53	2.32	3.01	2.86667	0.316	-1.66044	0.00929124	0.0480342	yes	down	2.65	1.18	2.3	6.33
evm.TU.HIC_ASM_0.1622	EVM_prediction_HIC_ASM_0.1622	-	no|no test	no|no test	no|no test	no|up	yes|down	yes|down	no|up	yes|down	yes|down	0.44	-1.18401	0.000184017	0.00447832	yes	down	46.15	54.17	64.59	135.19	118.23	52.99	54.97	102.137	0.401	-1.31804	5.42601e-05	0.0008527	yes	down	58.57	41.82	57.86	135.19	118.23	52.99	52.75	102.137	0.499	-1.00355	1.0204e-14	4.81746e-13	yes	down	56.59	54.87	77.55	103.73
evm.TU.HIC_ASM_0.1626	EVM_prediction_HIC_ASM_0.1626	-	no|no test	no|no test	no|no test	no|up	no|up	no|up	no|down	yes|up	yes|up	2.012	1.00895	1.45473e-15	7.15425e-13	yes	up	1113.83	1223.28	1124.46	484.7	452.41	460.28	1153.86	465.797	2.123	1.08616	9.18475e-17	4.25511e-14	yes	up	1102.78	1430.43	1291.95	484.7	452.41	460.28	1275.05	465.797	1.891	0.919266	1.03365e-16	5.82522e-15	no	up	1240.26	1220.72	1512.12	672.46
evm.TU.HIC_ASM_0.1642	EVM_prediction_HIC_ASM_0.1642	-	no|no test	no|no test	no|no test	no|up	no|up	no|up	no|up	yes|up	no|up	2.091	1.06437	1.28426e-06	8.82685e-05	yes	up	11.83	9.21	10.03	4.57	3.4	3.7	10.3567	3.89	1.868	0.90131	3.58305e-05	0.000608489	no	up	8.36	11.44	9.22	4.57	3.4	3.7	9.67333	3.89	1.772	0.825279	3.08779e-06	4.68259e-05	no	up	8.75	10.81	13.39	5.66
evm.TU.HIC_ASM_0.1670	EVM_prediction_HIC_ASM_0.1670	-	no|no test	no|no test	no|no test	no|down	yes|down	yes|down	no|up	no|down	yes|down	0.281	-1.83022	0.00531194	0.0506845	no	down	2.05	0.71	2.1	6.7	6.52	0.96	1.62	4.72667	0.275	-1.86239	0.00244727	0.0189214	yes	down	2.04	1.34	1.56	6.7	6.52	0.96	1.64667	4.72667	0.205	-2.28958	1.14012e-10	3.39621e-09	yes	down	1.16	1.36	3.79	10.08
evm.TU.HIC_ASM_0.1824	EVM_prediction_HIC_ASM_0.1824	-	no|no test	no|no test	no|no test	no|up	no|up	no|up	no|down	yes|up	yes|up	2.264	1.17878	2.92373e-05	0.0010784	yes	up	15.72	13.11	13.1	4.7	4	6.27	13.9767	4.99	2.72	1.4434	6.51356e-08	3.21912e-06	yes	up	14.95	17.47	19.5	4.7	4	6.27	17.3067	4.99	1.815	0.859588	2.54305e-05	0.000314389	no	up	14.35	14.46	20	8
evm.TU.HIC_ASM_0.1859	EVM_prediction_HIC_ASM_0.1859	-	no|up	no|up	yes|down	no|down	yes|up	yes|up	no|down	no|up	no|up	1.588	0.667314	0.586454	0.807221	no	up	10.22	185.9	389.56	140.31	130.32	43.16	195.227	104.597	1.962	0.972475	0.311721	0.58653	no	up	499.22	45.97	236.95	140.31	130.32	43.16	260.713	104.597	42.839	5.42086	2.86115e-306	3.57958e-302	yes	up	1218.51	1044.52	1077.49	21.9
evm.TU.HIC_ASM_0.19	EVM_prediction_HIC_ASM_0.19	-	no|no test	no|no test	no|no test	no|up	yes|down	yes|down	no|up	yes|down	yes|down	0.227	-2.13882	2.93764e-13	9.37108e-11	yes	down	27.18	38.72	39.29	149.79	162.69	73.89	35.0633	128.79	0.129	-2.95522	5.16716e-16	1.99487e-13	yes	down	21.37	12.61	28.58	149.79	162.69	73.89	20.8533	128.79	0.145	-2.7837	5.64525e-73	4.41423e-70	yes	down	27.82	28.75	35.64	225.1
evm.TU.HIC_ASM_0.1904	EVM_prediction_HIC_ASM_0.1904	-	no|no test	no|no test	no|no test	no|down	yes|down	no|down	no|down	no|down	no|down	0.472	-1.08419	0.0617313	0.255117	no	down	0.58	0.71	0.5	1.14	0.83	1.12	0.596667	1.03	0.736	-0.442221	0.369054	0.643732	no	down	0.65	1.29	1.02	1.14	0.83	1.12	0.986667	1.03	0.371	-1.43088	0.00700719	0.0383289	yes	down	0.96	0.8	0.43	1.4
evm.TU.HIC_ASM_0.191	EVM_prediction_HIC_ASM_0.191	-	no|no test	no|no test	no|no test	no|down	yes|down	no|down	no|down	no|down	no|up	0.955	-0.0660035	0.906599	0.965809	no	down	0.36	0.84	0.71	0.64	0.6	0.39	0.636667	0.543333	1.329	0.410856	0.341127	0.616758	no	up	0.89	1.25	0.71	0.64	0.6	0.39	0.95	0.543333	0.298	-1.74505	8.42508e-05	0.000897837	yes	down	0.32	0.46	0.79	1.23
evm.TU.HIC_ASM_0.1943	EVM_prediction_HIC_ASM_0.1943	-	no|down	no|up	yes|down	no|no test	no|no test	no|no test	no|no test	no|no test	no|no test	0.611	-0.710183	0.0745261	0.282204	no	down	168.81	240.39	391.44	251.03	263.97	561.43	266.88	358.81	0.549	-0.864184	0.00789907	0.0476495	no	down	283.97	235.11	249.62	251.03	263.97	561.43	256.233	358.81	1.289	0.366367	0.307973	0.544824	no	up	218.98	397.22	210.12	163.3
evm.TU.HIC_ASM_0.1975	EVM_prediction_HIC_ASM_0.1975	-	no|no test	no|no test	no|no test	no|down	yes|down	yes|down	no|up	yes|down	yes|down	0.247	-2.0173	1.56789e-05	0.000658569	yes	down	3.59	2.8	2.86	13.69	14.34	3.06	3.08333	10.3633	0.239	-2.06294	5.23451e-05	0.000831633	yes	down	4.47	2.9	2.14	13.69	14.34	3.06	3.17	10.3633	0.284	-1.81535	2.14793e-28	2.98586e-26	yes	down	3.99	4.33	3.79	13.39
evm.TU.HIC_ASM_0.1986_evm.TU.HIC_ASM_0.1987	MERGED%3A%20EVM_prediction_HIC_ASM_0.1986%3B%20EVM_prediction_HIC_ASM_0.1987	-	no|no test	no|no test	no|no test	no|up	no|up	no|up	no|down	no|up	yes|up	1.923	0.943308	1.42259e-05	0.000610577	no	up	20.38	26.39	26.87	9.78	12.26	9.22	24.5467	10.42	2.186	1.12832	1.79469e-11	2.46406e-09	yes	up	25.9	31.39	31.64	9.78	12.26	9.22	29.6433	10.42	1.744	0.802216	4.26128e-08	8.7255e-07	no	up	28.2	25.15	32.41	15.01
evm.TU.HIC_ASM_0.1991	EVM_prediction_HIC_ASM_0.1991	-	no|no test	no|no test	no|no test	no|down	yes|down	no|down	no|up	no|down	no|down	0.627	-0.673798	0.0242181	0.140129	no	down	16.21	24.03	18.75	31.12	31.44	15.23	19.6633	25.93	0.549	-0.864273	0.0111769	0.0623256	no	down	22.66	11.87	19.64	31.12	31.44	15.23	18.0567	25.93	0.452	-1.14693	2.73401e-18	1.77229e-16	yes	down	18.62	15.24	17.6	36.5
evm.TU.HIC_ASM_0.1995	EVM_prediction_HIC_ASM_0.1995	-	no|no test	no|no test	no|no test	no|up	no|up	no|up	no|down	yes|up	yes|up	2.036	1.02556	4.9052e-12	1.15792e-09	yes	up	354.77	423.7	435.84	167.3	161.88	160.08	404.77	163.087	2.202	1.13855	1.95375e-31	5.65709e-28	yes	up	449.88	460.17	473.78	167.3	161.88	160.08	461.277	163.087	1.646	0.719226	2.30826e-07	4.24062e-06	no	up	389.92	325.44	472.55	224.29
evm.TU.HIC_ASM_0.200	EVM_prediction_HIC_ASM_0.200	-	no|no test	no|no test	no|no test	no|down	yes|down	yes|down	no|up	yes|down	yes|down	0.423	-1.24103	0.000120562	0.00330162	yes	down	202.82	301.65	246.64	644.86	581.53	267.85	250.37	498.08	0.325	-1.62176	2.55484e-06	6.92977e-05	yes	down	214.78	139.69	230.96	644.86	581.53	267.85	195.143	498.08	0.354	-1.49661	2.86661e-31	4.9129e-29	yes	down	204.23	171.77	254.55	571.22
evm.TU.HIC_ASM_0.2125	EVM_prediction_HIC_ASM_0.2125	-	no|no test	no|no test	no|no test	no|down	yes|down	no|down	no|down	no|down	no|down	0.518	-0.948847	1.2075e-05	0.000535795	no	down	3.95	4.72	3.45	6.68	6.65	5.79	4.04	6.37333	0.595	-0.748029	0.00188676	0.0154435	no	down	5.42	3.65	5.61	6.68	6.65	5.79	4.89333	6.37333	0.49	-1.0278	5.41464e-09	1.25682e-07	yes	down	4.54	4.32	3.61	7.55
evm.TU.HIC_ASM_0.247	EVM_prediction_HIC_ASM_0.247	-	no|no test	no|no test	no|no test	no|down	no|down	no|up	no|down	yes|down	no|down	0.415	-1.26718	0.000841659	0.0135527	yes	down	43.8	79.14	55.4	182.62	111.24	59.24	59.4467	117.7	0.584	-0.774935	0.0328829	0.136996	no	down	91.18	72.14	99.25	182.62	111.24	59.24	87.5233	117.7	0.701	-0.512933	0.00343693	0.021684	no	down	123.14	78.26	86.07	116.72
evm.TU.HIC_ASM_0.32	EVM_prediction_HIC_ASM_0.32	-	no|no test	no|no test	no|no test	no|down	no|down	no|down	no|up	yes|down	yes|down	0.459	-1.12417	1.07159e-06	7.81935e-05	yes	down	37.08	47.77	43.29	93.08	79.67	54.93	42.7133	75.8933	0.447	-1.16307	4.59696e-05	0.000747781	yes	down	40.95	32.64	55.78	93.08	79.67	54.93	43.1233	75.8933	0.698	-0.518751	1.84884e-05	0.000235548	no	down	54.12	49.37	43.62	64.8
evm.TU.HIC_ASM_0.33	EVM_prediction_HIC_ASM_0.33	-	no|no test	no|no test	no|no test	no|down	no|down	no|down	no|up	yes|down	yes|down	0.433	-1.20922	6.72773e-05	0.0021063	yes	down	929.44	1515.53	2088.62	2530.85	2739.54	3796.75	1511.2	3022.38	0.419	-1.25442	3.76312e-08	2.03666e-06	yes	down	1887.59	1274.32	1636.64	2530.85	2739.54	3796.75	1599.52	3022.38	0.762	-0.391284	0.00494035	0.0290045	no	down	1534.99	1827.25	1331.92	1781.25
evm.TU.HIC_ASM_0.391	EVM_prediction_HIC_ASM_0.391	-	no|no test	no|no test	no|no test	no|down	yes|down	no|down	no|down	no|down	no|down	0.242	-2.04725	0.00671231	0.059568	no	down	185.21	230.16	329.13	1371.16	1296.18	193.32	248.167	953.553	0.288	-1.79394	0.0443713	0.170056	no	down	469.53	116.86	387.12	1371.16	1296.18	193.32	324.503	953.553	0.172	-2.53555	2.0081e-08	4.32415e-07	yes	down	402.93	125.09	284.37	1830.28
evm.TU.HIC_ASM_0.392	EVM_prediction_HIC_ASM_0.392	-	no|no test	no|no test	no|no test	no|down	yes|down	no|down	no|down	yes|down	no|down	0.196	-2.35316	0.00500952	0.0488253	yes	down	62.46	91.32	154.74	535.34	605.65	74.79	102.84	405.26	0.243	-2.04234	0.0181031	0.0884686	no	down	152.17	66.48	131.07	535.34	605.65	74.79	116.573	405.26	0.292	-1.77802	6.06432e-06	8.544e-05	yes	down	159.33	66.58	178.32	448.63
evm.TU.HIC_ASM_0.427	EVM_prediction_HIC_ASM_0.427	-	no|no test	no|no test	no|no test	no|down	no|up	no|up	yes|up	no|up	no|down	1.588	0.667587	0.0314619	0.165116	no	up	15.74	34.54	29.57	12.11	14.44	14.73	26.6167	13.76	0.644	-0.633984	0.000594732	0.00618884	no	down	10.14	11.37	12.71	12.11	14.44	14.73	11.4067	13.76	1.029	0.0408941	0.848084	0.931798	no	up	12.04	22.96	15.95	14.52
evm.TU.HIC_ASM_0.450	EVM_prediction_HIC_ASM_0.450	-	no|no test	no|no test	no|no test	no|down	yes|down	no|down	no|up	no|up	no|down	6.436	2.68619	0.104846	1	no	up	0.5	0.18	0.12	0.04	0	0.06	0.266667	0.0333333	0.754	-0.406547	0.887062	1	no	down	0.1	0	0	0.04	0	0.06	0.0333333	0.0333333	0.103	-3.28601	0.00786278	0.0419305	yes	down	0	0.06	0.12	0.27
evm.TU.HIC_ASM_0.478	EVM_prediction_HIC_ASM_0.478	-	no|no test	no|no test	no|no test	no|up	yes|down	yes|down	no|down	yes|down	no|down	0.499	-1.00381	8.44437e-07	6.43026e-05	yes	down	82.72	112.28	110.21	181.13	190.09	131.46	101.737	167.56	0.583	-0.777518	2.12444e-07	8.81907e-06	no	down	123.09	127.74	125.24	181.13	190.09	131.46	125.357	167.56	0.491	-1.02744	6.52076e-25	7.15625e-23	yes	down	144.46	122.05	132.17	246.46
evm.TU.HIC_ASM_0.48	EVM_prediction_HIC_ASM_0.48	-	no|no test	no|no test	no|no test	no|down	yes|down	no|down	no|up	no|down	no|down	0.589	-0.763238	0.0106411	0.0815562	no	down	7.1	11.64	11.65	11.19	18.6	12.57	10.13	14.12	0.552	-0.858237	0.00337462	0.0246282	no	down	11.75	7.01	10.78	11.19	18.6	12.57	9.84667	14.12	0.48	-1.05756	2.71278e-10	7.57581e-09	yes	down	12.05	11.13	9.29	20.78
evm.TU.HIC_ASM_0.49	EVM_prediction_HIC_ASM_0.49	-	no|no test	no|no test	no|no test	no|down	yes|down	yes|down	no|down	yes|down	no|down	0.467	-1.09786	0.00346909	0.0380608	yes	down	3.57	5.62	7.52	11.78	16.34	5.2	5.57	11.1067	0.522	-0.937503	0.0039833	0.0279096	no	down	7.7	5.6	6.73	11.78	16.34	5.2	6.67667	11.1067	0.384	-1.38257	6.40434e-21	5.1362e-19	yes	down	7.85	5.68	8.11	18.08
evm.TU.HIC_ASM_0.505	EVM_prediction_HIC_ASM_0.505	-	no|down	no|up	yes|down	no|down	no|down	no|up	no|up	no|down	yes|down	0.502	-0.992806	0.000155384	0.00393562	no	down	9052.28	9456.05	10801.6	14978.4	13615.6	20592.2	9769.96	16395.4	0.432	-1.20972	4.79096e-07	1.68813e-05	yes	down	8546.36	8270.87	9390.85	14978.4	13615.6	20592.2	8736.03	16395.4	0.896	-0.157804	0.336007	0.573504	no	down	9543.93	11958.8	6505.86	8749.72
evm.TU.HIC_ASM_0.518	EVM_prediction_HIC_ASM_0.518	-	no|no test	no|no test	no|no test	no|up	no|up	no|down	no|down	no|up	yes|up	2.43	1.28097	0.0250876	0.143672	no	up	0.72	0.66	1.19	0.45	0.37	0.06	0.856667	0.293333	3.229	1.691	0.00215425	0.0171011	yes	up	1.5	1.17	0.99	0.45	0.37	0.06	1.22	0.293333	1.207	0.271692	0.181631	0.401411	no	up	1.02	1.23	1.17	0.63
evm.TU.HIC_ASM_0.554	EVM_prediction_HIC_ASM_0.554	-	no|no test	no|no test	no|no test	no|up	yes|up	no|up	no|down	no|up	no|up	1.359	0.442395	0.131509	0.385574	no	up	4.61	2.65	2.52	1.89	1.69	2.25	3.26	1.94333	1.766	0.82048	0.000357352	0.00407367	no	up	5.3	4.72	3.47	1.89	1.69	2.25	4.49667	1.94333	2.023	1.01621	6.83424e-08	1.35935e-06	yes	up	3.51	3.9	4.51	1.84
evm.TU.HIC_ASM_0.566	EVM_prediction_HIC_ASM_0.566	-	no|no test	no|no test	no|no test	no|down	no|down	no|up	no|down	yes|down	no|down	0.468	-1.09408	1.89427e-05	0.000755341	yes	down	28.11	36.29	40.86	50.08	54.48	78.29	35.0867	60.95	0.512	-0.965939	2.49762e-05	0.00045555	no	down	44.3	36.77	40.9	50.08	54.48	78.29	40.6567	60.95	0.862	-0.214376	0.21423	0.443257	no	down	30.69	45.4	29.99	35.42
evm.TU.HIC_ASM_0.577	EVM_prediction_HIC_ASM_0.577	-	no|no test	no|no test	no|no test	no|down	yes|down	no|down	no|down	no|down	no|down	0.521	-0.940387	0.000190087	0.00458813	no	down	25.01	33.47	30.87	53.88	64.54	30.1	29.7833	49.5067	0.584	-0.774854	0.00068769	0.00688403	no	down	36.44	36.89	35.69	53.88	64.54	30.1	36.34	49.5067	0.467	-1.09701	1.05284e-24	1.1069e-22	yes	down	31.28	27.49	33.76	68.24
evm.TU.HIC_ASM_0.584	EVM_prediction_HIC_ASM_0.584	-	no|no test	no|no test	no|no test	no|down	no|down	no|up	yes|down	no|down	no|up	0.032	-4.95657	0.0386421	1	no	down	0	0	0	3.61	4.34	0	0	2.65	2.276	1.18644	0.322767	1	no	up	2.68	2.32	16.12	3.61	4.34	0	7.04	2.65	0.918	-0.122896	0.958654	1	no	down	2.73	0	0	0
evm.TU.HIC_ASM_0.613	EVM_prediction_HIC_ASM_0.613	-	no|no test	no|no test	no|no test	no|down	yes|down	no|up	no|down	no|up	no|up	1.299	0.37702	0.779474	1	no	up	0.66	5.06	1.02	2.3	2.09	0.05	2.24667	1.48	1.43	0.516091	0.634182	1	no	up	1.91	4.61	1.37	2.3	2.09	0.05	2.63	1.48	0.2	-2.32552	0.00255986	0.0171356	yes	down	1.04	0.28	1.96	4.95
evm.TU.HIC_ASM_0.629	EVM_prediction_HIC_ASM_0.629	-	no|no test	no|no test	no|no test	no|up	yes|up	no|up	no|down	no|up	no|up	1.562	0.643254	0.189008	0.46928	no	up	2.72	4.33	5.22	1.28	2.84	2.46	4.09	2.19333	1.676	0.744758	0.129549	0.349751	no	up	4.78	6.82	2.52	1.28	2.84	2.46	4.70667	2.19333	2.303	1.20376	0.00786521	0.0419305	yes	up	4.47	6.01	5.54	3.38
evm.TU.HIC_ASM_0.647	EVM_prediction_HIC_ASM_0.647	-	no|no test	no|no test	no|no test	no|up	no|up	no|up	no|up	yes|up	no|up	2.071	1.05058	0.00387014	0.0406038	yes	up	14.47	9.75	10.38	4.22	5.29	3.79	11.5333	4.43333	1.484	0.569077	0.0681959	0.231287	no	up	7.91	8.04	8.59	4.22	5.29	3.79	8.18	4.43333	1.493	0.578356	0.102587	0.279806	no	up	8.12	7.47	11.28	5.06
evm.TU.HIC_ASM_0.673	EVM_prediction_HIC_ASM_0.673	-	no|up	yes|up	no|down	no|no test	no|no test	no|no test	no|no test	no|no test	no|no test	0.653	-0.614252	0.0264347	0.148859	no	down	12.32	16.75	14.81	23.29	20.62	11.51	14.6267	18.4733	0.541	-0.88723	0.000453949	0.00498827	no	down	13.51	12.75	12.28	23.29	20.62	11.51	12.8467	18.4733	0.7	-0.514113	0.000193213	0.00186663	no	down	15.98	15.74	16.64	17.27
evm.TU.HIC_ASM_0.675	EVM_prediction_HIC_ASM_0.675	-	no|no test	no|no test	no|no test	no|down	yes|down	no|down	no|down	no|down	yes|down	0.435	-1.20251	0.00944268	0.0757661	no	down	0.63	0.33	0.55	1	0.85	0.96	0.503333	0.936667	0.455	-1.13543	0.00296346	0.0220159	yes	down	0.56	0.49	0.61	1	0.85	0.96	0.553333	0.936667	0.173	-2.5339	1.68632e-07	3.16304e-06	yes	down	0.2	0.47	0.4	1.38
evm.TU.HIC_ASM_0.704	EVM_prediction_HIC_ASM_0.704	-	no|no test	no|no test	no|no test	no|down	yes|down	no|down	no|up	no|down	no|down	0.566	-0.822305	0.00227154	0.0282363	no	down	33.48	42.89	37.38	65.39	59.7	32.84	37.9167	52.6433	0.502	-0.993943	0.000260665	0.00312205	no	down	41.09	31.1	35.05	65.39	59.7	32.84	35.7467	52.6433	0.448	-1.1572	1.06632e-27	1.41922e-25	yes	down	44.41	38.08	42.34	82.66
evm.TU.HIC_ASM_0.774	EVM_prediction_HIC_ASM_0.774	-	no|no test	no|no test	no|no test	no|down	yes|down	yes|down	no|down	no|down	no|down	0.232	-2.11001	0.00825909	0.0686493	no	down	5.61	6.96	10.34	36.88	41.21	5.41	7.63667	27.8333	0.275	-1.86152	0.0194606	0.0934082	no	down	12.59	6.69	9.91	36.88	41.21	5.41	9.73	27.8333	0.202	-2.30585	6.47926e-32	1.12586e-29	yes	down	12	6.43	12.82	44.86
evm.TU.HIC_ASM_0.805	EVM_prediction_HIC_ASM_0.805	-	no|no test	no|no test	no|no test	no|up	no|up	no|up	no|down	no|up	yes|up	1.144	0.194431	0.833569	1	no	up	0.6	0.3	0.39	0.27	0.52	0.12	0.43	0.303333	3.672	1.87661	0.00286763	0.0214585	yes	up	1.3	1.79	1.23	0.27	0.52	0.12	1.44	0.303333	1.345	0.427338	0.520556	0.734639	no	up	1.26	0.38	1.08	0.7
evm.TU.HIC_ASM_0.811	EVM_prediction_HIC_ASM_0.811	-	no|no test	no|no test	no|no test	no|up	no|down	yes|down	no|down	no|down	no|up	0.758	-0.400482	0.0635439	0.25954	no	down	43.4	47.36	43.26	58.62	50.86	36.03	44.6733	48.5033	1.059	0.0823129	0.746991	0.892969	no	up	70.66	48.55	73.8	58.62	50.86	36.03	64.3367	48.5033	0.638	-0.647332	0.00201744	0.0140457	no	down	77.25	47.61	89.71	110.9
evm.TU.HIC_ASM_0.825	EVM_prediction_HIC_ASM_0.825	-	no|no test	no|no test	no|no test	no|up	yes|down	yes|down	no|down	yes|down	no|down	0.476	-1.06969	3.63084e-06	0.000207028	yes	down	4.36	4.21	5.42	6.99	9.52	6.62	4.66333	7.71	0.536	-0.899193	0.00519713	0.0346137	no	down	7.76	4.55	3.42	6.99	9.52	6.62	5.24333	7.71	0.373	-1.42352	2.10217e-12	7.47167e-11	yes	down	7.61	4.9	6.25	12.24
evm.TU.HIC_ASM_0.827	EVM_prediction_HIC_ASM_0.827	-	no|no test	no|no test	no|no test	no|down	no|down	no|down	no|up	no|down	yes|down	0.646	-0.631163	0.0266535	0.14952	no	down	72.53	97.02	88.7	152.98	106.17	68.68	86.0833	109.277	0.46	-1.11983	0.00210151	0.0168324	yes	down	58.48	41.75	90.7	152.98	106.17	68.68	63.6433	109.277	0.541	-0.885465	5.09795e-10	1.38053e-08	no	down	86.09	66.65	73.34	110.06
evm.TU.HIC_ASM_0.841	EVM_prediction_HIC_ASM_0.841	-	no|no test	no|no test	no|no test	no|down	yes|down	no|down	no|up	no|down	no|down	0.648	-0.624932	0.0198002	0.123718	no	down	41.57	35.47	32.71	47.83	47.36	24.5	36.5833	39.8967	0.565	-0.824444	0.00735366	0.0451113	no	down	39.48	28.01	36.24	47.83	47.36	24.5	34.5767	39.8967	0.437	-1.19424	6.0553e-17	3.50731e-15	yes	down	34.95	26.89	27.92	55.47
evm.TU.HIC_ASM_0.860	EVM_prediction_HIC_ASM_0.860	-	no|no test	no|no test	no|no test	no|down	yes|down	yes|down	no|up	no|down	no|down	0.642	-0.638455	0.0118623	0.0873977	no	down	117.76	166.34	160.3	228.55	216.98	125.35	148.133	190.293	0.604	-0.727832	0.00253116	0.0194145	no	down	150.18	127.09	163.29	228.55	216.98	125.35	146.853	190.293	0.485	-1.04284	4.37185e-24	4.30679e-22	yes	down	147.81	126.59	142.83	273.16
evm.TU.HIC_ASM_0.862	EVM_prediction_HIC_ASM_0.862	-	no|no test	no|no test	no|no test	no|down	yes|down	yes|down	no|up	yes|down	yes|down	0.341	-1.55245	4.63561e-06	0.000250127	yes	down	12.08	9.34	7.03	29.12	21.36	16.83	9.48333	22.4367	0.311	-1.68343	1.38409e-08	8.66516e-07	yes	down	10.28	8.05	8.02	29.12	21.36	16.83	8.78333	22.4367	0.254	-1.97502	1.42672e-14	6.58658e-13	yes	down	13.39	8.99	7.13	35.33
evm.TU.HIC_ASM_0.873	EVM_prediction_HIC_ASM_0.873	-	no|no test	no|no test	no|no test	no|down	yes|down	yes|down	no|down	no|down	no|down	0.538	-0.893161	5.16896e-05	0.00168534	no	down	23.88	28.98	30.2	51.26	52.2	32.11	27.6867	45.19	0.599	-0.738437	5.41693e-05	0.0008527	no	down	38.62	34.88	32.37	51.26	52.2	32.11	35.29	45.19	0.421	-1.24806	4.57907e-27	5.78674e-25	yes	down	33.43	28.99	39.98	72.7
evm.TU.HIC_ASM_0.908	EVM_prediction_HIC_ASM_0.908	-	no|no test	no|no test	no|no test	no|up	no|down	yes|down	no|down	no|down	no|down	0.573	-0.803835	0.0104331	0.0803801	no	down	5.64	7.08	4.48	9.84	9.63	5.25	5.73333	8.24	0.582	-0.780394	0.0218539	0.102061	no	down	7.09	4.07	7.14	9.84	9.63	5.25	6.1	8.24	0.514	-0.960038	1.81325e-07	3.37583e-06	no	down	5.23	5.58	6.94	11.16
evm.TU.HIC_ASM_0.921	EVM_prediction_HIC_ASM_0.921	-	no|no test	no|no test	no|no test	no|down	yes|down	no|down	no|up	no|down	no|down	0.569	-0.812874	0.0150199	0.10255	no	down	341.02	598.42	530.01	952.53	947.78	378.41	489.817	759.573	0.523	-0.934448	0.00507031	0.0339251	no	down	532.37	328.14	529.07	952.53	947.78	378.41	463.193	759.573	0.497	-1.00826	3.93277e-19	2.77982e-17	yes	down	452.29	377.68	529.52	888.41
evm.TU.HIC_ASM_0.96	EVM_prediction_HIC_ASM_0.96	-	no|no test	no|no test	no|no test	no|down	yes|down	yes|down	no|down	yes|down	yes|down	0.342	-1.5492	1.39227e-12	4.00805e-10	yes	down	4.64	6.59	5.82	11.84	14.14	14.63	5.68333	13.5367	0.41	-1.28618	1.76308e-14	4.53779e-12	yes	down	6.63	8.36	6.51	11.84	14.14	14.63	7.16667	13.5367	0.334	-1.58058	3.08468e-27	3.938e-25	yes	down	6.7	5.28	5.78	16.89
evm.TU.HIC_ASM_0.97	EVM_prediction_HIC_ASM_0.97	-	no|no test	no|no test	no|no test	no|up	yes|down	yes|down	no|down	no|down	no|down	0.513	-0.961645	2.41167e-10	3.89931e-08	no	down	3.44	3.05	3.58	5.67	5.7	4.73	3.35667	5.36667	0.664	-0.590924	6.98415e-05	0.00105601	no	down	4.73	5.46	3.79	5.67	5.7	4.73	4.66	5.36667	0.387	-1.36895	7.38709e-19	5.05027e-17	yes	down	4.33	3.32	5.26	10.32
evm.TU.HIC_ASM_0.972	EVM_prediction_HIC_ASM_0.972	-	no|no test	no|no test	no|no test	no|down	yes|down	yes|down	no|up	no|down	yes|down	0.638	-0.648161	0.00522369	0.0502897	no	down	68.13	67.06	50.71	85.24	39.06	86.03	61.9667	70.11	0.352	-1.50619	6.26554e-12	9.80641e-10	yes	down	41.59	29.2	48	85.24	39.06	86.03	39.5967	70.11	0.302	-1.72862	1.92788e-13	7.80573e-12	yes	down	32.74	59.54	31.42	75.62
evm.TU.HIC_ASM_0.980	EVM_prediction_HIC_ASM_0.980	-	no|no test	no|no test	no|no test	no|up	yes|up	no|up	no|up	no|down	no|down	0.999	-0.00204213	0.989625	0.996811	no	down	22.73	24.84	24.46	21.07	19.61	20.52	24.01	20.4	0.822	-0.282748	0.0367756	0.149032	no	down	21.76	19.66	20.42	21.07	19.61	20.52	20.6133	20.4	2.33	1.22059	5.94119e-23	5.58874e-21	yes	up	44.2	39.01	43.43	15.41
evm.TU.HIC_ASM_0.986	EVM_prediction_HIC_ASM_0.986	-	no|no test	no|no test	no|no test	no|down	yes|down	no|down	no|up	no|down	no|down	0.654	-0.611636	0.0556363	0.237582	no	down	14.59	20.41	16.31	27.78	24.2	12.23	17.1033	21.4033	0.642	-0.640422	0.0816249	0.261878	no	down	23.26	11.54	16.81	27.78	24.2	12.23	17.2033	21.4033	0.496	-1.01216	9.07783e-10	2.3661e-08	yes	down	14.33	13.4	16.47	31.29
evm.TU.HIC_ASM_0.997	EVM_prediction_HIC_ASM_0.997	-	no|no test	no|no test	no|no test	no|up	yes|down	yes|down	no|down	no|down	no|down	0.557	-0.84308	9.26779e-07	6.96737e-05	no	down	15.29	14.31	16.48	22.02	21.78	18.26	15.36	20.6867	0.602	-0.731305	9.30567e-08	4.38123e-06	no	down	17.6	18.06	14.41	22.02	21.78	18.26	16.69	20.6867	0.481	-1.05693	3.60369e-26	4.21362e-24	yes	down	18.42	16.73	20.01	31.26
evm.TU.HIC_ASM_1.1013	EVM_prediction_HIC_ASM_1.1013	-	no|no test	no|no test	no|no test	no|up	no|up	no|up	no|down	no|up	yes|up	1.894	0.921719	3.67008e-07	3.05787e-05	no	up	1877.29	1870.78	1424.37	853.55	700.04	667.94	1724.15	740.51	2.092	1.0652	2.99248e-11	3.76728e-09	yes	up	1696.46	2210.85	2062.36	853.55	700.04	667.94	1989.89	740.51	1.619	0.695287	1.5233e-11	4.87417e-10	no	up	1846.26	1687.23	1840.36	1077.34
evm.TU.HIC_ASM_1.1048	EVM_prediction_HIC_ASM_1.1048	-	no|no test	no|no test	no|no test	no|up	yes|down	yes|down	no|down	yes|down	yes|down	0.253	-1.98232	8.26409e-12	1.87579e-09	yes	down	11.5	19.54	19.81	63.64	67.13	31.66	16.95	54.1433	0.321	-1.63977	2.91815e-11	3.71407e-09	yes	down	27.38	21.86	20.83	63.64	67.13	31.66	23.3567	54.1433	0.223	-2.16521	5.08126e-49	2.0507e-46	yes	down	29.29	18.91	28.01	102.35
evm.TU.HIC_ASM_1.1053	EVM_prediction_HIC_ASM_1.1053	-	no|no test	no|no test	no|no test	no|down	yes|down	no|down	no|up	yes|down	yes|down	0.402	-1.31595	0.000439544	0.00839473	yes	down	45.89	91.22	79.29	228.86	233.4	78.83	72.1333	180.363	0.378	-1.40455	0.000173492	0.00225267	yes	down	78.29	50.08	86.89	228.86	233.4	78.83	71.7533	180.363	0.408	-1.29511	6.44646e-35	1.39054e-32	yes	down	70.13	63.02	89.59	168.19
evm.TU.HIC_ASM_1.1075	EVM_prediction_HIC_ASM_1.1075	-	no|no test	no|no test	no|no test	no|down	yes|down	yes|down	no|up	yes|down	yes|down	0.225	-2.14883	3.62559e-14	1.38041e-11	yes	down	5.97	8.19	11.36	28.2	30.73	20.11	8.50667	26.3467	0.22	-2.18399	3.24997e-23	3.42192e-20	yes	down	9.11	8.24	9.9	28.2	30.73	20.11	9.08333	26.3467	0.147	-2.76539	1.02899e-80	1.07281e-77	yes	down	9.02	9.41	10.68	51.75
evm.TU.HIC_ASM_1.108	EVM_prediction_HIC_ASM_1.108	-	no|no test	no|no test	no|no test	no|down	yes|down	yes|down	no|down	no|down	no|down	0.336	-1.57448	0.0558774	0.238008	no	down	0.25	0.62	1.1	2.1	1.17	1.24	0.656667	1.50333	0.406	-1.30176	0.0921611	0.281768	no	down	1.37	0.76	0.22	2.1	1.17	1.24	0.783333	1.50333	0.156	-2.6838	0.000183582	0.00178659	yes	down	0.81	0.25	0.25	2.14
evm.TU.HIC_ASM_1.1094	EVM_prediction_HIC_ASM_1.1094	-	no|down	no|up	yes|down	no|down	no|down	no|up	no|up	yes|down	yes|down	0.43	-1.21906	0.000238012	0.00542328	yes	down	383.54	503.66	811.34	859.48	960.4	1514.99	566.18	1111.62	0.409	-1.29086	3.03296e-07	1.17878e-05	yes	down	630.81	549.5	570.94	859.48	960.4	1514.99	583.75	1111.62	0.867	-0.205114	0.199487	0.426125	no	down	577.46	749.07	500.28	598.39
evm.TU.HIC_ASM_1.1095	EVM_prediction_HIC_ASM_1.1095	-	no|no test	no|no test	no|no test	no|down	no|down	no|down	yes|down	no|down	no|up	0.019	-5.73241	0.0441275	1	no	down	0	0	0	0	3.56	0	0	1.18667	1.624	0.699843	0.664463	0.850074	no	up	1.12	1.01	4.45	0	3.56	0	2.19333	1.18667	0.209	-2.25902	0.515338	0.730191	no	down	2.47	0	0	3.18
evm.TU.HIC_ASM_1.1115	EVM_prediction_HIC_ASM_1.1115	-	no|no test	no|no test	no|no test	no|down	yes|down	yes|down	no|down	yes|down	yes|down	0.313	-1.67353	1.46274e-05	0.000621035	yes	down	11.82	11.4	14.34	40.9	42.27	14.11	12.52	32.4267	0.463	-1.11016	0.00583472	0.0376268	yes	down	19.01	14.79	22.46	40.9	42.27	14.11	18.7533	32.4267	0.441	-1.18001	1.80845e-12	6.50159e-11	yes	down	17.57	15.96	17.07	30.29
evm.TU.HIC_ASM_1.1116	EVM_prediction_HIC_ASM_1.1116	-	no|no test	no|no test	no|no test	no|down	yes|down	yes|down	no|down	yes|down	yes|down	0.248	-2.01199	1.67691e-05	0.000687243	yes	down	3.53	4.68	5.08	18.23	19.51	5.58	4.43	14.44	0.316	-1.66025	0.000209654	0.00260818	yes	down	5.93	6.49	4.87	18.23	19.51	5.58	5.76333	14.44	0.284	-1.81538	4.97681e-11	1.5261e-09	yes	down	7.37	3.52	5.72	15.81
evm.TU.HIC_ASM_1.1118	EVM_prediction_HIC_ASM_1.1118	-	no|no test	no|no test	no|no test	no|no test	yes|down	yes|down	no|no test	no|down	no|down	0.002	-8.80675	0.0242274	0.140129	no	down	0	0	0	0.44	3.71	0	0	1.38333	0.002	-8.95133	0.0219924	0.10246	no	down	0	0	0	0.44	3.71	0	0	1.38333	0.004	-8.02334	0.00026734	0.00245595	yes	down	0	0	0	0.24
evm.TU.HIC_ASM_1.1119	EVM_prediction_HIC_ASM_1.1119	-	no|no test	no|no test	no|no test	no|down	yes|down	yes|down	no|down	yes|down	yes|down	0.371	-1.43075	0.000716881	0.0120704	yes	down	5.33	4.26	5.06	14.83	13.36	3.46	4.88333	10.55	0.436	-1.1968	0.00641706	0.0405027	yes	down	6.98	5.53	5.9	14.83	13.36	3.46	6.13667	10.55	0.363	-1.4605	1.1128e-56	5.5689e-54	yes	down	5.79	5.97	6.4	13.6
evm.TU.HIC_ASM_1.112	EVM_prediction_HIC_ASM_1.112	-	no|no test	no|no test	no|no test	no|down	no|down	no|down	no|up	no|down	yes|down	0.443	-1.17435	0.0100881	0.078709	no	down	0.7	1.25	1.89	2.34	2.39	1.79	1.28	2.17333	0.366	-1.44939	0.000138252	0.00186842	yes	down	1.48	0.8	0.94	2.34	2.39	1.79	1.07333	2.17333	0.568	-0.814962	0.0366945	0.135784	no	down	1.14	0.89	1.29	1.69
evm.TU.HIC_ASM_1.1133	EVM_prediction_HIC_ASM_1.1133	-	no|no test	no|no test	no|no test	no|down	yes|down	no|down	no|up	no|down	yes|down	0.475	-1.07499	0.00560934	0.0527546	no	down	51.44	101.93	82.38	188.86	159.72	61.73	78.5833	136.77	0.464	-1.10699	0.00804468	0.0483516	yes	down	91.56	47.25	101.05	188.86	159.72	61.73	79.9533	136.77	0.491	-1.02576	1.50824e-13	6.16652e-12	yes	down	97.59	67.66	82.1	148.92
evm.TU.HIC_ASM_1.1134	EVM_prediction_HIC_ASM_1.1134	-	no|no test	no|no test	no|no test	no|down	yes|down	no|down	no|down	yes|down	yes|down	0.452	-1.14601	0.00161151	0.0222204	yes	down	10.68	16.95	15.62	35.56	35.79	11.73	14.4167	27.6933	0.482	-1.05384	0.005926	0.0380882	yes	down	19.44	11.42	18.26	35.56	35.79	11.73	16.3733	27.6933	0.493	-1.02014	1.42768e-17	8.67074e-16	yes	down	19.18	14.37	17.05	32.03
evm.TU.HIC_ASM_1.1219	EVM_prediction_HIC_ASM_1.1219	-	no|no test	no|no test	no|no test	no|down	no|down	no|down	no|down	no|down	yes|up	0.964	-0.0535262	0.94149	0.978981	no	down	0.95	0.3	1.4	1.08	0.77	0.35	0.883333	0.733333	2.706	1.43597	0.00197453	0.0160936	yes	up	3.34	2.31	2.15	1.08	0.77	0.35	2.6	0.733333	0.633	-0.659451	0.532787	0.742277	no	down	3.06	0.21	2.29	2.8
evm.TU.HIC_ASM_1.1234	EVM_prediction_HIC_ASM_1.1234	-	no|no test	no|no test	no|no test	no|down	yes|down	yes|down	no|down	yes|down	yes|down	0.249	-2.00466	9.98794e-26	1.17888e-22	yes	down	799.59	882.63	970.54	3345.99	3143.07	2170.25	884.253	2886.44	0.307	-1.70588	7.12852e-16	2.50189e-13	yes	down	1353.9	1118.72	906.15	3345.99	3143.07	2170.25	1126.26	2886.44	0.191	-2.38861	4.87481e-12	1.66182e-10	yes	down	1501.93	640.6	1179.39	5073.6
evm.TU.HIC_ASM_1.1235	EVM_prediction_HIC_ASM_1.1235	-	no|no test	no|no test	no|no test	no|up	yes|down	yes|down	no|up	yes|down	yes|down	0.158	-2.65995	9.48691e-05	0.00275798	yes	down	266.4	172.78	737.16	1976.01	2716.18	1362.91	392.113	2018.37	0.159	-2.65534	3.23058e-18	2.0787e-15	yes	down	553.93	409.38	260.17	1976.01	2716.18	1362.91	407.827	2018.37	0.106	-3.23731	7.79805e-20	5.842e-18	yes	down	635.15	258.89	611.83	4003.25
evm.TU.HIC_ASM_1.1236	EVM_prediction_HIC_ASM_1.1236	-	no|no test	no|no test	no|no test	no|up	yes|down	yes|down	no|down	yes|down	yes|down	0.259	-1.9466	2.5084e-15	1.13872e-12	yes	down	56.45	65.66	84.42	238.46	266.88	151.44	68.8433	218.927	0.306	-1.70677	7.33164e-12	1.1322e-09	yes	down	112.87	78.01	69.58	238.46	266.88	151.44	86.82	218.927	0.252	-1.98932	4.32637e-28	5.8834e-26	yes	down	128.47	70.12	118.71	395.78
evm.TU.HIC_ASM_1.1237	EVM_prediction_HIC_ASM_1.1237	-	no|no test	no|no test	no|no test	no|down	yes|down	yes|down	no|down	yes|down	yes|down	0.113	-3.14045	6.65294e-30	9.81558e-27	yes	down	496.87	444.28	827.35	4493.65	5260.71	2944.25	589.5	4232.87	0.142	-2.8194	7.60525e-26	1.25834e-22	yes	down	1020.06	699.16	565.01	4493.65	5260.71	2944.25	761.41	4232.87	0.095	-3.40002	3.07967e-18	1.97589e-16	yes	down	1229.61	515.04	751.26	7745.62
evm.TU.HIC_ASM_1.1238	EVM_prediction_HIC_ASM_1.1238	-	no|up	no|up	yes|up	no|up	yes|down	yes|down	no|up	no|down	yes|down	0.195	-2.35769	0.0114279	0.085184	no	down	5.29	5.34	37.24	43.62	106.57	40.03	15.9567	63.4067	0.169	-2.56186	3.30008e-12	5.53935e-10	yes	down	14.64	12.44	11.95	43.62	106.57	40.03	13.01	63.4067	0.11	-3.18976	7.74234e-05	0.00083648	yes	down	17.8	5.95	39.53	82.46
evm.TU.HIC_ASM_1.1239	EVM_prediction_HIC_ASM_1.1239	-	no|no test	no|no test	no|no test	no|down	yes|down	yes|down	no|down	yes|down	yes|down	0.148	-2.75246	4.21528e-61	1.24382e-57	yes	down	321.31	326.66	323.72	1980.13	1994.95	1373.91	323.897	1783	0.204	-2.29585	1.857e-33	7.16928e-30	yes	down	551.92	442.47	397.82	1980.13	1994.95	1373.91	464.07	1783	0.147	-2.76618	1.31939e-10	3.89315e-09	yes	down	752.26	309.85	434.85	3225.94
evm.TU.HIC_ASM_1.1240	EVM_prediction_HIC_ASM_1.1240	-	no|no test	no|no test	no|no test	no|up	yes|down	yes|down	no|down	no|down	no|down	0.011	-6.47464	3.79793e-05	1	no	down	0	0	0	3.15	5.37	1.03	0	3.18333	0.037	-4.73791	0.000592171	1	no	down	0	0	0.45	3.15	5.37	1.03	0.15	3.18333	0.069	-3.86495	6.97755e-05	0.000764638	yes	down	0.97	0	0	4.8
evm.TU.HIC_ASM_1.1241	EVM_prediction_HIC_ASM_1.1241	-	no|no test	no|no test	no|no test	no|down	yes|down	yes|down	no|down	yes|down	yes|down	0.049	-4.3457	7.04782e-36	1.38642e-32	yes	down	5.99	5.44	2.53	76.03	75.77	83.88	4.65333	78.56	0.059	-4.08605	1.48565e-40	8.6034e-37	yes	down	3.59	8.48	4.74	76.03	75.77	83.88	5.60333	78.56	0.038	-4.70166	2.74274e-43	9.0301e-41	yes	down	7.32	2.78	5.18	125.1
evm.TU.HIC_ASM_1.1242	EVM_prediction_HIC_ASM_1.1242	-	no|no test	no|no test	no|no test	no|up	yes|down	yes|down	no|down	yes|down	yes|down	0.075	-3.74632	1.04872e-71	4.126e-68	yes	down	5.92	4.45	3.87	51.03	57.51	46.94	4.74667	51.8267	0.083	-3.59804	1.40241e-93	1.62427e-89	yes	down	5.58	4.73	6	51.03	57.51	46.94	5.43667	51.8267	0.052	-4.27672	1.07873e-24	1.12466e-22	yes	down	4.56	4.1	8.18	78.62
evm.TU.HIC_ASM_1.1299	EVM_prediction_HIC_ASM_1.1299	-	no|no test	no|no test	no|no test	no|up	no|up	no|up	no|up	yes|up	no|up	2.019	1.01331	0.000777254	0.0127416	yes	up	4.71	3.43	4.05	1.82	1.51	1.64	4.06333	1.65667	1.368	0.452292	0.0845031	0.266869	no	up	2.63	3.1	2.42	1.82	1.51	1.64	2.71667	1.65667	1.329	0.410843	0.112018	0.29648	no	up	3.9	4.05	4.38	3.05
evm.TU.HIC_ASM_1.1311	EVM_prediction_HIC_ASM_1.1311	-	no|no test	no|no test	no|no test	no|up	no|down	no|down	no|up	yes|down	yes|down	0.412	-1.27793	0.00428865	0.0435994	yes	down	4.2	8.76	9.63	22.82	17.09	5.99	7.53	15.3	0.38	-1.3965	0.00199405	0.0161957	yes	down	8.1	4.5	9.53	22.82	17.09	5.99	7.37667	15.3	0.507	-0.979166	2.45903e-14	1.09484e-12	no	down	10.34	8.26	10.91	17.55
evm.TU.HIC_ASM_1.1332	EVM_prediction_HIC_ASM_1.1332	-	no|no test	no|no test	no|no test	no|down	yes|down	yes|down	no|down	yes|down	yes|down	0.192	-2.37899	1.68121e-23	1.80394e-20	yes	down	746.99	966.62	1165.6	4287.91	5060.87	2890.75	959.737	4079.84	0.243	-2.04312	1.08839e-24	1.40064e-21	yes	down	1379.31	1238.86	1140.76	4287.91	5060.87	2890.75	1252.98	4079.84	0.171	-2.55009	1.08144e-13	4.48011e-12	yes	down	1717.13	807.45	1122.26	6930.52
evm.TU.HIC_ASM_1.1333	EVM_prediction_HIC_ASM_1.1333	-	no|no test	no|no test	no|no test	no|down	yes|down	yes|down	no|down	yes|down	yes|down	0.214	-2.22397	1.15717e-16	7.18846e-14	yes	down	250.4	251.22	425.08	1238.81	1466.45	805.28	308.9	1170.18	0.28	-1.83602	8.67309e-12	1.30457e-09	yes	down	545.54	391.6	304.47	1238.81	1466.45	805.28	413.87	1170.18	0.212	-2.23455	1.37777e-10	4.0463e-09	yes	down	623.24	272.16	482.71	1911.82
evm.TU.HIC_ASM_1.1336	EVM_prediction_HIC_ASM_1.1336	-	no|no test	no|no test	no|no test	no|up	no|up	no|up	no|down	yes|up	yes|up	2.53	1.33909	1.9298e-20	1.62696e-17	yes	up	197.48	228.28	199.53	69.57	65.56	66.2	208.43	67.11	2.708	1.43713	1.21204e-20	8.77363e-18	yes	up	191.88	265.66	243.99	69.57	65.56	66.2	233.843	67.11	1.884	0.914041	1.13117e-14	5.3004e-13	no	up	198.27	186.67	225.53	110.74
evm.TU.HIC_ASM_1.1340	EVM_prediction_HIC_ASM_1.1340	-	no|no test	no|no test	no|no test	no|down	yes|down	yes|down	no|down	yes|down	no|down	0.495	-1.01564	1.10036e-11	2.45048e-09	yes	down	18.13	20.65	21.02	32.5	34.36	32.22	19.9333	33.0267	0.56	-0.836631	3.98038e-08	2.13429e-06	no	down	20.27	28.92	22.52	32.5	34.36	32.22	23.9033	33.0267	0.481	-1.05564	2.4092e-18	1.58639e-16	yes	down	22.5	20.41	24.12	42.77
evm.TU.HIC_ASM_1.1345	EVM_prediction_HIC_ASM_1.1345	-	no|no test	no|no test	no|no test	no|up	yes|down	yes|down	no|down	yes|down	yes|down	0.219	-2.19098	1.66719e-11	3.59278e-09	yes	down	15.63	17.87	31.93	79.06	105.27	50.85	21.81	78.3933	0.336	-1.57246	6.20139e-07	2.11872e-05	yes	down	42.42	26.43	27.17	79.06	105.27	50.85	32.0067	78.3933	0.209	-2.25528	7.15891e-18	4.47825e-16	yes	down	42.87	16.68	37.24	146.04
evm.TU.HIC_ASM_1.1346	EVM_prediction_HIC_ASM_1.1346	-	no|no test	no|no test	no|no test	no|up	yes|down	yes|down	no|down	yes|down	yes|down	0.183	-2.44711	1.38463e-12	4.00805e-10	yes	down	9.56	4.71	10.53	31.98	52.11	25.57	8.26667	36.5533	0.272	-1.87703	8.79755e-07	2.86217e-05	yes	down	19.4	10.97	7.32	31.98	52.11	25.57	12.5633	36.5533	0.118	-3.08595	1.42321e-39	3.70955e-37	yes	down	11.13	5.71	14.49	81.11
evm.TU.HIC_ASM_1.1351	EVM_prediction_HIC_ASM_1.1351	-	no|no test	no|no test	no|no test	no|down	no|up	yes|up	no|up	no|down	no|down	0.935	-0.0966849	0.821641	0.929332	no	down	8	15.27	21.93	14.05	7.6	14.98	15.0667	12.21	0.672	-0.57362	0.086733	0.271058	no	down	9.76	11.62	9.68	14.05	7.6	14.98	10.3533	12.21	1.762	0.816922	0.0868785	0.249526	no	up	9.93	25.81	5.69	5.49
evm.TU.HIC_ASM_1.1402	EVM_prediction_HIC_ASM_1.1402	-	no|no test	no|no test	no|no test	no|up	no|up	no|up	yes|up	yes|up	no|down	10.844	3.43879	0.00219971	0.0277384	yes	up	3.7	1.43	35.67	0.18	1.02	1.62	13.6	0.94	0.405	-1.30244	0.303892	1	no	down	0.2	0.45	0.7	0.18	1.02	1.62	0.45	0.94	8.101	3.01812	0.0754768	0.226231	no	up	0	2.72	3.23	0
evm.TU.HIC_ASM_1.1422	EVM_prediction_HIC_ASM_1.1422	-	no|no test	no|no test	no|no test	no|up	yes|down	yes|down	no|up	no|down	yes|down	0.52	-0.943908	0.000988521	0.0153318	no	down	114.03	134.04	131.56	230.98	251.49	133.19	126.543	205.22	0.491	-1.02739	0.00106117	0.00976211	yes	down	127.43	73.63	136.22	230.98	251.49	133.19	112.427	205.22	0.385	-1.37672	8.37375e-24	8.05877e-22	yes	down	119.2	96.41	128.4	315.34
evm.TU.HIC_ASM_1.1507	EVM_prediction_HIC_ASM_1.1507	-	no|no test	no|no test	no|no test	no|up	yes|up	no|up	no|up	yes|up	yes|up	4.407	2.13968	4.641e-06	0.000250127	yes	up	12.04	5.25	4.75	1.44	1.6	0.99	7.34667	1.34333	4.264	2.09209	3.91473e-07	1.44935e-05	yes	up	9.13	4.46	8.3	1.44	1.6	0.99	7.29667	1.34333	2.97	1.57024	0.00154693	0.0111935	yes	up	4.5	10.26	4.18	2.92
evm.TU.HIC_ASM_1.1508	EVM_prediction_HIC_ASM_1.1508	-	no|up	no|down	yes|up	no|up	no|up	no|down	no|down	yes|up	yes|up	2.136	1.09484	0.00109445	0.0166682	yes	up	4.95	5.35	6.93	3.15	2.42	0.89	5.74333	2.15333	2.663	1.41326	2.67489e-05	0.000478095	yes	up	7.89	8.04	6.2	3.15	2.42	0.89	7.37667	2.15333	1.061	0.08601	0.534233	0.743304	no	up	7.51	5.86	8.11	5.19
evm.TU.HIC_ASM_1.1572	EVM_prediction_HIC_ASM_1.1572	-	no|no test	no|no test	no|no test	no|up	yes|down	yes|down	no|down	yes|down	no|down	0.495	-1.01363	1.3771e-06	9.34136e-05	yes	down	7.72	15.44	16.1	24.79	28.36	19.76	13.0867	24.3033	0.535	-0.903286	2.02349e-17	1.17683e-14	no	down	19.17	16.16	14.78	24.79	28.36	19.76	16.7033	24.3033	0.477	-1.06785	1.3914e-20	1.09483e-18	yes	down	17.31	15.99	15.38	35.86
evm.TU.HIC_ASM_1.1573	EVM_prediction_HIC_ASM_1.1573	-	no|no test	no|no test	no|no test	no|up	no|down	yes|down	no|up	no|down	no|down	0.572	-0.806777	6.84758e-05	0.00213665	no	down	20	26.03	29.53	34.63	35.87	37.13	25.1867	35.8767	0.546	-0.872528	2.68877e-12	4.79098e-10	no	down	26.59	25.6	23.41	34.63	35.87	37.13	25.2	35.8767	0.505	-0.985615	1.89391e-12	6.76991e-11	no	down	28.71	28.16	25.07	53.49
evm.TU.HIC_ASM_1.1588	EVM_prediction_HIC_ASM_1.1588	-	no|no test	no|no test	no|no test	no|up	yes|up	no|up	no|down	yes|up	yes|up	2.184	1.12721	0.000377245	0.00745189	yes	up	8.8	5.65	5.55	2.15	1.93	3.53	6.66667	2.53667	2.367	1.24321	2.23494e-05	0.000415491	yes	up	7.84	9.64	7.15	2.15	1.93	3.53	8.21	2.53667	2.143	1.09959	1.62999e-16	9.0635e-15	yes	up	7.14	9.26	9.89	3.87
evm.TU.HIC_ASM_1.1617	EVM_prediction_HIC_ASM_1.1617	-	no|no test	no|no test	no|no test	no|up	yes|down	yes|down	no|down	yes|down	yes|down	0.141	-2.82695	2.81144e-38	6.63668e-35	yes	down	24.59	31.54	31.79	183.7	226.51	121.16	29.3067	177.123	0.164	-2.60444	1.26318e-29	2.92603e-26	yes	down	45.94	32.75	31.07	183.7	226.51	121.16	36.5867	177.123	0.119	-3.07053	4.22842e-53	2.03468e-50	yes	down	62.08	30.99	52.28	380.67
evm.TU.HIC_ASM_1.1619	EVM_prediction_HIC_ASM_1.1619	-	no|no test	no|no test	no|no test	no|down	yes|down	yes|down	no|down	yes|down	yes|down	0.393	-1.34693	7.04786e-15	2.86848e-12	yes	down	47.73	52.64	51.11	150.32	172.92	106.45	50.4933	143.23	0.491	-1.02732	3.60586e-11	4.39611e-09	yes	down	66.68	72.31	61.64	150.32	172.92	106.45	66.8767	143.23	0.269	-1.89438	2.38251e-62	1.41941e-59	yes	down	64.74	50.75	63.95	276.21
evm.TU.HIC_ASM_1.1626	EVM_prediction_HIC_ASM_1.1626	-	no|no test	no|no test	no|no test	no|up	yes|up	no|up	no|up	no|up	no|up	1.357	0.440176	0.21305	0.495397	no	up	17.21	38.61	20.74	19.14	14.71	12.4	25.52	15.4167	1.3	0.379063	0.243371	0.515003	no	up	29.56	15.74	30.91	19.14	14.71	12.4	25.4033	15.4167	2.031	1.02195	7.40319e-06	0.000102231	yes	up	35.33	23.61	23.82	14.98
evm.TU.HIC_ASM_1.1669	EVM_prediction_HIC_ASM_1.1669	-	no|no test	no|no test	no|no test	no|down	yes|down	yes|down	no|down	yes|down	no|down	0.38	-1.3944	4.07327e-06	0.000227367	yes	down	1.52	1.14	2.14	3.17	4.51	2.74	1.6	3.47333	0.504	-0.987188	0.000350297	0.00401	no	down	2.93	2.19	1.63	3.17	4.51	2.74	2.25	3.47333	0.278	-1.84895	2.49094e-18	1.63163e-16	yes	down	2.32	1.46	2.43	7.82
evm.TU.HIC_ASM_1.1687	EVM_prediction_HIC_ASM_1.1687	-	no|no test	no|no test	no|no test	no|down	yes|down	yes|down	no|up	no|up	no|down	7.896	2.98117	0.0389176	0.190205	no	up	147.5	9.14	3.95	5.31	9.5	2.01	53.53	5.60667	0.402	-1.31588	0.0310014	0.131523	no	down	3.3	2.23	2.64	5.31	9.5	2.01	2.72333	5.60667	0.042	-4.55933	0.000634819	0.00522171	yes	down	4.06	2.48	4.47	3.45
evm.TU.HIC_ASM_1.1689	EVM_prediction_HIC_ASM_1.1689	-	no|no test	no|no test	no|no test	no|down	no|down	no|down	no|up	no|up	yes|down	1.018	0.0259191	0.967542	0.990525	no	up	44.68	17.09	6.9	12.02	32.3	11.94	22.89	18.7533	0.305	-1.71104	0.000205242	0.00257542	yes	down	8.89	6.98	4.86	12.02	32.3	11.94	6.91	18.7533	0.094	-3.41688	1	1	no	down	4.64	6.64	8.8	14.94
evm.TU.HIC_ASM_1.1691	EVM_prediction_HIC_ASM_1.1691	-	yes|down	no|down	no|up	no|down	yes|down	yes|down	no|up	no|up	no|down	1.525	0.608463	0.377997	0.660564	no	up	16.39	3.7	4.02	2.61	8.02	2.31	8.03667	4.31333	0.387	-1.36776	0.0390581	0.154476	no	down	2.01	0.93	3.12	2.61	8.02	2.31	2.02	4.31333	0.03	-5.08109	0.000237074	0.00222342	yes	down	1.67	1.01	1.11	2.56
evm.TU.HIC_ASM_1.1692	EVM_prediction_HIC_ASM_1.1692	-	no|no test	no|no test	no|no test	no|up	no|down	no|down	no|up	no|up	yes|down	3.853	1.9459	1	1	no	up	168.9	10.03	6.49	14.91	15.01	9.45	61.8067	13.1233	0.209	-2.25917	2.26485e-07	9.20404e-06	yes	down	3.23	3.56	3.15	14.91	15.01	9.45	3.31333	13.1233	0.136	-2.8774	0.0450028	0.157315	no	down	18.61	2.1	6.01	6.73
evm.TU.HIC_ASM_1.1693	EVM_prediction_HIC_ASM_1.1693	-	no|no test	no|no test	no|no test	no|down	yes|down	no|down	no|up	no|up	no|up	2.783	1.47652	0.0796448	0.292749	no	up	9.83	4.98	1.7	2.61	1.62	0.54	5.50333	1.59	1.069	0.0963465	0.895917	0.960077	no	up	2.44	1.32	2.74	2.61	1.62	0.54	2.16667	1.59	0.115	-3.11415	3.73587e-05	0.000441355	yes	down	0.69	0.16	2.1	2.13
evm.TU.HIC_ASM_1.1695	EVM_prediction_HIC_ASM_1.1695	-	no|no test	no|no test	no|no test	no|up	yes|up	no|up	no|up	no|up	no|up	1.753	0.810162	0.0111601	0.0841137	no	up	28.08	12.31	5.85	7.36	2.79	11.41	15.4133	7.18667	1.549	0.631025	0.0303406	0.129313	no	up	5.02	9.49	24.57	7.36	2.79	11.41	13.0267	7.18667	2.026	1.01873	0.00133495	0.00988842	yes	up	12.91	18.89	7.09	3.03
evm.TU.HIC_ASM_1.1696	EVM_prediction_HIC_ASM_1.1696	-	no|no test	no|no test	no|no test	no|down	no|up	no|up	no|down	no|up	yes|up	1.811	0.857075	0.000903844	0.0143388	no	up	1311.53	718.24	808.58	342.57	509.61	371.74	946.117	407.973	2.186	1.12809	7.82037e-11	8.66359e-09	yes	up	1059.3	1378.91	954.24	342.57	509.61	371.74	1130.82	407.973	1.434	0.520337	2.93885e-09	7.19529e-08	no	up	901.11	951.23	1025.92	557.99
evm.TU.HIC_ASM_1.1698_evm.TU.HIC_ASM_1.1699	MERGED%3A%20EVM_prediction_HIC_ASM_1.1698%3B%20EVM_prediction_HIC_ASM_1.1699	-	no|no test	no|no test	no|no test	no|down	no|down	no|down	no|up	no|down	yes|down	0.539	-0.891413	1.03905e-06	7.71312e-05	no	down	12.43	15.72	15.02	21.05	24.22	19.6	14.39	21.6233	0.486	-1.04191	3.97951e-12	6.58439e-10	yes	down	14.36	12.5	14.31	21.05	24.22	19.6	13.7233	21.6233	0.575	-0.797319	2.24876e-10	6.35085e-09	no	down	11.11	13.19	13.08	18.7
evm.TU.HIC_ASM_1.1715	EVM_prediction_HIC_ASM_1.1715	-	no|no test	no|no test	no|no test	no|down	yes|down	no|down	no|down	no|down	no|up	0.378	-1.40528	0.201194	0.481683	no	down	0.02	0.08	0.25	0.31	0.43	0.04	0.116667	0.26	1.431	0.516845	0.511902	0.754499	no	up	0.74	0.47	0.24	0.31	0.43	0.04	0.483333	0.26	0.341	-1.55095	0.00359837	0.0224164	yes	down	0.15	0.22	0.3	0.55
evm.TU.HIC_ASM_1.1730	EVM_prediction_HIC_ASM_1.1730	-	no|no test	no|no test	no|no test	no|up	yes|up	no|up	no|up	no|up	no|down	1.045	0.0629316	0.856064	0.943957	no	up	4.74	4.09	5.61	2.77	4.28	4.21	4.81333	3.75333	0.997	-0.00442389	0.988469	0.996557	no	down	4.26	4.86	4.96	2.77	4.28	4.21	4.69333	3.75333	2.19	1.13094	0.00698414	0.0382401	yes	up	6.07	10	4.23	2.26
evm.TU.HIC_ASM_1.1748	EVM_prediction_HIC_ASM_1.1748	-	no|no test	no|no test	no|no test	no|down	yes|down	no|down	no|up	yes|down	yes|down	0.462	-1.11256	0.000674323	0.0115684	yes	down	93.48	183.43	139.94	278.14	326.1	144.26	138.95	249.5	0.36	-1.47412	9.10693e-06	0.000199388	yes	down	113.21	79.27	148.67	278.14	326.1	144.26	113.717	249.5	0.363	-1.46235	1.05345e-15	5.44616e-14	yes	down	139.2	93.64	181	374.4
evm.TU.HIC_ASM_1.1749	EVM_prediction_HIC_ASM_1.1749	-	no|no test	no|no test	no|no test	no|up	no|up	no|up	no|down	no|up	yes|up	1.787	0.837406	5.72573e-07	4.53562e-05	no	up	67.11	66.01	54.79	33.53	25.44	26.24	62.6367	28.4033	2.03	1.02149	4.96645e-10	4.56519e-08	yes	up	70.29	89.99	66.84	33.53	25.44	26.24	75.7067	28.4033	1.583	0.662841	1.96901e-10	5.63714e-09	no	up	77.26	70.4	79.07	46.92
evm.TU.HIC_ASM_1.1751	EVM_prediction_HIC_ASM_1.1751	-	no|no test	no|no test	no|no test	no|up	yes|up	yes|up	no|down	yes|up	yes|up	2.602	1.37973	2.70336e-05	0.00101617	yes	up	5.98	8.56	9.78	3.78	7.51	3.34	8.10667	4.87667	2.982	1.57628	6.90143e-09	4.75788e-07	yes	up	11.46	8.91	9.92	3.78	7.51	3.34	10.0967	4.87667	3.085	1.62517	4.14484e-14	1.80683e-12	yes	up	9.46	11.45	9.72	4.08
evm.TU.HIC_ASM_1.1758	EVM_prediction_HIC_ASM_1.1758	-	no|no test	no|no test	no|no test	no|up	no|up	no|up	no|up	yes|up	no|up	2.439	1.28614	0.00312092	0.0354897	yes	up	11.08	13.61	5.97	3.85	4.12	2.27	10.22	3.41333	1.426	0.511797	0.145663	0.377421	no	up	5.09	8.06	5.54	3.85	4.12	2.27	6.23	3.41333	1.497	0.582106	0.140918	0.341606	no	up	7.56	10.06	7.18	2.8
evm.TU.HIC_ASM_1.1772	EVM_prediction_HIC_ASM_1.1772	-	no|no test	no|no test	no|no test	no|down	no|down	no|down	no|up	no|down	yes|down	0.512	-0.966731	0.00250442	0.0300806	no	down	157.56	265.05	256.67	453.89	450.49	203.73	226.427	369.37	0.453	-1.14374	0.000409852	0.00458196	yes	down	245.25	151.03	243.31	453.89	450.49	203.73	213.197	369.37	0.519	-0.94539	5.34676e-24	5.22604e-22	no	down	221.21	225.46	273.07	411.43
evm.TU.HIC_ASM_1.1775_evm.TU.HIC_ASM_1.1776_evm.TU.HIC_ASM_1.1777	MERGED%3A%20EVM_prediction_HIC_ASM_1.1775%3B%20EVM_prediction_HIC_ASM_1.1776%3B%20EVM_prediction_HIC_ASM_1.1777	-	no|no test	no|no test	no|no test	no|up	no|down	yes|down	no|down	no|down	no|up	0.777	-0.364241	0.520783	0.765865	no	down	0.33	0.47	0.49	0.57	0.65	0.16	0.43	0.46	1.61	0.686751	0.206494	0.467752	no	up	1.36	0.95	0.57	0.57	0.65	0.16	0.96	0.46	0.513	-0.963749	0.000534349	0.00448373	no	down	0.79	0.63	0.82	1.48
evm.TU.HIC_ASM_1.1803	EVM_prediction_HIC_ASM_1.1803	-	no|no test	no|no test	no|no test	no|down	no|down	no|up	no|down	yes|down	no|down	0.02	-5.66828	0.00205203	0.0264991	yes	down	0	0	0.03	1.07	1.09	0	0.01	0.72	0.265	-1.91691	0.557317	0.789502	no	down	0	0	0.7	1.07	1.09	0	0.233333	0.72	0.799	-0.323083	0.773809	0.890533	no	down	0.59	0.17	0.32	0
evm.TU.HIC_ASM_1.1839	EVM_prediction_HIC_ASM_1.1839	-	no|no test	no|no test	no|no test	no|down	yes|down	yes|down	no|down	yes|down	no|down	0.478	-1.06587	0.000818428	0.0132874	yes	down	40.27	55.07	53.63	104.09	110.81	43.74	49.6567	86.2133	0.718	-0.478208	0.203322	0.464105	no	down	110.7	51.31	74.16	104.09	110.81	43.74	78.7233	86.2133	0.466	-1.10097	2.66953e-09	6.58748e-08	yes	down	84.44	50.7	97.28	152.81
evm.TU.HIC_ASM_1.1895	EVM_prediction_HIC_ASM_1.1895	-	no|no test	no|no test	no|no test	no|down	no|up	yes|up	no|up	no|down	no|down	0.787	-0.346069	0.725108	0.883498	no	down	19.77	6.53	11.32	3.82	4.91	28.82	12.54	12.5167	0.572	-0.806619	0.245409	0.517633	no	down	8.42	8.01	11.2	3.82	4.91	28.82	9.21	12.5167	2.015	1.01045	0.0107486	0.0539196	no	up	8.84	12.65	6.41	2.87
evm.TU.HIC_ASM_1.1896	EVM_prediction_HIC_ASM_1.1896	-	no|down	no|up	yes|down	no|down	no|down	no|up	no|up	no|down	yes|down	0.519	-0.946852	0.00874969	0.0719169	no	down	24.36	30.49	46.61	39.42	41.91	84.76	33.82	55.3633	0.383	-1.38409	2.33009e-05	0.000429048	yes	down	31.01	22.42	26.77	39.42	41.91	84.76	26.7333	55.3633	0.905	-0.143702	0.683687	0.842662	no	down	24.06	42.91	26.4	28.63
evm.TU.HIC_ASM_1.1903	EVM_prediction_HIC_ASM_1.1903	-	no|no test	no|no test	no|no test	no|down	yes|down	no|down	no|up	no|down	yes|down	0.699	-0.515705	0.561254	0.793013	no	down	11.56	46.87	10.35	25.97	46.77	10.08	22.9267	27.6067	0.207	-2.27312	2.66441e-07	1.04963e-05	yes	down	8.13	7.04	6.49	25.97	46.77	10.08	7.22	27.6067	0.395	-1.33842	2.10481e-13	8.44017e-12	yes	down	6.76	10.85	8.64	20.85
evm.TU.HIC_ASM_1.1916	EVM_prediction_HIC_ASM_1.1916	-	no|no test	no|no test	no|no test	no|down	yes|down	yes|down	no|up	yes|down	yes|down	0.433	-1.20594	0.00384539	0.0404881	yes	down	30.62	22.19	26.97	67.88	65.01	16.97	26.5933	49.9533	0.377	-1.40792	0.00109406	0.010009	yes	down	28.93	22.48	21.37	67.88	65.01	16.97	24.26	49.9533	0.467	-1.09769	5.29544e-15	2.57787e-13	yes	down	28.71	23.2	34.5	56.87
evm.TU.HIC_ASM_1.222	EVM_prediction_HIC_ASM_1.222	-	no|no test	no|no test	no|no test	no|down	yes|down	no|down	no|down	no|down	no|down	0.667	-0.584809	0.0267032	0.149657	no	down	23.15	31.38	30.66	41.99	41.49	22.23	28.3967	35.2367	0.866	-0.207497	0.388253	0.660491	no	down	42.04	36.44	39.08	41.99	41.49	22.23	39.1867	35.2367	0.427	-1.22833	3.94407e-16	2.13612e-14	yes	down	28.56	23.41	35.34	69.11
evm.TU.HIC_ASM_1.247	EVM_prediction_HIC_ASM_1.247	-	no|no test	no|no test	no|no test	no|up	no|down	no|down	no|down	no|up	yes|up	1.338	0.420307	0.417939	0.694682	no	up	13.38	7.23	17.44	11.41	6.4	10.59	12.6833	9.46667	2.105	1.07355	0.00207673	0.0166801	yes	up	17.22	22.99	19.42	11.41	6.4	10.59	19.8767	9.46667	0.93	-0.104678	0.801955	0.907002	no	down	19.98	9.95	7.8	9.38
evm.TU.HIC_ASM_1.295	EVM_prediction_HIC_ASM_1.295	-	no|no test	no|no test	no|no test	no|up	yes|down	yes|down	no|up	no|down	no|down	0.582	-0.780762	8.80356e-06	0.000420682	no	down	10.98	10.41	11.25	14.45	18.35	13.15	10.88	15.3167	0.539	-0.891362	1.59848e-06	4.72286e-05	no	down	12.48	10.08	9.33	14.45	18.35	13.15	10.63	15.3167	0.483	-1.04922	1.17298e-13	4.84328e-12	yes	down	12.91	11.17	14.4	25.56
evm.TU.HIC_ASM_1.305	EVM_prediction_HIC_ASM_1.305	-	no|no test	no|no test	no|no test	no|up	no|up	no|up	no|up	yes|up	no|up	2.066	1.04713	1.89245e-08	2.18986e-06	yes	up	851.32	564.04	584	244.55	262.13	273.07	666.453	259.917	1.87	0.903012	7.74021e-13	1.46962e-10	no	up	577.97	728.39	599.05	244.55	262.13	273.07	635.137	259.917	1.689	0.756074	9.65282e-18	5.97854e-16	no	up	654.14	591.31	703.35	346.31
evm.TU.HIC_ASM_1.384	EVM_prediction_HIC_ASM_1.384	-	no|no test	no|no test	no|no test	no|down	yes|down	no|down	no|down	no|down	no|down	0.754	-0.406638	0.165912	0.439564	no	down	13.09	16.24	14.17	19.65	19.94	8.92	14.5	16.17	0.764	-0.388454	0.196324	0.454052	no	down	17	12.67	16.83	19.65	19.94	8.92	15.5	16.17	0.499	-1.00264	5.01706e-11	1.53468e-09	yes	down	13.51	10.88	14.53	26.25
evm.TU.HIC_ASM_1.4	EVM_prediction_HIC_ASM_1.4	-	no|no test	no|no test	no|no test	no|up	no|up	no|up	no|up	yes|up	no|up	2.052	1.03725	7.99709e-05	0.00239425	yes	up	21.96	13.52	17.94	6.34	6.32	13.87	17.8067	8.84333	1.953	0.965646	2.7649e-05	0.00049099	no	up	17.96	20.37	17.77	6.34	6.32	13.87	18.7	8.84333	1.684	0.751496	3.41265e-05	0.000409578	no	up	19.61	20.48	23.73	6.47
evm.TU.HIC_ASM_1.42	EVM_prediction_HIC_ASM_1.42	-	no|down	no|up	yes|down	no|no test	no|no test	no|no test	no|no test	no|no test	no|no test	0.615	-0.700348	0.0294273	0.15897	no	down	14.27	18.09	26.47	20.1	22.12	36.74	19.61	26.32	0.52	-0.943901	0.000859027	0.00821573	no	down	20.23	14.89	17.88	20.1	22.12	36.74	17.6667	26.32	1.06	0.0837284	0.556246	0.758431	no	up	16.82	21.24	15.29	14.5
evm.TU.HIC_ASM_1.452	EVM_prediction_HIC_ASM_1.452	-	no|no test	no|no test	no|no test	no|down	yes|down	no|down	no|down	yes|down	yes|down	0.198	-2.33735	0.000638526	0.0111487	yes	down	0.37	0.19	0.46	1.89	1.83	0.41	0.34	1.37667	0.283	-1.8233	0.00385512	0.0271352	yes	down	0.64	0.34	0.51	1.89	1.83	0.41	0.496667	1.37667	0.417	-1.26252	0.00345361	0.0217563	yes	down	0.38	0.76	0.77	1.57
evm.TU.HIC_ASM_1.463	EVM_prediction_HIC_ASM_1.463	-	no|no test	no|no test	no|no test	no|down	yes|down	no|down	no|down	no|down	no|down	0.033	-4.90619	0.0236766	1	no	down	0	0	0	0.08	0.05	0.52	0	0.216667	0.107	-3.21928	0.0832119	1	no	down	0.09	0	0	0.08	0.05	0.52	0.03	0.216667	0.056	-4.14852	0.00177752	0.0125926	yes	down	0.05	0	0.05	0.35
evm.TU.HIC_ASM_1.514	EVM_prediction_HIC_ASM_1.514	-	no|no test	no|no test	no|no test	no|down	no|up	no|up	no|up	yes|up	no|up	39.606	5.30765	0.00197241	0.0256674	yes	up	0.51	0	1.74	0.02	0.03	0	0.75	0.0166667	2.912	1.54194	0.446691	1	no	up	0	0.07	0.1	0.02	0.03	0	0.0566667	0.0166667	2.972	1.57126	0.312145	1	no	up	0.02	0.29	0.06	0
evm.TU.HIC_ASM_1.552	EVM_prediction_HIC_ASM_1.552	-	no|no test	no|no test	no|no test	no|up	no|down	yes|down	no|down	no|down	no|up	0.728	-0.457075	0.479436	0.740097	no	down	53.18	87.15	52.7	111.19	61.24	25.54	64.3433	65.99	1.203	0.266882	0.649133	0.84181	no	up	108.41	109.38	67.25	111.19	61.24	25.54	95.0133	65.99	0.661	-0.596738	0.037887	0.138801	no	down	84.33	74.41	111.33	129.2
evm.TU.HIC_ASM_1.586	EVM_prediction_HIC_ASM_1.586	-	no|no test	no|no test	no|no test	no|down	no|up	no|up	no|up	yes|up	no|up	2.502	1.32314	0.00397653	0.0412072	yes	up	104.21	46.89	36.52	10.62	12.05	10.98	62.54	11.2167	1.807	0.853335	0.00454356	0.0311014	no	up	38.09	63.85	40.63	10.62	12.05	10.98	47.5233	11.2167	1.566	0.647381	0.108845	0.291161	no	up	45.62	35.46	37.71	14.45
evm.TU.HIC_ASM_1.589	EVM_prediction_HIC_ASM_1.589	-	no|no test	no|no test	no|no test	no|down	yes|down	yes|down	no|up	no|down	yes|down	0.659	-0.602564	0.0385893	0.188992	no	down	287.76	388	264	492.55	510.28	218.15	313.253	406.993	0.496	-1.01055	0.000807759	0.00785514	yes	down	250.27	150.76	266.65	492.55	510.28	218.15	222.56	406.993	0.443	-1.17539	1.40034e-27	1.84418e-25	yes	down	259.17	250.41	234.71	578.95
evm.TU.HIC_ASM_1.591	EVM_prediction_HIC_ASM_1.591	-	no|no test	no|no test	no|no test	no|down	yes|down	no|down	no|up	yes|down	yes|down	0.312	-1.67876	8.01471e-06	0.000391586	yes	down	61.23	109.28	97.7	305.6	283.7	104.22	89.4033	231.173	0.283	-1.82	8.59896e-06	0.000190063	yes	down	95.66	52.16	106.92	305.6	283.7	104.22	84.9133	231.173	0.311	-1.68668	2.42119e-34	5.04859e-32	yes	down	108.02	73.73	103.29	258.31
evm.TU.HIC_ASM_1.626	EVM_prediction_HIC_ASM_1.626	-	no|no test	no|no test	no|no test	no|down	yes|down	yes|down	no|up	yes|down	yes|down	0.366	-1.45105	0.000749765	0.0124975	yes	down	4.34	6.92	2.93	16.41	10.07	5.52	4.73	10.6667	0.338	-1.56362	4.66605e-05	0.000757955	yes	down	5.78	3.87	4.25	16.41	10.07	5.52	4.63333	10.6667	0.235	-2.08839	4.24742e-33	8.17531e-31	yes	down	4.79	4.38	4.32	15.04
evm.TU.HIC_ASM_1.628	EVM_prediction_HIC_ASM_1.628	-	no|no test	no|no test	no|no test	no|down	yes|down	yes|down	no|up	no|down	yes|down	0.429	-1.22087	0.0100354	0.0784424	no	down	6.78	6.27	6.06	4.38	3.79	4.49	6.37	4.22	0.271	-1.88463	1.70213e-05	0.000333008	yes	down	3.93	2.61	3.98	4.38	3.79	4.49	3.50667	4.22	0.306	-1.71001	0.00021189	0.00201747	yes	down	6.83	3.5	4.79	6.58
evm.TU.HIC_ASM_1.652	EVM_prediction_HIC_ASM_1.652	-	no|down	no|up	yes|down	no|down	no|down	no|up	no|up	yes|down	yes|down	0.461	-1.11728	0.000312247	0.00647706	yes	down	1850.75	2218.13	3292.08	3253.17	3540.97	5943.13	2453.65	4245.76	0.452	-1.14616	1.29205e-05	0.00026439	yes	down	2648.42	2456.55	2515.2	3253.17	3540.97	5943.13	2540.06	4245.76	0.954	-0.0686472	0.686825	0.844382	no	down	2297.96	3037.88	1902.77	2155.28
evm.TU.HIC_ASM_1.684	EVM_prediction_HIC_ASM_1.684	-	no|no test	no|no test	no|no test	no|down	yes|down	no|down	no|up	no|down	no|down	0.592	-0.755449	0.00480088	0.0473131	no	down	500.22	461.45	450.27	808.4	645.13	429.4	470.647	627.643	0.568	-0.815669	0.00348147	0.0251543	no	down	448.06	356.96	495.31	808.4	645.13	429.4	433.443	627.643	0.486	-1.04163	7.44135e-25	8.02575e-23	yes	down	414.48	388.63	428.01	781.28
evm.TU.HIC_ASM_1.69	EVM_prediction_HIC_ASM_1.69	-	no|no test	no|no test	no|no test	no|down	yes|down	no|down	no|down	no|down	no|down	0.571	-0.807372	0.489283	0.745734	no	down	0.38	3.23	1.98	3.19	5.16	0	1.86333	2.78333	0.938	-0.0917415	0.93114	0.975333	no	down	4.81	3.41	1.53	3.19	5.16	0	3.25	2.78333	0.2	-2.32034	3.17159e-06	4.78647e-05	yes	down	2.07	1.4	0.48	5.88
evm.TU.HIC_ASM_1.692	EVM_prediction_HIC_ASM_1.692	-	no|no test	no|no test	no|no test	no|up	no|down	yes|down	no|up	no|down	yes|down	0.635	-0.654132	0.0937125	0.319249	no	down	4	9.63	6.12	11.1	12.49	4.91	6.58333	9.5	0.344	-1.54076	9.038e-05	0.00131505	yes	down	5.09	2.23	4.2	11.1	12.49	4.91	3.84	9.5	0.509	-0.974054	6.63081e-10	1.76507e-08	no	down	5.75	5.44	6.33	11.08
evm.TU.HIC_ASM_1.782	EVM_prediction_HIC_ASM_1.782	-	no|no test	no|no test	no|no test	no|up	yes|down	yes|down	no|up	yes|down	yes|down	0.439	-1.18865	2.30788e-09	3.20469e-07	yes	down	3.75	4.45	3.53	8.59	8.43	6.92	3.91	7.98	0.421	-1.24861	1.91358e-06	5.49952e-05	yes	down	4.51	2.91	5.1	8.59	8.43	6.92	4.17333	7.98	0.429	-1.21952	4.85866e-13	1.84762e-11	yes	down	4.63	4.9	5.56	11.6
evm.TU.HIC_ASM_1.818	EVM_prediction_HIC_ASM_1.818	-	no|no test	no|no test	no|no test	no|up	no|up	no|down	no|down	no|up	yes|up	2.502	1.3228	0.0296869	0.159784	no	up	0.69	0.58	1.22	0.36	0.41	0.07	0.83	0.28	3.216	1.68537	0.00156476	0.0133906	yes	up	1.15	1	1.27	0.36	0.41	0.07	1.14	0.28	1.034	0.0477834	0.866488	0.941028	no	up	0.8	0.73	0.98	0.59
evm.TU.HIC_ASM_1.819	EVM_prediction_HIC_ASM_1.819	-	no|no test	no|no test	no|no test	no|down	no|down	no|down	no|up	no|down	yes|down	0.516	-0.955831	0.0115878	0.0859656	no	down	2.97	3.1	4.4	7.71	6.89	2.63	3.49	5.74333	0.43	-1.2166	0.000584684	0.00610073	yes	down	3.42	2.99	3.08	7.71	6.89	2.63	3.16333	5.74333	0.521	-0.941735	5.74802e-12	1.94887e-10	no	down	3.14	3.46	3.82	5.74
evm.TU.HIC_ASM_1.829	EVM_prediction_HIC_ASM_1.829	-	no|no test	no|no test	no|no test	no|up	no|down	no|down	no|up	yes|up	yes|up	3.291	1.71859	0.000259524	0.0056936	yes	up	1.68	0.91	1.11	0.39	0.28	0.23	1.23333	0.3	2.572	1.36296	0.00114267	0.0103313	yes	up	1.22	1.04	0.8	0.39	0.28	0.23	1.02	0.3	0.761	-0.393417	0.307822	0.544824	no	down	0.66	1.26	0.91	1.5
evm.TU.HIC_ASM_1.860_evm.TU.HIC_ASM_1.861	MERGED%3A%20EVM_prediction_HIC_ASM_1.860%3B%20EVM_prediction_HIC_ASM_1.861	-	no|down	no|up	yes|down	no|down	no|up	no|up	no|up	no|down	yes|down	0.525	-0.930911	0.00100858	0.0155206	no	down	2718.05	3172.9	3949.16	4452.28	4306.01	7358.45	3280.04	5372.25	0.454	-1.13902	3.93434e-06	0.000100235	yes	down	3444.09	3188.24	3299.51	4452.28	4306.01	7358.45	3310.61	5372.25	1.024	0.0344737	0.852844	0.934591	no	up	2984.9	4731.31	2488.34	2673.36
evm.TU.HIC_ASM_1.864	EVM_prediction_HIC_ASM_1.864	-	no|down	no|up	yes|down	no|down	no|down	no|up	no|up	yes|down	yes|down	0.456	-1.1336	1.12703e-05	0.00050579	yes	down	1506.49	2241.23	2642.11	3124.59	3391.08	4739.79	2129.94	3751.82	0.368	-1.44182	3.85273e-11	4.64816e-09	yes	down	1951.92	1518.94	1763.34	3124.59	3391.08	4739.79	1744.73	3751.82	0.856	-0.224662	0.154569	0.362002	no	down	1700.7	2242.2	1444.04	1846.06
evm.TU.HIC_ASM_1.894	EVM_prediction_HIC_ASM_1.894	-	no|no test	no|no test	no|no test	no|down	yes|down	yes|down	no|down	no|down	no|down	0.503	-0.990429	2.03203e-06	0.000126232	no	down	10.34	9.93	13.67	18.73	21.47	15.14	11.3133	18.4467	0.694	-0.527882	0.000284693	0.00337046	no	down	16.32	17.05	16.13	18.73	21.47	15.14	16.5	18.4467	0.419	-1.25429	4.75031e-14	2.04935e-12	yes	down	16.46	10.5	15.14	29.97
evm.TU.HIC_ASM_1.904	EVM_prediction_HIC_ASM_1.904	-	no|no test	no|no test	no|no test	no|down	no|down	no|up	no|up	no|down	yes|down	0.589	-0.764429	0.00356942	0.0386934	no	down	16.77	15.96	20.24	18.7	22.84	32.12	17.6567	24.5533	0.448	-1.15955	3.93817e-06	0.000100235	yes	down	13.71	13.62	14.86	18.7	22.84	32.12	14.0633	24.5533	0.941	-0.0871419	0.663333	0.828658	no	down	14.57	20.47	13.37	17.08
evm.TU.HIC_ASM_1.92	EVM_prediction_HIC_ASM_1.92	-	no|no test	no|no test	no|no test	no|down	yes|down	no|down	no|down	no|down	no|up	0.856	-0.223783	0.846293	1	no	down	0	0.45	0.57	0.44	0.28	0.26	0.34	0.326667	1.39	0.474883	0.468412	0.724512	no	up	0.74	0.45	0.55	0.44	0.28	0.26	0.58	0.326667	0.265	-1.91355	0.00435481	0.0262316	yes	down	0.3	0.33	0.18	0.6
evm.TU.HIC_ASM_1.929	EVM_prediction_HIC_ASM_1.929	-	no|no test	no|no test	no|no test	no|down	yes|down	yes|down	no|up	no|down	no|down	0.548	-0.867734	0.0839971	0.300521	no	down	5.77	2.94	6.41	9.79	9.61	2.52	5.04	7.30667	0.46	-1.12055	0.016459	0.0824159	no	down	4.43	5.11	3.72	9.79	9.61	2.52	4.42	7.30667	0.288	-1.79343	6.93617e-17	3.96248e-15	yes	down	4.26	5.42	7.99	17.89
evm.TU.HIC_ASM_1.945	EVM_prediction_HIC_ASM_1.945	-	no|no test	no|no test	no|no test	no|up	yes|down	yes|down	no|down	yes|down	yes|down	0.264	-1.92062	4.52889e-12	1.11364e-09	yes	down	5.96	7.88	9.75	23.35	33.24	17.39	7.86333	24.66	0.349	-1.5169	5.69773e-10	5.15555e-08	yes	down	13.4	10	9.94	23.35	33.24	17.39	11.1133	24.66	0.237	-2.07931	5.20843e-80	5.01252e-77	yes	down	11.83	10.29	10.49	43.67
evm.TU.HIC_ASM_1.972	EVM_prediction_HIC_ASM_1.972	-	no|no test	no|no test	no|no test	no|down	yes|down	yes|down	no|down	no|down	no|down	0.425	-1.23562	0.0157912	0.106184	no	down	1.64	1.2	2.26	4.34	4.62	1.01	1.7	3.32333	0.442	-1.17878	0.015087	0.0779037	no	down	1.86	2	1.78	4.34	4.62	1.01	1.88	3.32333	0.186	-2.42911	1.21906e-35	2.77304e-33	yes	down	1.3	1.34	1.8	7.47
evm.TU.HIC_ASM_1.994	EVM_prediction_HIC_ASM_1.994	-	no|no test	no|no test	no|no test	no|up	no|up	no|up	no|down	yes|up	yes|up	3.658	1.87109	0.00271453	0.0317853	yes	up	54.46	56.74	37.87	4.3	9.48	21.22	49.69	11.6667	5.278	2.3999	0.00015153	0.00201726	yes	up	68.77	97.95	29.38	4.3	9.48	21.22	65.3667	11.6667	1.455	0.541474	0.153529	0.36067	no	up	58.09	37.53	55.37	30.62
evm.TU.HIC_ASM_10.1	EVM_prediction_HIC_ASM_10.1	-	no|no test	no|no test	no|no test	no|up	no|up	no|up	no|down	yes|up	yes|up	2.085	1.06017	5.41523e-06	0.000284071	yes	up	9.25	7.04	6.31	2.71	3.57	2.58	7.53333	2.95333	2.242	1.1648	2.22711e-07	9.14019e-06	yes	up	7.07	10.87	7.84	2.71	3.57	2.58	8.59333	2.95333	1.446	0.53238	0.00285866	0.0186956	no	up	8.68	6.88	10.01	5.17
evm.TU.HIC_ASM_10.101	EVM_prediction_HIC_ASM_10.101	-	no|no test	no|no test	no|no test	no|up	no|up	no|up	no|up	yes|up	no|up	2.362	1.23996	3.92815e-06	0.000220781	yes	up	3.27	1.99	2.59	0.82	0.92	0.97	2.61667	0.903333	1.96	0.970705	2.9507e-06	7.78474e-05	no	up	2.29	2.61	1.99	0.82	0.92	0.97	2.29667	0.903333	1.608	0.685653	0.000253545	0.00234797	no	up	2.35	2.65	2.89	1.42
evm.TU.HIC_ASM_10.106	EVM_prediction_HIC_ASM_10.106	-	no|no test	no|no test	no|no test	no|up	yes|down	yes|down	no|down	no|down	no|down	0.548	-0.868981	0.00165802	0.0227289	no	down	7.61	8.75	5.1	10.28	12.08	8.95	7.15333	10.4367	0.557	-0.845188	5.62014e-06	0.000136749	no	down	6.89	9.15	7.17	10.28	12.08	8.95	7.73667	10.4367	0.358	-1.48068	9.54819e-11	2.86468e-09	yes	down	8.09	4.63	7.73	19.03
evm.TU.HIC_ASM_10.1070	EVM_prediction_HIC_ASM_10.1070	-	no|no test	no|no test	no|no test	no|down	yes|down	yes|down	no|up	yes|down	yes|down	0.146	-2.78091	0.000715839	0.0120701	yes	down	4.2	7.68	3.93	60.04	23.55	6.94	5.27	30.1767	0.122	-3.03428	0.000568751	0.00599934	yes	down	6.83	2.45	4.8	60.04	23.55	6.94	4.69333	30.1767	0.083	-3.58611	1.77886e-81	2.02321e-78	yes	down	3.74	2.4	3.91	31.72
evm.TU.HIC_ASM_10.1112	EVM_prediction_HIC_ASM_10.1112	-	no|no test	no|no test	no|no test	no|up	yes|up	no|up	no|up	no|up	no|up	1.605	0.68278	0.0663277	0.266462	no	up	3.6	1.57	1.78	0.91	1.36	1.28	2.31667	1.18333	1.236	0.305617	0.292823	0.570667	no	up	1.63	2.37	1.46	0.91	1.36	1.28	1.82	1.18333	2.021	1.01539	0.000437905	0.00374224	yes	up	1.61	2.63	3.18	1.11
evm.TU.HIC_ASM_10.114	EVM_prediction_HIC_ASM_10.114	-	no|no test	no|no test	no|no test	no|down	no|down	no|down	no|down	no|down	yes|up	0.796	-0.328646	0.764743	0.902536	no	down	5.12	1.19	0	3.06	1.54	1.77	2.10333	2.12333	2.227	1.1549	0.00629113	0.0398817	yes	up	6.59	4.94	6.58	3.06	1.54	1.77	6.03667	2.12333	0.705	-0.50504	0.223091	0.454723	no	down	2.71	4.38	6.71	3.46
evm.TU.HIC_ASM_10.149	EVM_prediction_HIC_ASM_10.149	-	no|no test	no|no test	no|no test	no|up	no|up	no|up	no|down	yes|up	yes|up	2.143	1.09945	3.67888e-07	3.05787e-05	yes	up	1.67	1.23	1.46	0.66	0.87	0.47	1.45333	0.666667	2.281	1.18964	1.47012e-07	6.53135e-06	yes	up	2.16	2.22	1.57	0.66	0.87	0.47	1.98333	0.666667	1.624	0.699706	0.000384358	0.00335335	no	up	1.6	2.24	1.8	1.18
evm.TU.HIC_ASM_10.152	EVM_prediction_HIC_ASM_10.152	-	no|no test	no|no test	no|no test	no|up	yes|down	no|down	no|down	no|down	no|up	0.999	-0.00161257	0.998372	0.999303	no	down	0.81	0.98	1.43	1.54	1.04	0.07	1.07333	0.883333	1.338	0.419762	0.588325	0.807918	no	up	1.99	1.42	1.15	1.54	1.04	0.07	1.52	0.883333	0.487	-1.03908	0.000302669	0.00273407	yes	down	1.21	1.14	1.35	2.29
evm.TU.HIC_ASM_10.156	EVM_prediction_HIC_ASM_10.156	-	no|no test	no|no test	no|no test	no|down	no|up	no|up	no|up	no|down	yes|down	0.658	-0.604742	0.0256398	0.145914	no	down	49.37	46.82	54.46	50.69	48.3	86.62	50.2167	61.87	0.499	-1.00311	0.000179416	0.00231145	yes	down	41.15	41.47	37.03	50.69	48.3	86.62	39.8833	61.87	1.075	0.104678	0.569264	0.767173	no	up	39.04	64.8	42.06	40.59
evm.TU.HIC_ASM_10.161	EVM_prediction_HIC_ASM_10.161	-	no|no test	no|no test	no|no test	no|up	yes|down	no|down	no|down	no|down	no|down	0.723	-0.467107	0.514015	0.761881	no	down	0.92	0.7	1.53	1.4	1.71	0.46	1.05	1.19	0.954	-0.0678671	0.910298	0.965306	no	down	1.5	1.21	1.57	1.4	1.71	0.46	1.42667	1.19	0.361	-1.47059	0.00109747	0.00837736	yes	down	0.87	0.97	1.47	2.39
evm.TU.HIC_ASM_10.171	EVM_prediction_HIC_ASM_10.171	-	no|no test	no|no test	no|no test	no|up	yes|down	yes|down	no|down	yes|down	no|down	0.482	-1.05316	4.31614e-05	0.00147662	yes	down	101.37	150.57	173.21	267.58	286.39	176.56	141.717	243.51	0.576	-0.795165	3.8039e-05	0.000638505	no	down	203.8	169.92	166.36	267.58	286.39	176.56	180.027	243.51	0.483	-1.04957	6.46579e-14	2.72369e-12	yes	down	230.77	156.28	225.6	387.84
evm.TU.HIC_ASM_10.195	EVM_prediction_HIC_ASM_10.195	-	no|down	no|up	yes|down	no|down	no|down	no|down	no|up	yes|down	yes|down	0.425	-1.23543	0.00016148	0.00405521	yes	down	160.01	201.22	326.22	339.21	383.96	599.12	229.15	440.763	0.344	-1.53767	2.0657e-09	1.61655e-07	yes	down	213.1	178.16	202.12	339.21	383.96	599.12	197.793	440.763	0.814	-0.297561	0.0657949	0.204309	no	down	211.73	285.55	180.61	236.86
evm.TU.HIC_ASM_10.197	EVM_prediction_HIC_ASM_10.197	-	no|no test	no|no test	no|no test	no|down	yes|down	no|down	no|down	no|down	no|down	0.564	-0.82737	0.0704518	0.274395	no	down	1.48	3.31	2.5	3.37	6.61	6.39	2.43	5.45667	0.622	-0.684169	0.129878	0.350464	no	down	2.42	5.19	3.11	3.37	6.61	6.39	3.57333	5.45667	0.338	-1.56687	0.00169148	0.0120579	yes	down	1.6	1.78	1.03	3.94
evm.TU.HIC_ASM_10.207	EVM_prediction_HIC_ASM_10.207	-	no|no test	no|no test	no|no test	no|down	yes|down	yes|down	no|down	no|down	no|down	0.191	-2.38998	0.0189348	0.120174	no	down	0.25	0.1	0.34	1.23	1.56	0.13	0.23	0.973333	0.45	-1.15074	0.222213	0.489013	no	down	1.02	0.4	0.23	1.23	1.56	0.13	0.55	0.973333	0.098	-3.34397	9.4569e-08	1.83434e-06	yes	down	0.38	0.2	0.13	2.3
evm.TU.HIC_ASM_10.208	EVM_prediction_HIC_ASM_10.208	-	no|no test	no|no test	no|no test	no|up	no|up	no|down	no|down	no|up	yes|up	1.701	0.766611	0.00236619	0.0289656	no	up	1.7	1.51	2.04	0.99	0.97	0.54	1.75	0.833333	2.153	1.10611	2.03543e-08	1.18464e-06	yes	up	2.34	2.57	2.15	0.99	0.97	0.54	2.35333	0.833333	1.045	0.063904	0.672141	0.83391	no	up	2	2.35	2.3	1.62
evm.TU.HIC_ASM_10.321	EVM_prediction_HIC_ASM_10.321	-	no|no test	no|no test	no|no test	no|down	no|down	no|up	no|up	yes|down	yes|down	0.465	-1.10401	7.52829e-05	0.00230796	yes	down	44.82	52.92	62.28	72.97	68.85	111.04	53.34	84.2867	0.43	-1.2174	3.22511e-07	1.23686e-05	yes	down	55.85	48.66	53.61	72.97	68.85	111.04	52.7067	84.2867	0.832	-0.265033	0.188851	0.411265	no	down	48.46	79.74	39.6	52.47
evm.TU.HIC_ASM_10.371	EVM_prediction_HIC_ASM_10.371	-	no|no test	no|no test	no|no test	no|down	no|down	no|down	no|down	no|up	yes|up	1.696	0.761891	0.269549	0.559038	no	up	0.81	0.4	0.96	0.5	0.23	0.29	0.723333	0.34	2.779	1.47446	0.00350892	0.0253053	yes	up	1.28	1.37	1.1	0.5	0.23	0.29	1.25	0.34	0.521	-0.940163	0.0805395	0.237705	no	down	0.65	0.52	0.39	0.72
evm.TU.HIC_ASM_10.373	EVM_prediction_HIC_ASM_10.373	-	no|up	no|up	yes|up	no|down	yes|down	yes|down	no|down	yes|down	no|down	0.386	-1.37223	1.09572e-09	1.6166e-07	yes	down	466.14	510.17	1076.38	956.01	1722.14	1295.35	684.23	1324.5	0.551	-0.858923	0.000853426	0.00818922	no	down	1004.94	574.55	758.09	956.01	1722.14	1295.35	779.193	1324.5	0.259	-1.94969	1.82165e-07	3.38141e-06	yes	down	724.29	509.95	1187.94	2051.29
evm.TU.HIC_ASM_10.374	EVM_prediction_HIC_ASM_10.374	-	no|no test	no|no test	no|no test	no|up	yes|down	yes|down	no|down	no|down	no|down	0.03	-5.06249	0.00366328	1	no	down	0	0	1.56	6.83	23.8	1.19	0.52	10.6067	0.149	-2.74364	0.0216512	1	no	down	2.29	1.71	0.93	6.83	23.8	1.19	1.64333	10.6067	0.047	-4.42257	6.01871e-06	8.49888e-05	yes	down	3.59	0	0	19.37
evm.TU.HIC_ASM_10.375	EVM_prediction_HIC_ASM_10.375	-	no|no test	no|no test	no|no test	no|down	yes|down	yes|down	no|down	yes|down	yes|down	0.167	-2.58184	5.87183e-18	4.33157e-15	yes	down	62.43	72.94	78.75	212.27	390.64	432.92	71.3733	345.277	0.281	-1.83195	3.1636e-13	6.66197e-11	yes	down	97.93	91.26	122.39	212.27	390.64	432.92	103.86	345.277	0.294	-1.76591	5.9365e-06	8.39226e-05	yes	down	147.63	54.13	89.25	303.08
evm.TU.HIC_ASM_10.376	EVM_prediction_HIC_ASM_10.376	-	no|no test	no|no test	no|no test	no|up	yes|down	yes|down	no|down	yes|down	yes|down	0.047	-4.41351	2.06502e-32	3.48192e-29	yes	down	3.23	6.6	9.51	70.56	140.11	112.28	6.44667	107.65	0.088	-3.50303	1.2535e-11	1.81475e-09	yes	down	20.69	6.81	4.55	70.56	140.11	112.28	10.6833	107.65	0.11	-3.18908	6.54436e-06	9.17898e-05	yes	down	19.93	5.82	40.52	165.66
evm.TU.HIC_ASM_10.526	EVM_prediction_HIC_ASM_10.526	-	no|no test	no|no test	no|no test	no|down	yes|down	no|down	no|down	yes|down	yes|down	0.126	-2.98282	6.49161e-11	1.25675e-08	yes	down	60.64	56.1	65.85	484.72	512.65	121.54	60.8633	372.97	0.172	-2.53908	1.44974e-07	6.48295e-06	yes	down	93.89	68.98	61.89	484.72	512.65	121.54	74.92	372.97	0.197	-2.3452	1.28469e-44	4.46465e-42	yes	down	82.33	59.37	104.8	345.36
evm.TU.HIC_ASM_10.527	EVM_prediction_HIC_ASM_10.527	-	no|no test	no|no test	no|no test	no|down	yes|down	yes|down	no|down	yes|down	yes|down	0.123	-3.02888	2.04727e-12	5.61953e-10	yes	down	22.86	17.69	28.66	198.92	192.75	53.43	23.07	148.367	0.126	-2.98514	1.46302e-11	2.04153e-09	yes	down	26.74	20.21	21.72	198.92	192.75	53.43	22.89	148.367	0.147	-2.76813	2.18587e-45	8.04336e-43	yes	down	28.28	23.96	17.34	145.39
evm.TU.HIC_ASM_10.528	EVM_prediction_HIC_ASM_10.528	-	no|no test	no|no test	no|no test	no|down	yes|down	yes|down	no|down	yes|down	yes|down	0.07	-3.83485	1.29825e-15	6.78278e-13	yes	down	4.61	2.98	5.23	70.5	66.34	13.99	4.27333	50.2767	0.088	-3.51052	9.21372e-07	2.96523e-05	yes	down	8.39	4.76	3.67	70.5	66.34	13.99	5.60667	50.2767	0.114	-3.13018	4.32369e-75	3.60624e-72	yes	down	6.25	4.45	7.44	42.73
evm.TU.HIC_ASM_10.529	EVM_prediction_HIC_ASM_10.529	-	no|no test	no|no test	no|no test	no|down	yes|down	yes|down	no|down	yes|down	yes|down	0.105	-3.24929	2.84239e-06	0.000169438	yes	down	7.48	10.3	14.12	122.67	109.29	23.21	10.6333	85.0567	0.107	-3.22537	7.31819e-07	2.45679e-05	yes	down	13.63	10.28	10.98	122.67	109.29	23.21	11.63	85.0567	0.143	-2.80604	2.02956e-158	8.46395e-155	yes	down	13.98	12.33	15.56	84.48
evm.TU.HIC_ASM_10.533	EVM_prediction_HIC_ASM_10.533	-	no|no test	no|no test	no|no test	no|up	yes|down	yes|down	no|down	yes|down	yes|down	0.051	-4.28514	1.67418e-11	3.59278e-09	yes	down	0.99	0.73	0.8	23.42	15.03	2.21	0.84	13.5533	0.083	-3.58546	0.00262736	0.0199673	yes	down	2.52	1.66	0.16	23.42	15.03	2.21	1.44667	13.5533	0.169	-2.56171	1.01437e-25	1.1331e-23	yes	down	1.8	3.26	2.94	16.92
evm.TU.HIC_ASM_10.534	EVM_prediction_HIC_ASM_10.534	-	no|no test	no|no test	no|no test	no|down	yes|down	yes|down	no|down	yes|down	yes|down	0.126	-2.98845	2.58238e-12	6.77331e-10	yes	down	14.08	16.17	24.44	162.49	148.53	43.06	18.23	118.027	0.139	-2.84178	9.92712e-12	1.47405e-09	yes	down	24.63	19.26	20.82	162.49	148.53	43.06	21.57	118.027	0.176	-2.5086	5.83035e-121	1.45887e-117	yes	down	24.6	20.26	22.73	111.51
evm.TU.HIC_ASM_10.541	EVM_prediction_HIC_ASM_10.541	-	no|no test	no|no test	no|no test	no|down	no|down	no|down	no|up	yes|down	yes|down	0.473	-1.07857	0.000204674	0.00484585	yes	down	15.24	18.22	22.47	25.88	25.86	44.52	18.6433	32.0867	0.42	-1.25038	2.78062e-06	7.45488e-05	yes	down	19.34	16.57	16.77	25.88	25.86	44.52	17.56	32.0867	0.865	-0.209526	0.214765	0.444008	no	down	18.84	22.67	15.12	17.65
evm.TU.HIC_ASM_10.578	EVM_prediction_HIC_ASM_10.578	-	no|no test	no|no test	no|no test	no|up	yes|down	yes|down	no|down	yes|down	yes|down	0.359	-1.47751	1.61458e-20	1.46592e-17	yes	down	42.06	44.08	39.14	102.39	95.57	84.84	41.76	94.2667	0.378	-1.40271	4.52626e-21	3.49488e-18	yes	down	49.06	41.7	44.86	102.39	95.57	84.84	45.2067	94.2667	0.28	-1.83605	5.41858e-27	6.71207e-25	yes	down	56.49	45.55	48	182.57
evm.TU.HIC_ASM_10.614	EVM_prediction_HIC_ASM_10.614	-	no|no test	no|no test	no|no test	no|down	no|up	no|up	no|down	no|up	yes|up	1.609	0.686123	0.118082	0.363798	no	up	44.96	37.26	14.87	12.2	12.9	29.04	32.3633	18.0467	2.516	1.33091	3.66366e-05	0.00061967	yes	up	52.52	63.41	40.91	12.2	12.9	29.04	52.28	18.0467	1.128	0.174246	0.640958	0.815575	no	up	37.03	35.32	16.16	41.35
evm.TU.HIC_ASM_10.640	EVM_prediction_HIC_ASM_10.640	-	no|no test	no|no test	no|no test	no|down	yes|down	no|down	no|down	no|down	no|down	0.604	-0.727043	0.250878	0.537522	no	down	43.63	50.29	26.85	65.5	58.34	32.06	40.2567	51.9667	0.774	-0.368867	0.520643	0.760606	no	down	57.69	23.5	56.29	65.5	58.34	32.06	45.8267	51.9667	0.323	-1.6293	0.00202902	0.0141106	yes	down	30.27	12.04	43.42	66.54
evm.TU.HIC_ASM_10.657	EVM_prediction_HIC_ASM_10.657	-	no|no test	no|no test	no|no test	no|down	no|down	no|down	no|up	no|down	yes|down	0.54	-0.888644	2.37587e-05	0.000910469	no	down	88.73	94.96	109.59	156.71	153.64	105.31	97.76	138.553	0.473	-1.07893	2.25077e-06	6.19203e-05	yes	down	95.8	77.73	105.31	156.71	153.64	105.31	92.9467	138.553	0.614	-0.704253	9.26007e-12	3.07302e-10	no	down	95.94	99.78	98.37	127.88
evm.TU.HIC_ASM_10.660	EVM_prediction_HIC_ASM_10.660	-	no|no test	no|no test	no|no test	no|down	no|up	yes|up	no|down	no|up	yes|up	1.869	0.902417	0.00507922	0.0493056	no	up	4.37	3.47	4.44	1.8	1.69	1.84	4.09333	1.77667	2.077	1.05476	0.000151305	0.00201658	yes	up	5.14	4.33	4.72	1.8	1.69	1.84	4.73	1.77667	1.693	0.759441	0.0307649	0.119832	no	up	5.61	4.14	4.01	2.45
evm.TU.HIC_ASM_10.662	EVM_prediction_HIC_ASM_10.662	-	no|no test	no|no test	no|no test	no|down	no|down	no|down	no|down	yes|down	yes|down	0.353	-1.50129	5.6126e-05	0.00180999	yes	down	6.3	10.37	8.67	28.5	22.03	9.15	8.44667	19.8933	0.394	-1.34296	0.000686309	0.00688395	yes	down	9.42	7.32	13.2	28.5	22.03	9.15	9.98	19.8933	0.607	-0.719832	4.27167e-09	1.00836e-07	no	down	12.14	10.33	10.73	15.17
evm.TU.HIC_ASM_10.667	EVM_prediction_HIC_ASM_10.667	-	no|no test	no|no test	no|no test	no|down	yes|up	yes|up	no|down	no|up	yes|up	1.8	0.847755	0.0823179	0.297034	no	up	2.7	3.97	2.37	1.8	1.28	1.1	3.01333	1.39333	2.276	1.18643	0.00453744	0.0310778	yes	up	5.39	4.05	2.76	1.8	1.28	1.1	4.06667	1.39333	2.439	1.2865	0.00253535	0.0169897	yes	up	3.65	3.46	5.16	1.79
evm.TU.HIC_ASM_10.690	EVM_prediction_HIC_ASM_10.690	-	no|down	no|up	yes|down	no|down	no|up	no|up	no|up	no|down	yes|down	0.5	-0.99969	0.00805259	0.0674554	no	down	78.59	90.91	166.85	137.68	132.94	275.12	112.117	181.913	0.465	-1.1036	0.000427078	0.00474704	yes	down	125.61	102.37	106.9	137.68	132.94	275.12	111.627	181.913	1.032	0.0448261	0.812444	0.912841	no	up	91.24	150.77	88.09	84.45
evm.TU.HIC_ASM_10.800	EVM_prediction_HIC_ASM_10.800	-	no|no test	no|no test	no|no test	no|down	yes|down	no|down	no|down	no|down	no|down	0.681	-0.553375	0.173369	0.450524	no	down	2.92	5.18	5.35	6.82	6.28	3.1	4.48333	5.4	0.887	-0.173288	0.624109	0.82709	no	down	6.11	4.91	7.25	6.82	6.28	3.1	6.09	5.4	0.499	-1.0017	0.00405515	0.0247241	yes	down	4.93	1.98	6.42	7.44
evm.TU.HIC_ASM_10.834	EVM_prediction_HIC_ASM_10.834	-	no|no test	no|no test	no|no test	no|up	no|down	no|down	no|down	yes|down	yes|down	0.321	-1.64038	0.00139915	0.0199206	yes	down	1.92	2.2	1.83	7.03	5.56	2.44	1.98333	5.01	0.342	-1.54958	0.00185003	0.0151857	yes	down	1.74	1.97	2.79	7.03	5.56	2.44	2.16667	5.01	0.75	-0.414854	0.28018	0.516972	no	down	4.86	3.69	2.97	3.42
evm.TU.HIC_ASM_10.844	EVM_prediction_HIC_ASM_10.844	-	no|no test	no|no test	no|no test	no|down	yes|down	no|down	no|down	no|down	no|down	0.642	-0.639171	0.00056754	0.0102114	no	down	70.83	71.75	54.43	87.97	86.34	74.79	65.67	83.0333	0.731	-0.451698	0.000837801	0.00808618	no	down	72	89.77	70.12	87.97	86.34	74.79	77.2967	83.0333	0.475	-1.07378	1.36042e-15	6.94701e-14	yes	down	57.33	56.71	58.75	128.31
evm.TU.HIC_ASM_10.893	EVM_prediction_HIC_ASM_10.893	-	no|no test	no|no test	no|no test	no|up	no|up	no|up	no|down	yes|up	yes|up	2.054	1.03844	0.00168132	0.0229418	yes	up	4.99	3.65	3.01	1.32	1.56	1.49	3.88333	1.45667	2.127	1.08855	1.26084e-05	0.000260305	yes	up	3.93	5.38	4.21	1.32	1.56	1.49	4.50667	1.45667	1.756	0.812448	0.00158056	0.0113973	no	up	4.51	4.47	4.04	2.53
evm.TU.HIC_ASM_10.935	EVM_prediction_HIC_ASM_10.935	-	yes|down	no|down	no|up	no|down	no|down	no|down	no|up	yes|up	no|up	186.877	7.54594	1.58023e-05	0.000661399	yes	up	0.08	0.46	3.89	0	0	0	1.47667	0	8.223	3.03965	0.335646	1	no	up	0.1	0.11	0	0	0	0	0.07	0	0.109	-3.19369	0.161613	1	no	down	0	0.04	0	0
evm.TU.HIC_ASM_10.965	EVM_prediction_HIC_ASM_10.965	-	no|no test	no|no test	no|no test	no|up	yes|down	yes|down	no|down	yes|down	yes|down	0.346	-1.53209	5.00966e-09	6.49769e-07	yes	down	3.91	4.4	5.87	12.74	14.02	7.73	4.72667	11.4967	0.476	-1.07161	3.52484e-06	9.15352e-05	yes	down	8.14	6.72	6.01	12.74	14.02	7.73	6.95667	11.4967	0.321	-1.63965	2.71823e-21	2.22273e-19	yes	down	8.85	5.35	7.96	21.44
evm.TU.HIC_ASM_10.967	EVM_prediction_HIC_ASM_10.967	-	no|no test	no|no test	no|no test	no|up	no|up	no|up	no|up	yes|up	yes|up	2.036	1.02564	4.25928e-05	0.00146211	yes	up	69.45	53.27	41.06	24.89	22.34	21.91	54.5933	23.0467	2.028	1.01995	5.60746e-09	3.88896e-07	yes	up	48.06	68.16	56.38	24.89	22.34	21.91	57.5333	23.0467	1.614	0.690572	1.36055e-06	2.19636e-05	no	up	53.59	48.02	53.77	33.23
evm.TU.HIC_ASM_11.113	EVM_prediction_HIC_ASM_11.113	-	no|no test	no|no test	no|no test	no|down	yes|down	no|down	no|down	no|up	no|up	1.721	0.78324	0.552912	0.786552	no	up	0.18	19.91	0.44	3.62	6	0.77	6.84333	3.46333	1.946	0.960557	0.421191	0.686013	no	up	22.32	0.82	0.84	3.62	6	0.77	7.99333	3.46333	0.17	-2.55907	0.00969241	0.0495755	yes	down	0.15	1.65	0.39	0.7
evm.TU.HIC_ASM_11.1167	EVM_prediction_HIC_ASM_11.1167	-	no|no test	no|no test	no|no test	no|up	yes|up	no|up	no|up	no|up	no|up	1.495	0.579785	0.0439575	0.205973	no	up	26.35	17.02	17.79	10.73	8.21	13.99	20.3867	10.9767	1.232	0.30047	0.224656	0.49233	no	up	17.28	19.36	15.9	10.73	8.21	13.99	17.5133	10.9767	2.041	1.02917	3.02219e-11	9.42907e-10	yes	up	22.46	23.12	27.52	11.78
evm.TU.HIC_ASM_11.117	EVM_prediction_HIC_ASM_11.117	-	no|no test	no|no test	no|no test	no|down	yes|down	no|down	no|up	no|down	no|down	0.832	-0.266083	0.517649	0.763541	no	down	4.98	4.72	4.81	4.95	3.12	5.85	4.83667	4.64	0.562	-0.830213	0.0408861	0.160035	no	down	3.73	3.36	2.84	4.95	3.12	5.85	3.31	4.64	0.487	-1.03898	0.00288846	0.0188413	yes	down	4.05	3.16	4.04	7.31
evm.TU.HIC_ASM_11.120	EVM_prediction_HIC_ASM_11.120	-	no|no test	no|no test	no|no test	no|up	no|up	no|down	no|down	yes|up	yes|up	4.601	2.202	7.81144e-05	0.00235802	yes	up	6.19	9.05	17.85	2.71	1.15	1.67	11.03	1.84333	7.955	2.9918	5.44388e-07	1.89342e-05	yes	up	7.44	17.48	31.14	2.71	1.15	1.67	18.6867	1.84333	1.252	0.324799	0.720651	0.861216	no	up	24.15	3.28	29.79	6.01
evm.TU.HIC_ASM_11.121	EVM_prediction_HIC_ASM_11.121	-	no|no test	no|no test	no|no test	no|down	no|up	yes|up	no|down	no|up	yes|up	1.839	0.878755	0.0711675	0.275949	no	up	6.28	5.48	5.8	3.3	2.4	1.81	5.85333	2.50333	2.841	1.50625	0.000208046	0.00259654	yes	up	10.28	8.87	7.8	3.3	2.4	1.81	8.98333	2.50333	2.828	1.49976	0.0217377	0.0924094	no	up	5.27	4.7	3.12	0.33
evm.TU.HIC_ASM_11.124	EVM_prediction_HIC_ASM_11.124	-	no|no test	no|no test	no|no test	no|up	yes|up	yes|up	no|down	yes|up	yes|up	2.311	1.20856	6.53491e-07	5.04128e-05	yes	up	132.26	122.19	106.42	39.75	52.25	33.73	120.29	41.91	2.521	1.33396	1.8689e-05	0.000356822	yes	up	87.96	193.72	103.4	39.75	52.25	33.73	128.36	41.91	2.959	1.56523	1.91312e-19	1.38353e-17	yes	up	137.21	134.25	119.25	35.98
evm.TU.HIC_ASM_11.163	EVM_prediction_HIC_ASM_11.163	-	no|no test	no|no test	no|no test	no|down	yes|down	yes|down	no|up	no|down	no|down	0.722	-0.470196	0.0839827	0.300521	no	down	6.05	8.07	6.81	7.01	8.95	7.78	6.97667	7.91333	0.646	-0.631172	0.00462527	0.0315203	no	down	6.08	7.43	5.94	7.01	8.95	7.78	6.48333	7.91333	0.451	-1.14993	3.11294e-06	4.71502e-05	yes	down	6.12	4.63	4.95	9.41
evm.TU.HIC_ASM_11.166	EVM_prediction_HIC_ASM_11.166	-	no|no test	no|no test	no|no test	no|up	no|down	yes|down	no|up	no|down	no|down	0.725	-0.463247	0.170587	0.446637	no	down	1.86	2.92	3	2.69	2.88	3.02	2.59333	2.86333	0.703	-0.50932	0.0584743	0.206794	no	down	3.07	2.32	2.8	2.69	2.88	3.02	2.73	2.86333	0.701	-0.511966	0.0833571	0.242875	no	down	3.2	2.59	3.47	3.1
evm.TU.HIC_ASM_11.167	EVM_prediction_HIC_ASM_11.167	-	no|no test	no|no test	no|no test	no|down	yes|down	no|down	no|up	no|down	no|down	0.616	-0.698498	0.187489	0.468124	no	down	0.87	1.41	0.87	1.91	1.6	0.7	1.05	1.40333	0.482	-1.05271	0.116724	0.327574	no	down	1.5	0.28	0.8	1.91	1.6	0.7	0.86	1.40333	0.398	-1.3302	0.001362	0.0100709	yes	down	0.68	0.68	0.82	1.47
evm.TU.HIC_ASM_11.174	EVM_prediction_HIC_ASM_11.174	-	no|no test	no|no test	no|no test	no|down	yes|down	no|down	no|down	yes|down	yes|down	0.284	-1.81464	0.000751357	0.0124975	yes	down	0.92	2.17	2.49	7.1	6.41	1.66	1.86	5.05667	0.364	-1.45956	0.00356927	0.0256926	yes	down	3.4	2.7	2.33	7.1	6.41	1.66	2.81	5.05667	0.426	-1.2305	4.40456e-06	6.45263e-05	yes	down	3.03	1.53	3	4.93
evm.TU.HIC_ASM_11.177	EVM_prediction_HIC_ASM_11.177	-	no|no test	no|no test	no|no test	no|down	yes|down	no|down	no|down	no|down	no|down	0.185	-2.43527	0.0096604	0.0766263	no	down	0.08	0.31	0.19	1.07	1.49	0.08	0.193333	0.88	0.518	-0.94908	0.249677	0.522167	no	down	0.82	0.52	0.44	1.07	1.49	0.08	0.593333	0.88	0.333	-1.58851	3.42193e-05	0.000410074	yes	down	0.49	0.82	0.68	1.22
evm.TU.HIC_ASM_11.18	EVM_prediction_HIC_ASM_11.18	-	no|no test	no|no test	no|no test	no|up	yes|down	yes|down	no|down	no|down	no|down	0.511	-0.967904	1.33679e-09	1.94792e-07	no	down	69.79	73.62	66.32	117.73	126.84	90.78	69.91	111.783	0.595	-0.749098	5.49308e-08	2.7782e-06	no	down	87.29	86.7	81.33	117.73	126.84	90.78	85.1067	111.783	0.447	-1.16253	2.64395e-21	2.17621e-19	yes	down	92.98	71.47	89.22	180.67
evm.TU.HIC_ASM_11.19	EVM_prediction_HIC_ASM_11.19	-	no|no test	no|no test	no|no test	no|up	yes|down	yes|down	no|down	yes|down	no|down	0.37	-1.43364	1.94694e-08	2.23104e-06	yes	down	20.06	26.93	29.67	63.66	69.83	38.55	25.5533	57.3467	0.523	-0.934092	0.000113957	0.00158826	no	down	47.92	33.81	34.24	63.66	69.83	38.55	38.6567	57.3467	0.441	-1.18277	2.90911e-14	1.28154e-12	yes	down	49.06	32.17	51.95	91.49
evm.TU.HIC_ASM_11.245	EVM_prediction_HIC_ASM_11.245	-	no|no test	no|no test	no|no test	no|up	no|up	no|up	no|up	yes|up	no|up	2.076	1.05359	0.000462165	0.00871395	yes	up	3.46	3.67	5.9	1.73	2	1.73	4.34333	1.82	1.913	0.935537	4.32781e-07	1.56152e-05	no	up	4.5	4.15	4.46	1.73	2	1.73	4.37	1.82	1.301	0.379827	0.0477162	0.16387	no	up	3.58	3.64	3.97	2.53
evm.TU.HIC_ASM_11.259	EVM_prediction_HIC_ASM_11.259	-	no|no test	no|no test	no|no test	no|up	yes|down	yes|down	no|up	yes|down	yes|down	0.412	-1.27785	1.73748e-05	0.000709603	yes	down	22.72	17.51	21.87	22.23	24.44	18.19	20.7	21.62	0.41	-1.28776	8.40963e-06	0.000186234	yes	down	19.4	22.13	17.72	22.23	24.44	18.19	19.75	21.62	0.279	-1.84251	1.24672e-38	3.11954e-36	yes	down	19.06	19.79	22.6	30.47
evm.TU.HIC_ASM_11.306	EVM_prediction_HIC_ASM_11.306	-	no|up	no|down	yes|up	no|up	no|down	no|down	no|down	no|up	yes|up	1.75	0.807762	0.0364431	0.182107	no	up	0.95	0.75	1.12	0.35	0.73	0.26	0.94	0.446667	2.643	1.40232	5.84838e-05	0.000912884	yes	up	1.59	1.6	1.37	0.35	0.73	0.26	1.52	0.446667	0.929	-0.106521	0.544493	0.751296	no	down	1.18	1.26	0.94	1.01
evm.TU.HIC_ASM_11.311	EVM_prediction_HIC_ASM_11.311	-	no|no test	no|no test	no|no test	no|up	yes|down	yes|down	no|up	no|down	yes|down	0.56	-0.835704	0.0142752	0.0990097	no	down	79.64	145.91	91.42	168.56	210.84	84.23	105.657	154.543	0.356	-1.49101	5.98068e-06	0.000143413	yes	down	79.1	52.06	81.06	168.56	210.84	84.23	70.74	154.543	0.437	-1.19358	3.69381e-24	3.69706e-22	yes	down	74.92	98.91	92.61	192.27
evm.TU.HIC_ASM_11.340	EVM_prediction_HIC_ASM_11.340	-	no|no test	no|no test	no|no test	no|up	yes|up	no|up	no|down	no|up	yes|up	1.923	0.943453	2.08859e-14	8.21722e-12	no	up	83.14	80.49	74.93	36.25	34.1	30.96	79.52	33.77	2.103	1.07269	8.54663e-17	4.12446e-14	yes	up	81.15	102.87	91.92	36.25	34.1	30.96	91.98	33.77	2.002	1.0017	3.60345e-31	6.09227e-29	yes	up	95.26	91.76	100.87	42.13
evm.TU.HIC_ASM_11.361	EVM_prediction_HIC_ASM_11.361	-	no|no test	no|no test	no|no test	no|down	yes|down	no|down	no|up	no|down	no|down	0.705	-0.504364	0.0490568	0.219824	no	down	266.81	372.95	329.32	335.24	445.59	234.34	323.027	338.39	0.58	-0.786215	0.0192168	0.0927372	no	down	323.34	168.06	330.08	335.24	445.59	234.34	273.827	338.39	0.481	-1.057	3.69053e-13	1.43781e-11	yes	down	211.33	298.84	196.63	382.18
evm.TU.HIC_ASM_11.371	EVM_prediction_HIC_ASM_11.371	-	no|no test	no|no test	no|no test	no|down	yes|down	no|down	no|down	no|down	no|down	0.617	-0.69562	0.00996628	0.0781015	no	down	4.14	3.75	6.75	5.93	7.4	6.24	4.88	6.52333	0.676	-0.56527	0.00283751	0.0213126	no	down	7.03	5.38	4.77	5.93	7.4	6.24	5.72667	6.52333	0.447	-1.16007	1.8585e-09	4.69732e-08	yes	down	5.47	6.05	3.55	10.9
evm.TU.HIC_ASM_11.382	EVM_prediction_HIC_ASM_11.382	-	no|no test	no|no test	no|no test	no|down	no|up	no|up	no|down	no|up	yes|up	1.217	0.282878	0.388874	0.669664	no	up	114.63	82.73	68.73	56.95	65.44	53.29	88.6967	58.56	2.259	1.17577	4.03984e-08	2.15619e-06	yes	up	133.57	192.02	137.7	56.95	65.44	53.29	154.43	58.56	1.491	0.576374	0.00703737	0.0384139	no	up	150.6	113.02	118.08	79.47
evm.TU.HIC_ASM_11.423	EVM_prediction_HIC_ASM_11.423	-	no|no test	no|no test	no|no test	no|down	no|down	no|down	no|up	no|down	yes|down	0.535	-0.901241	0.000121541	0.00331979	no	down	309.72	438.6	549.98	636.14	664.58	688.72	432.767	663.147	0.478	-1.06384	5.06173e-15	1.5032e-12	yes	down	434.95	372.68	423.08	636.14	664.58	688.72	410.237	663.147	0.781	-0.35727	0.00144562	0.010602	no	down	395.79	481.75	389.16	483.93
evm.TU.HIC_ASM_11.464	EVM_prediction_HIC_ASM_11.464	-	no|no test	no|no test	no|no test	no|up	yes|up	no|up	no|down	yes|up	yes|up	2.38	1.25081	1.66131e-06	0.000108936	yes	up	5.66	6.94	6.19	2.3	1.83	2.32	6.26333	2.15	2.605	1.38112	6.63829e-08	3.25783e-06	yes	up	6.08	7.18	8.44	2.3	1.83	2.32	7.23333	2.15	2.635	1.39757	1.63275e-09	4.1519e-08	yes	up	7.07	7.76	9.58	3.53
evm.TU.HIC_ASM_11.474	EVM_prediction_HIC_ASM_11.474	-	no|no test	no|no test	no|no test	no|down	yes|down	yes|down	no|down	yes|down	yes|down	0.315	-1.66702	1.12286e-10	2.0708e-08	yes	down	3.93	5.11	7.35	13.69	15.8	13.45	5.46333	14.3133	0.375	-1.4147	7.42262e-07	2.47858e-05	yes	down	9.5	4.37	6.9	13.69	15.8	13.45	6.92333	14.3133	0.251	-1.99288	1.63085e-29	2.429e-27	yes	down	8.01	4.94	5.57	20.15
evm.TU.HIC_ASM_11.483	EVM_prediction_HIC_ASM_11.483	-	no|down	no|up	yes|down	no|no test	no|no test	no|no test	no|no test	no|no test	no|no test	0.556	-0.847069	0.0031211	0.0354897	no	down	127.28	120.89	172.17	167.1	172.37	276.16	140.113	205.21	0.51	-0.971236	0.000253983	0.00306101	no	down	148.64	118.5	131.02	167.1	172.37	276.16	132.72	205.21	1.114	0.155229	0.340744	0.577942	no	up	119.75	174.2	117.02	102.64
evm.TU.HIC_ASM_11.517	EVM_prediction_HIC_ASM_11.517	-	no|no test	no|no test	no|no test	no|down	no|up	no|up	no|down	yes|up	yes|up	3.629	1.85966	7.5651e-06	0.000375053	yes	up	37.8	26	29.03	4.64	7.23	8.9	30.9433	6.92333	3.725	1.8974	1.01504e-07	4.68372e-06	yes	up	23.39	33.64	32.63	4.64	7.23	8.9	29.8867	6.92333	1.787	0.837408	0.0120315	0.0587752	no	up	23.82	25.94	21.63	10.81
evm.TU.HIC_ASM_11.522	EVM_prediction_HIC_ASM_11.522	-	no|no test	no|no test	no|no test	no|down	yes|down	no|down	no|up	no|down	no|down	0.647	-0.628796	0.19	0.470105	no	down	4.17	6.58	4.8	7.82	10.29	3.1	5.18333	7.07	0.597	-0.743289	0.100728	0.297991	no	down	5.44	6.17	3.67	7.82	10.29	3.1	5.09333	7.07	0.477	-1.06892	0.00770358	0.041276	yes	down	5.45	4.49	3.35	4.87
evm.TU.HIC_ASM_11.531	EVM_prediction_HIC_ASM_11.531	-	no|no test	no|no test	no|no test	no|down	no|up	no|up	yes|up	yes|up	no|down	2.928	1.55006	1.83548e-06	0.000116238	yes	up	58.83	92.73	81.39	12.13	25.74	26.91	77.65	21.5933	0.886	-0.174775	0.601299	0.815098	no	down	18.99	25.12	30.56	12.13	25.74	26.91	24.89	21.5933	1.284	0.360811	0.48637	0.708296	no	up	16.87	63.55	41.95	28.58
evm.TU.HIC_ASM_11.55	EVM_prediction_HIC_ASM_11.55	-	no|no test	no|no test	no|no test	no|down	no|down	no|down	no|down	yes|down	no|down	0.483	-1.04888	0.00224305	0.028075	yes	down	4.62	6.21	5.35	11.84	10.57	5.11	5.39333	9.17333	0.552	-0.856632	0.011688	0.0644619	no	down	8.09	5.9	5.45	11.84	10.57	5.11	6.48	9.17333	0.514	-0.96047	5.9674e-07	1.01992e-05	no	down	5.78	6.32	5.33	10.86
evm.TU.HIC_ASM_11.577	EVM_prediction_HIC_ASM_11.577	-	no|no test	no|no test	no|no test	no|up	yes|down	no|down	no|down	no|down	no|up	0.751	-0.413146	0.58374	0.805993	no	down	0.64	1.12	1.53	1.86	1.46	0.11	1.09667	1.14333	1.09	0.124147	0.858865	0.944043	no	up	2.47	1.42	1.09	1.86	1.46	0.11	1.66	1.14333	0.42	-1.25087	1.54687e-09	3.94153e-08	yes	down	1.64	2.13	1.38	3.64
evm.TU.HIC_ASM_11.594	EVM_prediction_HIC_ASM_11.594	-	no|no test	no|no test	no|no test	no|up	yes|down	no|down	no|down	no|up	no|up	1.996	0.997445	0.614359	1	no	up	0.58	0.15	0	0.04	0	0.21	0.243333	0.0833333	2.511	1.32843	0.57436	1	no	up	0	0	0.94	0.04	0	0.21	0.313333	0.0833333	0.042	-4.57494	0.00468351	0.0277309	yes	down	0	0.11	0	0.31
evm.TU.HIC_ASM_11.610	EVM_prediction_HIC_ASM_11.610	-	no|no test	no|no test	no|no test	no|up	no|up	no|up	no|down	yes|up	yes|up	2.296	1.19931	0.000498662	0.00925426	yes	up	4.69	3.51	3.87	1.35	1.14	2.03	4.02333	1.50667	2.611	1.38468	4.43733e-05	0.000723847	yes	up	3.4	6.07	5.02	1.35	1.14	2.03	4.83	1.50667	1.421	0.507261	0.0542789	0.178832	no	up	5.09	3.74	4.48	3.16
evm.TU.HIC_ASM_11.648	EVM_prediction_HIC_ASM_11.648	-	no|no test	no|no test	no|no test	no|down	yes|up	yes|up	no|up	no|up	no|up	1.877	0.908713	0.0233388	0.137185	no	up	4.87	3.2	4.35	1.53	1.53	2.28	4.14	1.78	1.762	0.816931	0.0494167	0.183561	no	up	2.85	5.8	3.47	1.53	1.53	2.28	4.04	1.78	3.11	1.6368	0.00223288	0.015282	yes	up	2.31	4.18	3.9	0.28
evm.TU.HIC_ASM_11.654	EVM_prediction_HIC_ASM_11.654	-	yes|down	no|up	no|up	no|down	yes|down	yes|down	yes|up	no|down	yes|down	0.794	-0.332492	0.388667	0.669504	no	down	23.17	53.1	50.18	53.75	52.7	23.74	42.15	43.3967	0.266	-1.91	4.77147e-08	2.45614e-06	yes	down	14.31	11.72	19.41	53.75	52.7	23.74	15.1467	43.3967	0.244	-2.03449	4.00203e-24	3.97376e-22	yes	down	13.53	17.78	21.83	41.25
evm.TU.HIC_ASM_11.660	EVM_prediction_HIC_ASM_11.660	-	no|no test	no|no test	no|no test	no|down	yes|down	no|down	no|down	no|down	no|down	0.382	-1.3879	0.00577886	0.0540474	no	down	18.39	4.45	7.23	3.97	4.64	13.61	10.0233	7.40667	0.569	-0.814145	0.0686048	0.232247	no	down	19.76	7.02	5.93	3.97	4.64	13.61	10.9033	7.40667	0.374	-1.41837	1.06194e-09	2.74135e-08	yes	down	4.6	7.04	10.67	5.06
evm.TU.HIC_ASM_11.677	EVM_prediction_HIC_ASM_11.677	-	no|no test	no|no test	no|no test	no|down	yes|down	no|down	no|up	yes|down	yes|down	0.363	-1.46073	0.000148834	0.00385675	yes	down	223.9	429.69	379.95	1001.43	1019.36	342.66	344.513	787.817	0.334	-1.58033	0.000104457	0.00147719	yes	down	368.95	208	419.42	1001.43	1019.36	342.66	332.123	787.817	0.364	-1.45722	3.04901e-33	5.96033e-31	yes	down	360.88	274.03	372.84	819.37
evm.TU.HIC_ASM_11.689	EVM_prediction_HIC_ASM_11.689	-	no|no test	no|no test	no|no test	no|up	no|down	yes|down	no|up	no|down	yes|down	0.716	-0.482592	0.110622	0.350986	no	down	7.37	13.93	10.33	15.69	13.73	7.84	10.5433	12.42	0.449	-1.15564	4.55235e-06	0.000113632	yes	down	7.01	6.33	7.88	15.69	13.73	7.84	7.07333	12.42	0.577	-0.792679	6.7383e-10	1.78987e-08	no	down	9.11	10.51	11.39	15.6
evm.TU.HIC_ASM_11.701	EVM_prediction_HIC_ASM_11.701	-	no|no test	no|no test	no|no test	no|down	no|down	no|down	no|up	yes|down	yes|down	0.379	-1.40123	0.000299228	0.00630676	yes	down	6.75	12.19	9.91	27.9	26.32	9.26	9.61667	21.16	0.33	-1.6011	3.63917e-05	0.000617114	yes	down	8.43	7	11.17	27.9	26.32	9.26	8.86667	21.16	0.561	-0.835125	6.69216e-09	1.53625e-07	no	down	12.97	9.48	11.58	18.1
evm.TU.HIC_ASM_11.747	EVM_prediction_HIC_ASM_11.747	-	no|no test	no|no test	no|no test	no|down	no|down	no|down	no|up	yes|down	yes|down	0.459	-1.12274	2.23127e-05	0.000863465	yes	down	419.03	498.16	638.53	725.36	835.54	1218.76	518.573	926.553	0.433	-1.20709	1.41224e-07	6.3644e-06	yes	down	539.21	490.2	520.51	725.36	835.54	1218.76	516.64	926.553	0.792	-0.335856	0.0149236	0.0696677	no	down	506.51	627.89	432.38	574.15
evm.TU.HIC_ASM_11.759	EVM_prediction_HIC_ASM_11.759	-	no|down	no|up	yes|down	no|down	no|down	no|up	no|up	no|down	yes|down	0.53	-0.914988	0.00182642	0.0241483	no	down	480.35	555.31	759.5	702.97	769.47	1265.44	598.387	912.627	0.425	-1.23464	1.69648e-06	4.97434e-05	yes	down	529.01	483.31	499.24	702.97	769.47	1265.44	503.853	912.627	0.925	-0.111731	0.52732	0.739038	no	down	459.41	716.25	436.17	477.64
evm.TU.HIC_ASM_11.807	EVM_prediction_HIC_ASM_11.807	-	no|no test	no|no test	no|no test	no|down	yes|down	yes|down	no|up	yes|down	yes|down	0.424	-1.23924	0.000110738	0.00310461	yes	down	7.43	11.59	11.11	26.31	18.91	12.88	10.0433	19.3667	0.382	-1.38698	7.95728e-07	2.62568e-05	yes	down	8.54	10.17	9.74	26.31	18.91	12.88	9.48333	19.3667	0.237	-2.07929	4.14052e-19	2.91023e-17	yes	down	11.83	5.67	9.27	38.49
evm.TU.HIC_ASM_11.808	EVM_prediction_HIC_ASM_11.808	-	no|no test	no|no test	no|no test	no|down	yes|down	yes|down	no|down	no|down	no|down	0.073	-3.77767	0.00406246	1	no	down	0	0.19	0	0.65	1.21	0.56	0.0633333	0.806667	0.139	-2.85171	0.00194061	1	no	down	0.2	0.07	0.15	0.65	1.21	0.56	0.14	0.806667	0.008	-6.88987	4.54949e-07	7.91636e-06	yes	down	0	0	0	1.59
evm.TU.HIC_ASM_11.81	EVM_prediction_HIC_ASM_11.81	-	no|no test	no|no test	no|no test	no|down	yes|down	no|down	no|down	yes|down	yes|down	0.4	-1.32128	4.80795e-15	2.02672e-12	yes	down	58.05	71.14	74.98	128.6	144.89	143.68	68.0567	139.057	0.428	-1.22579	2.84857e-23	3.29921e-20	yes	down	77.88	73.29	78.84	128.6	144.89	143.68	76.67	139.057	0.48	-1.05874	2.03919e-34	4.32412e-32	yes	down	70.4	71.4	68.04	126.72
evm.TU.HIC_ASM_11.82	EVM_prediction_HIC_ASM_11.82	-	no|no test	no|no test	no|no test	no|down	yes|down	yes|down	no|down	yes|down	yes|down	0.364	-1.45841	3.07553e-06	0.000180599	yes	down	19.95	38.14	43.13	91.68	84.92	57.11	33.74	77.9033	0.449	-1.15668	2.31827e-09	1.79002e-07	yes	down	50.08	41.31	42.6	91.68	84.92	57.11	44.6633	77.9033	0.388	-1.36728	2.48687e-38	5.9833e-36	yes	down	41.45	40.52	36.7	84.37
evm.TU.HIC_ASM_11.86	EVM_prediction_HIC_ASM_11.86	-	no|no test	no|no test	no|no test	no|down	yes|down	yes|down	no|down	no|down	no|down	0.301	-1.73025	0.00602844	0.0555888	no	down	0.69	2.82	2.72	8.5	7.11	1.79	2.07667	5.8	0.48	-1.0586	0.0359478	0.146446	no	down	3.67	3.07	3.65	8.5	7.11	1.79	3.46333	5.8	0.206	-2.27958	5.07524e-18	3.20688e-16	yes	down	2.42	1.97	2.4	10.71
evm.TU.HIC_ASM_11.933	EVM_prediction_HIC_ASM_11.933	-	no|no test	no|no test	no|no test	no|down	no|down	no|down	no|up	no|down	yes|down	0.596	-0.745757	9.68605e-06	0.00044658	no	down	157.73	178.41	194.7	213.24	238.21	263.36	176.947	238.27	0.383	-1.38414	2.39896e-17	1.32308e-14	yes	down	106.57	110.3	125.9	213.24	238.21	263.36	114.257	238.27	0.597	-0.743833	1.20745e-11	3.91359e-10	no	down	118.18	145.89	126.56	188.42
evm.TU.HIC_ASM_12.1027	EVM_prediction_HIC_ASM_12.1027	-	no|no test	no|no test	no|no test	no|down	no|down	no|up	no|down	yes|down	no|down	0.409	-1.28933	0.000380172	0.00749111	yes	down	4.73	7.81	5.44	17.24	14.92	5.71	5.99333	12.6233	0.692	-0.531192	0.150515	0.385935	no	down	14.59	8.68	9.27	17.24	14.92	5.71	10.8467	12.6233	0.555	-0.850623	3.07765e-07	5.53225e-06	no	down	8.62	5.73	8.24	12.19
evm.TU.HIC_ASM_12.1039	EVM_prediction_HIC_ASM_12.1039	-	no|no test	no|no test	no|no test	no|up	yes|down	yes|down	no|down	yes|down	no|down	0.383	-1.38588	4.65277e-12	1.12075e-09	yes	down	69.52	72.02	81.92	173.03	184.13	119.23	74.4867	158.797	0.501	-0.996664	6.10316e-05	0.000945011	no	down	122.26	89.04	81.58	173.03	184.13	119.23	97.6267	158.797	0.304	-1.71632	5.73677e-19	3.96534e-17	yes	down	131.99	77.91	87.88	301.54
evm.TU.HIC_ASM_12.1042	EVM_prediction_HIC_ASM_12.1042	-	no|no test	no|no test	no|no test	no|up	yes|down	yes|down	no|down	yes|down	yes|down	0.174	-2.51991	1.79229e-28	2.35049e-25	yes	down	858.96	801.21	1083.23	4570.91	5356.47	2857.7	914.467	4261.69	0.212	-2.23663	2.03217e-17	1.17683e-14	yes	down	1476.29	1024.16	915.15	4570.91	5356.47	2857.7	1138.53	4261.69	0.155	-2.69119	4.24279e-17	2.50385e-15	yes	down	1636.38	749	1335.64	7400.67
evm.TU.HIC_ASM_12.1048	EVM_prediction_HIC_ASM_12.1048	-	no|no test	no|no test	no|no test	no|up	yes|down	no|down	no|up	no|down	no|down	0.096	-3.38134	0.0807153	1	no	down	0	0.06	0	0.29	0.23	0.16	0.02	0.226667	0.087	-3.52988	0.0458563	1	no	down	0	0	0.07	0.29	0.23	0.16	0.0233333	0.226667	0.055	-4.17596	0.00263007	0.0175305	yes	down	0.13	0	0	0.75
evm.TU.HIC_ASM_12.1091	EVM_prediction_HIC_ASM_12.1091	-	no|no test	no|no test	no|no test	no|down	yes|down	yes|down	no|up	yes|down	yes|down	0.109	-3.19762	2.75348e-08	3.06598e-06	yes	down	0.76	0.86	0.9	8.98	9.29	1.21	0.84	6.49333	0.098	-3.34616	4.46811e-08	2.35226e-06	yes	down	0.73	0.62	1.06	8.98	9.29	1.21	0.803333	6.49333	0.147	-2.7615	1.53078e-44	5.17611e-42	yes	down	1.14	0.98	1.11	6.06
evm.TU.HIC_ASM_12.1129	EVM_prediction_HIC_ASM_12.1129	-	no|no test	no|no test	no|no test	no|up	no|up	no|down	no|down	no|up	yes|up	1.895	0.922328	0.0278473	0.153518	no	up	1.66	1.81	2.52	0.87	1.15	0.57	1.99667	0.863333	2.243	1.16518	0.00275765	0.0208072	yes	up	3.28	2.02	2.17	0.87	1.15	0.57	2.49	0.863333	1.258	0.330868	0.304811	0.541744	no	up	1.59	2.24	2.51	1.38
evm.TU.HIC_ASM_12.1147	EVM_prediction_HIC_ASM_12.1147	-	no|down	no|up	yes|down	no|down	no|up	no|up	no|up	yes|down	yes|down	0.498	-1.00664	0.00433046	0.0439041	yes	down	111.3	110.27	167.02	148.9	168.55	327.86	129.53	215.103	0.449	-1.15394	0.000231076	0.0028291	yes	down	126.42	118.2	129.04	148.9	168.55	327.86	124.553	215.103	1.037	0.0526652	0.788788	0.899101	no	up	112.38	157.18	96.17	123.85
evm.TU.HIC_ASM_12.1149	EVM_prediction_HIC_ASM_12.1149	-	no|up	no|up	yes|down	no|down	no|up	no|up	no|up	no|down	yes|down	0.554	-0.852339	0.0195429	0.122568	no	down	188.75	229.5	398.1	297.03	310.72	592.55	272.117	400.1	0.483	-1.04892	0.000582285	0.00608666	yes	down	280	222.68	257.82	297.03	310.72	592.55	253.5	400.1	1.317	0.397208	0.261043	0.497699	no	up	222.29	450.1	242.21	196.89
evm.TU.HIC_ASM_12.1168	EVM_prediction_HIC_ASM_12.1168	-	no|no test	no|no test	no|no test	no|down	yes|down	yes|down	no|down	yes|down	no|down	0.46	-1.12055	0.000755185	0.0125189	yes	down	6.62	13.22	11.1	22.42	22.47	11.12	10.3133	18.67	0.502	-0.9941	0.00160872	0.01365	no	down	12.8	8.54	14.56	22.42	22.47	11.12	11.9667	18.67	0.443	-1.17567	4.31356e-16	2.32616e-14	yes	down	14.56	9.96	12.5	23.96
evm.TU.HIC_ASM_12.1205	EVM_prediction_HIC_ASM_12.1205	-	no|down	no|up	yes|down	no|down	no|down	no|up	no|up	yes|down	yes|down	0.47	-1.08811	7.23993e-05	0.00223114	yes	down	763.8	1009.75	1317.14	1412.67	1546.85	2334.41	1030.23	1764.64	0.365	-1.45266	2.34067e-09	1.79534e-07	yes	down	856.41	714.89	897.82	1412.67	1546.85	2334.41	823.04	1764.64	0.807	-0.310064	0.0732479	0.221247	no	down	824.14	1061.83	610.88	907.12
evm.TU.HIC_ASM_12.1227	EVM_prediction_HIC_ASM_12.1227	-	no|no test	no|no test	no|no test	no|down	yes|down	no|down	no|up	no|down	yes|down	0.376	-1.413	0.0322737	0.168105	no	down	13.26	17.22	3.56	31.79	26.61	18.07	11.3467	25.49	0.354	-1.49743	0.0015424	0.0132639	yes	down	13.31	7.95	10.94	31.79	26.61	18.07	10.7333	25.49	0.254	-1.9775	3.13422e-05	0.000380702	yes	down	11.64	4.77	9.98	22.19
evm.TU.HIC_ASM_12.1228	EVM_prediction_HIC_ASM_12.1228	-	no|no test	no|no test	no|no test	no|down	yes|down	yes|down	no|down	yes|down	yes|down	0.418	-1.25679	6.29046e-05	0.00199587	yes	down	6.83	10.11	9.72	19.58	22.26	10.29	8.88667	17.3767	0.427	-1.22801	0.000329963	0.003814	yes	down	12	6.45	10.04	19.58	22.26	10.29	9.49667	17.3767	0.263	-1.92553	8.52113e-29	1.21145e-26	yes	down	8.54	5.84	8.85	25.42
evm.TU.HIC_ASM_12.1241	EVM_prediction_HIC_ASM_12.1241	-	no|down	no|up	yes|down	no|down	no|up	no|up	no|up	no|down	yes|down	0.519	-0.947444	0.00185397	0.0243951	no	down	630.57	775.54	1067	997.85	1094.88	1858.51	824.37	1317.08	0.465	-1.104	2.52262e-05	0.00045717	yes	down	826.09	741.79	761.85	997.85	1094.88	1858.51	776.577	1317.08	1.125	0.170196	0.347907	0.584878	no	up	751.94	1179.43	654.71	652.66
evm.TU.HIC_ASM_12.1280	EVM_prediction_HIC_ASM_12.1280	-	no|no test	no|no test	no|no test	no|up	yes|up	no|up	no|up	no|up	no|up	2.299	1.20077	0.282244	1	no	up	0.42	0.75	0.23	0.21	0.07	0.22	0.466667	0.166667	1.783	0.834479	0.406148	1	no	up	0.24	0.46	0.46	0.21	0.07	0.22	0.386667	0.166667	6.632	2.72941	0.0082169	0.0434844	yes	up	0.8	0.67	0.75	0.07
evm.TU.HIC_ASM_12.132	EVM_prediction_HIC_ASM_12.132	-	no|no test	no|no test	no|no test	no|up	yes|down	no|down	no|down	no|down	no|up	0.673	-0.571815	0.620074	0.826346	no	down	0.08	0.16	0.35	0.37	0.38	0	0.196667	0.25	1.47	0.555463	0.559843	0.790249	no	up	0.56	0.56	0.29	0.37	0.38	0	0.47	0.25	0.375	-1.41544	0.00151675	0.0110134	yes	down	0.26	0.28	0.38	0.69
evm.TU.HIC_ASM_12.146	EVM_prediction_HIC_ASM_12.146	-	no|no test	no|no test	no|no test	no|down	yes|down	no|down	no|up	no|down	no|down	0.512	-0.96618	0.0538415	0.232913	no	down	4.76	7.65	4.59	12.31	12.25	2.93	5.66667	9.16333	0.435	-1.20174	0.0257462	0.114163	no	down	6.14	2.84	6.01	12.31	12.25	2.93	4.99667	9.16333	0.426	-1.23094	2.37428e-07	4.33644e-06	yes	down	6.56	4.28	5.71	12.48
evm.TU.HIC_ASM_12.172	EVM_prediction_HIC_ASM_12.172	-	no|no test	no|no test	no|no test	no|up	no|down	yes|down	no|up	no|down	yes|down	0.73	-0.453168	0.271534	0.561086	no	down	28.35	62.98	41.4	60.77	62.61	22.87	44.2433	48.75	0.494	-1.0176	0.00609326	0.0388827	yes	down	32.72	23.28	38.4	60.77	62.61	22.87	31.4667	48.75	0.633	-0.659158	1.03918e-07	2.00636e-06	no	down	38.98	34.23	37.3	57.35
evm.TU.HIC_ASM_12.2	EVM_prediction_HIC_ASM_12.2	-	no|no test	no|no test	no|no test	no|up	yes|down	yes|down	no|up	no|down	no|down	0.399	-1.32379	0.131838	0.386121	no	down	0.43	0.08	0.45	0.97	0.9	0.09	0.32	0.653333	0.304	-1.71557	0.0266581	0.117268	no	down	0.31	0.3	0.17	0.97	0.9	0.09	0.26	0.653333	0.26	-1.94087	3.47726e-05	0.000415114	yes	down	0.19	0.38	0.76	1.81
evm.TU.HIC_ASM_12.231	EVM_prediction_HIC_ASM_12.231	-	no|no test	no|no test	no|no test	no|up	yes|down	no|down	no|down	no|down	no|up	0.551	-0.859849	0.208124	0.490422	no	down	0.35	0.27	0.46	0.88	0.61	0.13	0.36	0.54	1.12	0.163028	0.788587	0.912392	no	up	0.95	0.74	0.65	0.88	0.61	0.13	0.78	0.54	0.485	-1.04495	0.00354589	0.0222015	yes	down	0.73	0.69	0.41	0.99
evm.TU.HIC_ASM_12.297	EVM_prediction_HIC_ASM_12.297	-	no|no test	no|no test	no|no test	no|down	no|down	no|down	no|down	yes|down	yes|down	0.014	-6.12917	0.000226427	0.00518936	yes	down	0.06	0	0	2.41	1.2	0.06	0.02	1.22333	0.061	-4.03813	0.00114444	0.0103393	yes	down	0.05	0.06	0.17	2.41	1.2	0.06	0.0933333	1.22333	0.223	-2.16356	0.0541515	0.178616	no	down	0.22	0	0.13	0.66
evm.TU.HIC_ASM_12.298	EVM_prediction_HIC_ASM_12.298	-	no|no test	no|no test	no|no test	no|down	no|up	no|up	no|up	yes|up	no|down	51.611	5.6896	0.00461016	0.0459964	yes	up	0.31	0	3.54	0	0	0.06	1.28333	0.02	0.4	-1.32215	0.745924	1	no	down	0	0	0	0	0	0.06	0	0.02	2.179	1.1238	0.670177	1	no	up	0	0	0.26	0
evm.TU.HIC_ASM_12.332	EVM_prediction_HIC_ASM_12.332	-	no|no test	no|no test	no|no test	no|up	yes|up	no|up	no|up	no|up	no|up	1.928	0.947382	0.00454734	0.045485	no	up	404.85	224.53	335.49	97.33	99.67	201.15	321.623	132.717	1.059	0.0828712	0.794748	0.914351	no	up	166.84	167.76	206.69	97.33	99.67	201.15	180.43	132.717	2.412	1.27022	4.37587e-15	2.13853e-13	yes	up	231.16	312.72	211.77	80.26
evm.TU.HIC_ASM_12.336	EVM_prediction_HIC_ASM_12.336	-	no|no test	no|no test	no|no test	no|up	yes|down	yes|down	no|up	yes|down	yes|down	0.292	-1.77422	3.85581e-12	9.683e-10	yes	down	37.66	39.12	37.6	132.34	148.31	67.38	38.1267	116.01	0.269	-1.89563	2.98294e-10	2.83184e-08	yes	down	52.5	31.86	30.42	132.34	148.31	67.38	38.26	116.01	0.366	-1.44837	9.77336e-31	1.52843e-28	yes	down	56.17	40.79	45.64	126.81
evm.TU.HIC_ASM_12.413	EVM_prediction_HIC_ASM_12.413	-	no|no test	no|no test	no|no test	no|down	yes|down	yes|down	no|up	no|down	no|down	0.645	-0.632268	0.0896528	0.311502	no	down	3.48	4.84	4.59	7.16	7.75	2.73	4.30333	5.88	0.534	-0.906184	0.0156381	0.0794738	no	down	4.88	3.54	3.59	7.16	7.75	2.73	4.00333	5.88	0.387	-1.37071	9.70375e-10	2.52398e-08	yes	down	3.28	3.06	5.15	9.89
evm.TU.HIC_ASM_12.452	EVM_prediction_HIC_ASM_12.452	-	no|no test	no|no test	no|no test	no|up	yes|down	yes|down	no|down	yes|down	no|down	0.452	-1.14422	6.29347e-08	6.51595e-06	yes	down	5.68	6.68	7.07	12.93	13.96	8.64	6.47667	11.8433	0.536	-0.898987	1.01565e-06	3.17926e-05	no	down	8.89	8.53	7.3	12.93	13.96	8.64	8.24	11.8433	0.394	-1.34322	4.6741e-26	5.36492e-24	yes	down	8.89	6.77	9.6	19.24
evm.TU.HIC_ASM_12.453	EVM_prediction_HIC_ASM_12.453	-	no|no test	no|no test	no|no test	no|down	yes|down	yes|down	no|down	yes|down	yes|down	0.324	-1.62721	6.13513e-08	6.40823e-06	yes	down	8.87	11.9	11.87	32.64	32.46	17.13	10.88	27.41	0.45	-1.15252	0.000472877	0.00515227	yes	down	21.4	13.66	11.68	32.64	32.46	17.13	15.58	27.41	0.287	-1.79922	1.02704e-24	1.08893e-22	yes	down	15.87	11.83	16.6	44.74
evm.TU.HIC_ASM_12.455	EVM_prediction_HIC_ASM_12.455	-	no|no test	no|no test	no|no test	no|up	yes|down	yes|down	no|down	yes|down	no|down	0.466	-1.10035	5.3345e-12	1.23457e-09	yes	down	53.84	51.34	53.6	86.86	113.37	78.34	52.9267	92.8567	0.558	-0.841942	4.29312e-08	2.28087e-06	no	down	68.09	73.15	58.18	86.86	113.37	78.34	66.4733	92.8567	0.406	-1.30012	4.13624e-31	6.80901e-29	yes	down	68.33	55.43	69.43	147.31
evm.TU.HIC_ASM_12.465	EVM_prediction_HIC_ASM_12.465	-	no|no test	no|no test	no|no test	no|up	yes|up	yes|up	no|up	no|up	no|up	3.832	1.93797	0.509898	0.759721	no	up	31.2	30.37	30.96	0	0	18.83	30.8433	6.27667	3.534	1.82119	0.535893	0.773517	no	up	26.06	34.14	29.35	0	0	18.83	29.85	6.27667	4.504	2.17124	1.16745e-32	2.18e-30	yes	up	25.79	30.01	31.69	4.89
evm.TU.HIC_ASM_12.466	EVM_prediction_HIC_ASM_12.466	-	no|no test	no|no test	no|no test	no|down	yes|down	no|down	no|up	yes|down	yes|down	0.064	-3.97381	5.05266e-06	0.000268633	yes	down	3.85	3.64	7.91	113.25	110.37	11.36	5.13333	78.3267	0.06	-4.06607	4.59297e-06	0.0001144	yes	down	7.01	3.57	6.42	113.25	110.37	11.36	5.66667	78.3267	0.104	-3.26464	6.20843e-89	8.63041e-86	yes	down	8.7	5.19	9.85	76.01
evm.TU.HIC_ASM_12.554	EVM_prediction_HIC_ASM_12.554	-	no|no test	no|no test	no|no test	no|down	yes|down	yes|down	no|up	no|down	no|down	0.552	-0.856703	0.0107484	0.082219	no	down	167.87	275.55	209.26	404	381.36	165.85	217.56	317.07	0.5	-0.999891	0.00548939	0.0360169	no	down	225.17	140.16	252.4	404	381.36	165.85	205.91	317.07	0.469	-1.09129	1.40947e-18	9.53184e-17	yes	down	248.45	181.3	226.02	433.12
evm.TU.HIC_ASM_12.576	EVM_prediction_HIC_ASM_12.576	-	no|no test	no|no test	no|no test	no|up	yes|down	yes|down	no|up	no|down	yes|down	0.724	-0.46633	0.382013	0.664441	no	down	3.81	9.41	28.25	14.28	20.63	6.51	13.8233	13.8067	0.466	-1.10189	0.00179776	0.0148832	yes	down	7.24	7.08	7.98	14.28	20.63	6.51	7.43333	13.8067	0.398	-1.32844	2.2605e-11	7.14169e-10	yes	down	8.04	7.52	6.04	15.43
evm.TU.HIC_ASM_12.6	EVM_prediction_HIC_ASM_12.6	-	no|no test	no|no test	no|no test	no|down	yes|down	no|down	no|down	no|down	no|down	0.595	-0.750077	0.308925	0.59794	no	down	0.78	0.92	0.57	1.66	1.39	0.13	0.756667	1.06	0.928	-0.108563	0.881061	0.954542	no	down	1.73	1.05	0.99	1.66	1.39	0.13	1.25667	1.06	0.346	-1.52929	6.87523e-05	0.000755853	yes	down	0.74	1.06	0.41	1.62
evm.TU.HIC_ASM_12.632	EVM_prediction_HIC_ASM_12.632	-	no|no test	no|no test	no|no test	no|up	no|down	no|down	no|up	no|down	yes|down	0.533	-0.908308	1.19753e-05	0.000533376	no	down	20.39	25.88	27.58	38.58	35.68	36.82	24.6167	37.0267	0.403	-1.31197	1.47582e-13	3.33711e-11	yes	down	17.34	18.19	20.67	38.58	35.68	36.82	18.7333	37.0267	0.872	-0.197934	0.293432	0.529973	no	down	28	30.33	22.93	26.83
evm.TU.HIC_ASM_12.686	EVM_prediction_HIC_ASM_12.686	-	no|no test	no|no test	no|no test	no|down	yes|down	no|down	no|down	no|down	no|down	0.528	-0.920325	0.00136897	0.0196091	no	down	26.9	45.36	36	56.18	76.97	36.56	36.0867	56.57	0.57	-0.810508	0.000663254	0.00673842	no	down	43.43	40.42	40.62	56.18	76.97	36.56	41.49	56.57	0.483	-1.0506	4.01808e-22	3.51539e-20	yes	down	34.22	34.47	37.37	63.84
evm.TU.HIC_ASM_12.703	EVM_prediction_HIC_ASM_12.703	-	no|no test	no|no test	no|no test	no|down	yes|down	yes|down	no|up	yes|down	yes|down	0.233	-2.10368	6.91221e-05	0.00214697	yes	down	0.44	0.92	0.6	1.79	4.09	0.85	0.653333	2.24333	0.137	-2.86625	1.72035e-08	1.03239e-06	yes	down	0.43	0.46	0.35	1.79	4.09	0.85	0.413333	2.24333	0.147	-2.76688	7.48892e-16	3.92024e-14	yes	down	0.32	0.4	0.35	2.73
evm.TU.HIC_ASM_12.737	EVM_prediction_HIC_ASM_12.737	-	no|no test	no|no test	no|no test	no|up	no|up	no|down	no|up	yes|up	no|up	2.543	1.34639	0.00370285	0.0395161	yes	up	12.18	7.27	9.12	3.04	1.61	3.09	9.52333	2.58	1.657	0.728142	0.0951788	0.286924	no	up	5.94	6.99	6.35	3.04	1.61	3.09	6.42667	2.58	1.496	0.581455	0.104377	0.282838	no	up	6.55	10.64	9.1	3.55
evm.TU.HIC_ASM_12.746	EVM_prediction_HIC_ASM_12.746	-	no|no test	no|no test	no|no test	no|down	no|down	no|down	no|up	yes|down	yes|down	0.339	-1.5588	1.23186e-05	0.000544557	yes	down	3.43	3.92	6.3	14.29	13.52	5.8	4.55	11.2033	0.288	-1.79598	1.68065e-08	1.01913e-06	yes	down	4.61	3.52	4.36	14.29	13.52	5.8	4.16333	11.2033	0.752	-0.410965	0.017885	0.0797433	no	down	7.66	9.58	6.31	9.96
evm.TU.HIC_ASM_12.760	EVM_prediction_HIC_ASM_12.760	-	no|no test	no|no test	no|no test	no|down	yes|up	yes|up	no|up	no|up	no|up	1.757	0.813015	0.0547907	0.235832	no	up	2.95	3.82	3.1	1.62	0.85	2.09	3.29	1.52	1.708	0.772672	0.0957409	0.288393	no	up	3.9	2.12	4.02	1.62	0.85	2.09	3.34667	1.52	2.217	1.14854	0.00374242	0.0231331	yes	up	4.3	2.48	2.55	0.82
evm.TU.HIC_ASM_12.77	EVM_prediction_HIC_ASM_12.77	-	no|no test	no|no test	no|no test	no|down	yes|down	yes|down	no|down	yes|down	yes|down	0.409	-1.28907	8.14752e-06	0.0003944	yes	down	3.77	4.18	5.6	9.15	8.99	8.5	4.51667	8.88	0.469	-1.09088	2.00597e-06	5.69441e-05	yes	down	4.98	6.14	4.78	9.15	8.99	8.5	5.3	8.88	0.43	-1.21769	2.0603e-07	3.81307e-06	yes	down	7.71	5.81	6	13.28
evm.TU.HIC_ASM_12.770	EVM_prediction_HIC_ASM_12.770	-	no|no test	no|no test	no|no test	no|down	yes|down	yes|down	no|up	yes|down	yes|down	0.079	-3.66566	8.0329e-05	0.00239425	yes	down	1.98	1.76	4.23	38.6	42.12	3.95	2.65667	28.2233	0.071	-3.82057	1.5035e-05	0.000300233	yes	down	3.35	2.08	2.17	38.6	42.12	3.95	2.53333	28.2233	0.106	-3.23238	4.23458e-98	7.56841e-95	yes	down	3.53	3.95	3.2	32.02
evm.TU.HIC_ASM_12.806_evm.TU.HIC_ASM_12.807	MERGED%3A%20EVM_prediction_HIC_ASM_12.806%3B%20EVM_prediction_HIC_ASM_12.807	-	no|no test	no|no test	no|no test	no|up	no|up	no|up	no|up	yes|up	yes|up	2.563	1.35808	3.6855e-05	0.00129851	yes	up	35.31	38.27	77.87	19.29	14.9	15.57	50.4833	16.5867	2.365	1.24209	2.47698e-10	2.41079e-08	yes	up	40.21	61.66	45.51	19.29	14.9	15.57	49.1267	16.5867	1.832	0.873048	9.26069e-08	1.79908e-06	no	up	51.35	35.22	43.56	26.42
evm.TU.HIC_ASM_12.808	EVM_prediction_HIC_ASM_12.808	-	no|no test	no|no test	no|no test	no|up	yes|down	yes|down	no|up	yes|down	yes|down	0.237	-2.07868	1.29608e-07	1.23368e-05	yes	down	12.67	21.78	19.48	78.48	84.48	26.09	17.9767	63.0167	0.215	-2.21997	1.501e-07	6.59812e-06	yes	down	16.64	11.53	22.89	78.48	84.48	26.09	17.02	63.0167	0.225	-2.14904	2.30115e-33	4.56978e-31	yes	down	24.16	17.42	17.64	81.25
evm.TU.HIC_ASM_12.811	EVM_prediction_HIC_ASM_12.811	-	no|no test	no|no test	no|no test	no|down	yes|down	no|down	no|down	yes|down	no|down	0.448	-1.15966	0.00207682	0.0267023	yes	down	2.55	2.55	3.9	4.71	8.02	3.73	3	5.48667	0.507	-0.980682	0.00772483	0.0467689	no	down	4.87	3.2	2.71	4.71	8.02	3.73	3.59333	5.48667	0.469	-1.09279	0.000269602	0.00247201	yes	down	4.46	1.92	3.22	7.3
evm.TU.HIC_ASM_12.893	EVM_prediction_HIC_ASM_12.893	-	no|no test	no|no test	no|no test	no|up	no|up	no|up	no|down	yes|down	yes|down	0.007	-7.24812	2.24537e-07	1.97706e-05	yes	down	0	0	0	0.48	0.37	0.17	0	0.34	0.012	-6.43448	1.81634e-06	5.24611e-05	yes	down	0	0.01	0	0.48	0.37	0.17	0.00333333	0.34	1.052	0.0729065	0.954861	0.980731	no	up	0.22	0.16	0	0
evm.TU.HIC_ASM_12.908	EVM_prediction_HIC_ASM_12.908	-	no|no test	no|no test	no|no test	no|up	yes|down	yes|down	no|down	yes|down	yes|down	0.334	-1.58208	1.97815e-12	5.55907e-10	yes	down	4.48	4.3	5.69	12.89	14.08	8.79	4.82333	11.92	0.415	-1.26715	2.47013e-09	1.88218e-07	yes	down	7.63	5.81	5.74	12.89	14.08	8.79	6.39333	11.92	0.303	-1.7206	8.09781e-27	9.74151e-25	yes	down	7.19	4.81	7.27	20.1
evm.TU.HIC_ASM_12.909	EVM_prediction_HIC_ASM_12.909	-	no|no test	no|no test	no|no test	no|up	no|down	yes|down	no|down	no|down	no|up	0.817	-0.29113	0.59296	0.80991	no	down	0.65	1.08	1.1	1.4	1.05	0.28	0.943333	0.91	1.291	0.368464	0.434513	0.696737	no	up	1.5	1.54	1.52	1.4	1.05	0.28	1.52	0.91	0.515	-0.957913	1.4468e-06	2.32959e-05	no	down	1.36	0.94	1.5	2.13
evm.TU.HIC_ASM_12.912	EVM_prediction_HIC_ASM_12.912	-	no|no test	no|no test	no|no test	no|up	no|down	yes|down	no|down	no|down	no|up	0.645	-0.632284	0.113131	0.35536	no	down	1.26	2.62	3.24	3.83	6.07	1.7	2.37333	3.86667	1.002	0.00348331	0.990199	0.996959	no	up	9.27	7.62	12.27	3.83	6.07	1.7	9.72	3.86667	0.582	-0.780753	4.00975e-05	0.000468841	no	down	4.39	8.32	8.26	5.75
evm.TU.HIC_ASM_12.937	EVM_prediction_HIC_ASM_12.937	-	no|no test	no|no test	no|no test	no|down	yes|down	yes|down	no|up	no|down	no|down	0.624	-0.68018	0.00497816	0.0486401	no	down	48.16	52.99	59.65	86.93	76.38	46.76	53.6	70.0233	0.622	-0.685474	0.00837588	0.0499537	no	down	43.92	58.09	64.2	86.93	76.38	46.76	55.4033	70.0233	0.378	-1.40311	5.22295e-23	4.95033e-21	yes	down	47.42	41.75	58.37	133.59
evm.TU.HIC_ASM_12.938	EVM_prediction_HIC_ASM_12.938	-	no|no test	no|no test	no|no test	no|down	yes|down	yes|down	no|down	yes|down	yes|down	0.157	-2.67084	7.39318e-13	2.23748e-10	yes	down	1.61	3.01	4.22	18.51	19.16	8.77	2.94667	15.48	0.2	-2.32412	5.57433e-16	2.08264e-13	yes	down	4.83	3.38	4.07	18.51	19.16	8.77	4.09333	15.48	0.131	-2.93775	3.28332e-68	2.28209e-65	yes	down	4.57	3.11	5.29	31.83
evm.TU.HIC_ASM_12.945	EVM_prediction_HIC_ASM_12.945	-	no|no test	no|no test	no|no test	no|down	yes|down	yes|down	no|up	no|down	yes|down	0.505	-0.98461	0.00235607	0.0289373	no	down	24.85	52.42	16.84	28.29	49.67	32.02	31.37	36.66	0.396	-1.33704	1.15056e-05	0.000241847	yes	down	15.68	14.68	19.49	28.29	49.67	32.02	16.6167	36.66	0.43	-1.21693	5.98668e-14	2.54506e-12	yes	down	12.63	23.87	33.05	30.74
evm.TU.HIC_ASM_12.958	EVM_prediction_HIC_ASM_12.958	-	no|no test	no|no test	no|no test	no|down	no|up	no|up	no|down	no|up	yes|up	1.527	0.611091	4.49415e-05	0.00152427	no	up	684.43	518.37	614.1	323.07	304.75	327.12	605.633	318.313	2.037	1.02676	2.10416e-10	2.10089e-08	yes	up	802.94	1003.61	667.03	323.07	304.75	327.12	824.527	318.313	1.165	0.220349	0.15959	0.369131	no	up	522.55	424.64	415.22	343.57
evm.TU.HIC_ASM_12.971	EVM_prediction_HIC_ASM_12.971	-	no|no test	no|no test	no|no test	no|down	yes|down	yes|down	no|down	yes|down	yes|down	0.312	-1.68223	0.000110199	0.00309684	yes	down	5.91	5.58	4.07	18.31	15.62	6.57	5.18667	13.5	0.319	-1.65024	6.95904e-05	0.00105497	yes	down	5.86	4.56	5.75	18.31	15.62	6.57	5.39	13.5	0.446	-1.1655	1.93365e-05	0.000245852	yes	down	8.66	5.78	5.96	13.24
evm.TU.HIC_ASM_12.972	EVM_prediction_HIC_ASM_12.972	-	no|no test	no|no test	no|no test	no|up	no|down	no|down	no|down	yes|down	no|down	0.385	-1.3768	0.00281439	0.0327274	yes	down	12.51	10.77	4.3	28.05	16.78	13.15	9.19333	19.3267	0.729	-0.456468	0.190259	0.445078	no	down	19.38	13.95	20.12	28.05	16.78	13.15	17.8167	19.3267	0.592	-0.755187	0.00634757	0.0355322	no	down	19.54	13.69	9.76	24.74
evm.TU.HIC_ASM_2.1019	EVM_prediction_HIC_ASM_2.1019	-	no|no test	no|no test	no|no test	no|up	yes|down	yes|down	no|up	no|down	no|down	0.644	-0.635366	2.27085e-07	1.97706e-05	no	down	301.07	261.43	255.64	376.99	408.68	328.48	272.713	371.383	0.645	-0.633705	9.03454e-11	9.87151e-09	no	down	282.45	312.93	273.01	376.99	408.68	328.48	289.463	371.383	0.485	-1.04273	8.99704e-14	3.7396e-12	yes	down	324.06	225.25	310.34	621.88
evm.TU.HIC_ASM_2.1029	EVM_prediction_HIC_ASM_2.1029	-	no|no test	no|no test	no|no test	no|down	yes|down	yes|down	no|down	no|down	no|down	0.48	-1.05917	0.00967346	0.0766263	no	down	0.3	0.52	0.43	0.77	0.75	0.61	0.416667	0.71	0.667	-0.583208	0.0851896	0.26797	no	down	0.45	0.78	0.62	0.77	0.75	0.61	0.616667	0.71	0.426	-1.23246	0.000110561	0.001146	yes	down	0.64	0.43	0.67	1.34
evm.TU.HIC_ASM_2.106	EVM_prediction_HIC_ASM_2.106	-	no|no test	no|no test	no|no test	no|down	yes|down	no|down	no|up	no|down	no|down	0.774	-0.368996	0.541447	0.779734	no	down	7.22	4.12	2	3.63	8.71	2.06	4.44667	4.8	0.576	-0.795007	0.123556	0.339588	no	down	4.29	2.83	2.97	3.63	8.71	2.06	3.36333	4.8	0.163	-2.61759	3.5917e-06	5.36226e-05	yes	down	1.76	1.34	1.58	4.55
evm.TU.HIC_ASM_2.1075	EVM_prediction_HIC_ASM_2.1075	-	no|no test	no|no test	no|no test	no|up	no|up	no|up	no|down	no|up	yes|up	1.893	0.920841	0.0136714	0.0961645	no	up	1.41	1.04	1.81	0.56	0.49	0.53	1.42	0.526667	2.017	1.01195	0.0026609	0.020156	yes	up	2.19	1.67	1.68	0.56	0.49	0.53	1.84667	0.526667	1.244	0.314425	0.33672	0.574251	no	up	2.45	1.58	1.65	1.46
evm.TU.HIC_ASM_2.1078	EVM_prediction_HIC_ASM_2.1078	-	no|no test	no|no test	no|no test	no|down	yes|down	no|down	no|down	no|down	no|down	0.46	-1.12033	0.00550179	0.0520751	no	down	6.06	11.2	8.07	18.69	20.43	6.67	8.44333	15.2633	0.571	-0.807631	0.0606827	0.212849	no	down	15.75	7.09	10.35	18.69	20.43	6.67	11.0633	15.2633	0.379	-1.40006	7.84342e-16	4.08871e-14	yes	down	6.21	7.9	8.45	16.51
evm.TU.HIC_ASM_2.110	EVM_prediction_HIC_ASM_2.110	-	no|no test	no|no test	no|no test	no|down	yes|down	no|down	no|up	no|down	yes|down	0.568	-0.81628	0.0272524	0.151562	no	down	11.06	12.22	11.75	22.06	21.5	7.33	11.6767	16.9633	0.462	-1.11278	0.0029789	0.0221023	yes	down	10.44	9.45	10.02	22.06	21.5	7.33	9.97	16.9633	0.496	-1.01085	3.62727e-12	1.25361e-10	yes	down	12.33	11.95	11.4	22.16
evm.TU.HIC_ASM_2.1114	EVM_prediction_HIC_ASM_2.1114	-	no|no test	no|no test	no|no test	no|up	yes|down	yes|down	no|down	yes|down	yes|down	0.332	-1.59132	2.20549e-08	2.50302e-06	yes	down	1.76	2.39	2.34	6.11	6.67	3.43	2.16333	5.40333	0.377	-1.40903	9.84769e-07	3.10841e-05	yes	down	3.37	2.51	2.02	6.11	6.67	3.43	2.63333	5.40333	0.263	-1.92818	2.67178e-19	1.89924e-17	yes	down	3.39	1.89	3.68	11.03
evm.TU.HIC_ASM_2.1126	EVM_prediction_HIC_ASM_2.1126	-	no|no test	no|no test	no|no test	no|up	yes|down	yes|down	no|down	yes|down	yes|down	0.324	-1.62436	2.29683e-12	6.16125e-10	yes	down	61.8	69.8	82.28	201.78	216.39	122.55	71.2933	180.24	0.376	-1.41031	1.48916e-10	1.53996e-08	yes	down	98.86	84.45	76.4	201.78	216.39	122.55	86.57	180.24	0.27	-1.88668	1.88557e-24	1.91791e-22	yes	down	123.39	66.25	92.18	324.9
evm.TU.HIC_ASM_2.1134	EVM_prediction_HIC_ASM_2.1134	-	no|no test	no|no test	no|no test	no|up	yes|down	yes|down	no|down	yes|down	yes|down	0.276	-1.85768	2.3086e-13	7.56899e-11	yes	down	19.32	21.6	24.92	76.46	78.62	41.52	21.9467	65.5333	0.325	-1.6236	7.29184e-10	6.32958e-08	yes	down	33.4	23.55	24.71	76.46	78.62	41.52	27.22	65.5333	0.247	-2.01948	1.17711e-38	3.00547e-36	yes	down	36.22	25.34	36.85	133.08
evm.TU.HIC_ASM_2.1137	EVM_prediction_HIC_ASM_2.1137	-	no|no test	no|no test	no|no test	no|up	yes|down	yes|down	no|down	yes|down	no|down	0.441	-1.18095	1.87841e-07	1.7321e-05	yes	down	25.9	27.67	33.82	65.47	62.01	41.39	29.13	56.29	0.514	-0.960495	7.57774e-06	0.000171083	no	down	32.78	32.42	41.52	65.47	62.01	41.39	35.5733	56.29	0.4	-1.32177	8.38793e-15	4.02074e-13	yes	down	47.4	28.63	38.34	86.62
evm.TU.HIC_ASM_2.1138	EVM_prediction_HIC_ASM_2.1138	-	no|no test	no|no test	no|no test	no|down	yes|down	yes|down	no|down	yes|down	yes|down	0.269	-1.89293	2.98349e-22	2.93451e-19	yes	down	231.25	269.54	255.1	794.85	926.28	565.96	251.963	762.363	0.349	-1.51923	9.69332e-17	4.318e-14	yes	down	362.41	327.08	317.15	794.85	926.28	565.96	335.547	762.363	0.213	-2.2278	7.13602e-59	3.71995e-56	yes	down	343.42	251.13	312.05	1374.57
evm.TU.HIC_ASM_2.1155	EVM_prediction_HIC_ASM_2.1155	-	no|no test	no|no test	no|no test	no|up	yes|down	yes|down	no|up	no|down	no|down	0.462	-1.11393	0.03888	0.1901	no	down	5.27	3.39	2.83	9.41	7.95	2.66	3.83	6.67333	0.398	-1.32808	0.0107082	0.0602633	no	down	3.08	2.7	4.26	9.41	7.95	2.66	3.34667	6.67333	0.422	-1.24604	0.000452314	0.00383915	yes	down	3.79	2.65	3.98	6.47
evm.TU.HIC_ASM_2.1156	EVM_prediction_HIC_ASM_2.1156	-	no|no test	no|no test	no|no test	no|down	yes|down	yes|down	no|up	yes|down	yes|down	0.249	-2.00373	0.000650702	0.0112613	yes	down	1.01	1.14	1.36	5.67	5.22	0.91	1.17	3.93333	0.24	-2.05652	0.000916058	0.00866105	yes	down	1.59	0.57	1.78	5.67	5.22	0.91	1.31333	3.93333	0.326	-1.6157	2.80794e-10	7.82408e-09	yes	down	1.77	1.14	1.36	5.35
evm.TU.HIC_ASM_2.116	EVM_prediction_HIC_ASM_2.116	-	no|no test	no|no test	no|no test	no|up	yes|down	yes|down	no|up	no|down	yes|down	0.464	-1.10635	0.00617366	0.0564428	no	down	2.74	4.15	3.56	10.17	11.65	2.27	3.48333	8.03	0.376	-1.41012	0.000629728	0.00648889	yes	down	3.86	2.9	2.62	10.17	11.65	2.27	3.12667	8.03	0.465	-1.10317	1.638e-10	4.74375e-09	yes	down	3.79	4.23	2.76	10.34
evm.TU.HIC_ASM_2.1177	EVM_prediction_HIC_ASM_2.1177	-	no|no test	no|no test	no|no test	no|up	no|up	no|up	no|up	yes|up	no|up	2.003	1.00209	0.00384152	0.0404881	yes	up	8.85	7.3	9.09	2.31	3.06	4.8	8.41333	3.39	1.421	0.506424	0.230108	0.499739	no	up	3.87	9	5.88	2.31	3.06	4.8	6.25	3.39	1.519	0.603264	0.0562115	0.183332	no	up	4.43	9.34	10.27	4.83
evm.TU.HIC_ASM_2.1182	EVM_prediction_HIC_ASM_2.1182	-	no|no test	no|no test	no|no test	no|down	no|down	no|down	no|up	yes|down	yes|down	0.433	-1.20834	0.000213459	0.00497917	yes	down	59.73	66.81	103.77	105.08	114.42	196.92	76.77	138.807	0.391	-1.3558	7.17137e-07	2.42154e-05	yes	down	80.73	69.48	68.19	105.08	114.42	196.92	72.8	138.807	0.851	-0.233528	0.184498	0.406026	no	down	69.66	111.63	71.67	77.67
evm.TU.HIC_ASM_2.1185	EVM_prediction_HIC_ASM_2.1185	-	no|no test	no|no test	no|no test	no|up	no|down	yes|down	no|down	no|down	no|down	0.792	-0.336196	0.23865	0.526067	no	down	5.76	4.53	5.86	5.18	4.49	6.89	5.38333	5.52	0.892	-0.164523	0.532804	0.770501	no	down	5.43	7.48	6.27	5.18	4.49	6.89	6.39333	5.52	0.574	-0.800711	0.000121355	0.00124448	no	down	5.12	4.41	6.48	8.7
evm.TU.HIC_ASM_2.1199	EVM_prediction_HIC_ASM_2.1199	-	no|no test	no|no test	no|no test	no|down	no|down	no|down	no|up	yes|down	yes|down	0.469	-1.09253	0.00180418	0.0239542	yes	down	50.55	55.73	44.46	117.64	89.18	48.95	50.2467	85.2567	0.471	-1.08486	0.00278487	0.0209853	yes	down	44.53	39.78	63.64	117.64	89.18	48.95	49.3167	85.2567	0.753	-0.40936	0.0374545	0.137832	no	down	64.37	42.18	53.77	61.33
evm.TU.HIC_ASM_2.1200	EVM_prediction_HIC_ASM_2.1200	-	no|no test	no|no test	no|no test	no|up	no|down	no|down	no|up	no|down	yes|down	0.61	-0.714066	0.052158	0.228261	no	down	58.14	105.68	73.85	148.25	119.95	52.42	79.2233	106.873	0.45	-1.15218	0.00197889	0.0161178	yes	down	67.8	42.6	71.46	148.25	119.95	52.42	60.62	106.873	0.716	-0.481365	0.00026008	0.00240315	no	down	97.36	73.03	103.35	116.24
evm.TU.HIC_ASM_2.1203	EVM_prediction_HIC_ASM_2.1203	-	no|no test	no|no test	no|no test	no|up	yes|down	yes|down	no|up	yes|down	yes|down	0.259	-1.94619	5.87391e-06	0.000302284	yes	down	69.93	117.45	64.89	326.1	310.94	144.24	84.09	260.427	0.25	-2.00181	2.6216e-06	7.08304e-05	yes	down	81.09	42.79	102.91	326.1	310.94	144.24	75.5967	260.427	0.294	-1.76643	6.09876e-17	3.5162e-15	yes	down	79.9	81.62	66.61	216.39
evm.TU.HIC_ASM_2.1207	EVM_prediction_HIC_ASM_2.1207	-	no|no test	no|no test	no|no test	no|up	yes|down	yes|down	no|up	no|down	yes|down	0.501	-0.998266	0.00174147	0.0234107	no	down	25.23	45.4	37.44	73.64	68.02	34.38	36.0233	58.68	0.361	-1.46896	6.59701e-06	0.000153784	yes	down	30.85	18.96	31.76	73.64	68.02	34.38	27.19	58.68	0.458	-1.12687	1.41246e-17	8.62014e-16	yes	down	38.1	27.88	35.9	65.85
evm.TU.HIC_ASM_2.1224	EVM_prediction_HIC_ASM_2.1224	-	no|down	no|up	yes|down	no|down	no|up	no|up	no|up	no|down	yes|down	0.633	-0.659123	0.00761157	0.0646326	no	down	1131.57	1176.95	1437.17	1389.03	1418.88	2242.35	1248.56	1683.42	0.489	-1.0324	1.88778e-05	0.00035843	yes	down	1109.29	943.45	1004.45	1389.03	1418.88	2242.35	1019.06	1683.42	1.149	0.200554	0.258312	0.494626	no	up	999.58	1534.94	910.78	916.82
evm.TU.HIC_ASM_2.1256	EVM_prediction_HIC_ASM_2.1256	-	no|no test	no|no test	no|no test	no|up	yes|down	yes|down	no|down	yes|down	no|down	0.483	-1.04863	7.99644e-06	0.000391586	yes	down	6.62	7.84	9.25	14.09	17.12	9.54	7.90333	13.5833	0.573	-0.803481	3.88292e-05	0.000649884	no	down	10.43	10.88	9.32	14.09	17.12	9.54	10.21	13.5833	0.388	-1.36403	1.23965e-32	2.28078e-30	yes	down	10.29	9.16	11.48	24.31
evm.TU.HIC_ASM_2.1264	EVM_prediction_HIC_ASM_2.1264	-	no|no test	no|no test	no|no test	no|up	yes|down	yes|down	no|down	yes|down	yes|down	0.106	-3.23182	6.94057e-126	8.19196e-122	yes	down	28.19	30.29	27.47	224.05	242.36	193.93	28.65	220.113	0.145	-2.78702	1.26803e-21	1.04903e-18	yes	down	61.71	34.04	26.63	224.05	242.36	193.93	40.7933	220.113	0.108	-3.2047	6.46198e-23	6.03327e-21	yes	down	48.81	25.82	61.39	402.69
evm.TU.HIC_ASM_2.1295	EVM_prediction_HIC_ASM_2.1295	-	no|no test	no|no test	no|no test	no|up	no|up	no|up	no|down	no|up	yes|up	1.876	0.90765	0.000408881	0.00793754	no	up	13.18	9.98	12.71	4.51	4.55	5.4	11.9567	4.82	2.005	1.00378	3.04548e-05	0.000530417	yes	up	10.22	14.65	12.43	4.51	4.55	5.4	12.4333	4.82	1.266	0.3399	0.145003	0.347401	no	up	14.14	8.53	10.97	8.53
evm.TU.HIC_ASM_2.1296	EVM_prediction_HIC_ASM_2.1296	-	no|down	no|up	yes|down	no|no test	no|no test	no|no test	no|no test	no|no test	no|no test	0.719	-0.476682	0.0683681	0.270879	no	down	303.75	279.46	379.6	278.52	292.39	497.06	320.937	355.99	0.569	-0.813921	0.00124622	0.0110943	no	down	250.28	265.68	253.42	278.52	292.39	497.06	256.46	355.99	1.457	0.542894	0.00360265	0.0224243	no	up	250.64	432.04	260.38	188.22
evm.TU.HIC_ASM_2.1301	EVM_prediction_HIC_ASM_2.1301	-	no|down	no|up	yes|down	no|down	no|up	no|up	no|up	no|down	yes|down	0.522	-0.936809	0.00355613	0.0386637	no	down	30.4	29.12	41.75	38.75	39.97	77.19	33.7567	51.97	0.403	-1.31237	1.67917e-05	0.000330189	yes	down	26.93	30.36	23.39	38.75	39.97	77.19	26.8933	51.97	1.003	0.00492608	0.982097	0.99351	no	up	26.25	44.64	23.3	23.2
evm.TU.HIC_ASM_2.1311	EVM_prediction_HIC_ASM_2.1311	-	no|down	no|up	yes|down	no|down	no|down	no|up	no|up	no|down	yes|down	0.515	-0.958142	0.00160102	0.0221015	no	down	2397.06	2635.36	3855.12	3427.92	3938.63	6640.98	2962.51	4669.18	0.419	-1.25563	4.0511e-06	0.000102669	yes	down	2775.44	2433.19	2391.34	3427.92	3938.63	6640.98	2533.32	4669.18	0.986	-0.0204529	0.900436	0.957881	no	down	2583.14	3824.82	2458.75	2587.21
evm.TU.HIC_ASM_2.1336	EVM_prediction_HIC_ASM_2.1336	-	no|no test	no|no test	no|no test	no|down	yes|down	yes|down	no|up	yes|down	yes|down	0.1	-3.32457	0.000327259	0.00669784	yes	down	2.6	1.43	4.52	35.04	31.37	3.73	2.85	23.38	0.084	-3.57171	0.000186065	0.0023786	yes	down	2.79	1.04	3.51	35.04	31.37	3.73	2.44667	23.38	0.117	-3.09929	3.84435e-45	1.37419e-42	yes	down	3.03	2.24	3.23	24.4
evm.TU.HIC_ASM_2.1403	EVM_prediction_HIC_ASM_2.1403	-	no|no test	no|no test	no|no test	no|down	yes|down	no|down	no|up	yes|down	yes|down	0.433	-1.2061	0.000365716	0.00731468	yes	down	52.18	94.54	83.94	199.62	160.82	79.96	76.8867	146.8	0.365	-1.45579	0.000171462	0.00223864	yes	down	76.49	38.78	88.71	199.62	160.82	79.96	67.9933	146.8	0.459	-1.12434	1.3721e-14	6.35788e-13	yes	down	108.29	71.03	88.94	173.13
evm.TU.HIC_ASM_2.1404	EVM_prediction_HIC_ASM_2.1404	-	no|no test	no|no test	no|no test	no|down	no|down	no|down	no|up	no|down	yes|down	0.531	-0.912921	0.0102117	0.0791389	no	down	43.39	93.44	80.87	151.56	125.46	63.87	72.5667	113.63	0.488	-1.03396	0.00598183	0.0383619	yes	down	70.78	42.67	97.75	151.56	125.46	63.87	70.4	113.63	0.671	-0.575377	5.64015e-05	0.000634568	no	down	111.96	76.89	84.39	126.16
evm.TU.HIC_ASM_2.141	EVM_prediction_HIC_ASM_2.141	-	no|no test	no|no test	no|no test	no|down	yes|down	no|down	no|up	no|up	no|down	1.143	0.192807	0.840471	0.938928	no	up	13.95	26.7	4.36	13.68	6.25	13.1	15.0033	11.01	0.918	-0.123638	0.863002	1	no	down	8.21	16.13	11.39	13.68	6.25	13.1	11.91	11.01	0.194	-2.36556	0.00235152	0.0159891	yes	down	2.83	7	3.14	13.61
evm.TU.HIC_ASM_2.1428	EVM_prediction_HIC_ASM_2.1428	-	no|no test	no|no test	no|no test	no|up	no|down	yes|down	no|down	yes|down	no|down	0.449	-1.15639	0.00354228	0.0385696	yes	down	30.56	35.96	30.85	84.24	43.05	41.49	32.4567	56.26	0.543	-0.881724	0.0643481	0.222047	no	down	45.3	18.41	47.4	84.24	43.05	41.49	37.0367	56.26	0.586	-0.771598	0.0155741	0.0717405	no	down	73.98	48.58	41.95	93.59
evm.TU.HIC_ASM_2.1515	EVM_prediction_HIC_ASM_2.1515	-	no|no test	no|no test	no|no test	no|down	yes|down	no|down	no|up	no|down	no|down	0.437	-1.19353	0.212693	0.495122	no	down	0.5	0.05	0.42	0.68	0.8	0.28	0.323333	0.586667	0.089	-3.48607	0.000755593	1	no	down	0.1	0.05	0.05	0.68	0.8	0.28	0.0666667	0.586667	0.242	-2.0447	0.00649769	0.0361461	yes	down	0.48	0	0.7	2.04
evm.TU.HIC_ASM_2.152	EVM_prediction_HIC_ASM_2.152	-	no|no test	no|no test	no|no test	no|down	yes|down	yes|down	no|down	yes|down	yes|down	0.431	-1.21581	2.05252e-10	3.3647e-08	yes	down	20.46	24.24	22.6	45.41	41.49	39.2	22.4333	42.0333	0.448	-1.15838	3.70305e-13	7.39461e-11	yes	down	24.49	22.69	24.1	45.41	41.49	39.2	23.76	42.0333	0.356	-1.48979	1.91647e-16	1.06093e-14	yes	down	26.7	18.65	29.16	64.76
evm.TU.HIC_ASM_2.1523	EVM_prediction_HIC_ASM_2.1523	-	no|down	no|up	yes|down	no|down	no|up	yes|up	no|down	no|down	no|down	0.719	-0.476293	0.105091	0.342109	no	down	22.57	27.93	36.01	30.41	23.95	42.91	28.8367	32.4233	0.849	-0.236999	0.346101	0.622092	no	down	34.19	38.66	34.08	30.41	23.95	42.91	35.6433	32.4233	1.471	0.556585	0.00449293	0.0267672	no	up	26.02	36.28	23.2	15.64
evm.TU.HIC_ASM_2.1606	EVM_prediction_HIC_ASM_2.1606	-	no|no test	no|no test	no|no test	no|down	yes|down	yes|down	no|down	no|down	no|down	0.512	-0.964873	0.000603674	0.0106984	no	down	42.37	49.21	63.25	50.83	63.63	54.43	51.61	56.2967	0.749	-0.41609	0.0729246	0.242357	no	down	53.91	63.61	63.15	50.83	63.63	54.43	60.2233	56.2967	0.397	-1.33413	6.56511e-31	1.0397e-28	yes	down	31.46	62.92	30.73	105.39
evm.TU.HIC_ASM_2.1624	EVM_prediction_HIC_ASM_2.1624	-	no|no test	no|no test	no|no test	no|down	yes|down	yes|down	no|down	no|down	no|down	0.533	-0.907898	0.13214	0.386433	no	down	0.77	1.06	0.94	2.06	1.83	0.41	0.923333	1.43333	0.721	-0.471469	0.413608	0.679202	no	down	1.38	1.03	1.53	2.06	1.83	0.41	1.31333	1.43333	0.392	-1.35205	0.00216679	0.0149242	yes	down	1.14	0.39	0.9	1.5
evm.TU.HIC_ASM_2.1683	EVM_prediction_HIC_ASM_2.1683	-	no|no test	no|no test	no|no test	no|down	no|up	yes|up	no|down	yes|up	yes|up	2.328	1.21885	0.000219425	0.00508815	yes	up	60.69	57.41	44.08	23.14	16.79	15.79	54.06	18.5733	2.502	1.32317	1.76573e-06	5.13837e-05	yes	up	46.17	61.88	63.67	23.14	16.79	15.79	57.24	18.5733	1.837	0.877205	0.000511137	0.00430918	no	up	61.6	39.25	43.06	21.55
evm.TU.HIC_ASM_2.1710	EVM_prediction_HIC_ASM_2.1710	-	no|no test	no|no test	no|no test	no|down	yes|down	yes|down	no|down	yes|down	yes|down	0.452	-1.14569	9.18797e-05	0.0026843	yes	down	691.98	1019.97	904.03	1937.33	2142.38	911.48	871.993	1663.73	0.466	-1.10185	0.000206759	0.00258512	yes	down	1032.49	751.94	1045	1937.33	2142.38	911.48	943.143	1663.73	0.338	-1.56689	2.96052e-46	1.1224e-43	yes	down	913.38	746.68	840.13	2552.98
evm.TU.HIC_ASM_2.1716	EVM_prediction_HIC_ASM_2.1716	-	no|no test	no|no test	no|no test	no|up	yes|down	yes|down	no|down	no|down	no|down	0.505	-0.986372	1.75552e-05	0.00071303	no	down	27.61	31.71	33.88	58.13	58.49	33.84	31.0667	50.1533	0.623	-0.683491	0.000900277	0.00852576	no	down	42.43	41.23	38.47	58.13	58.49	33.84	40.71	50.1533	0.485	-1.04361	1.08257e-14	5.09176e-13	yes	down	51.75	36.76	51.12	86.9
evm.TU.HIC_ASM_2.241	EVM_prediction_HIC_ASM_2.241	-	no|no test	no|no test	no|no test	no|down	yes|down	yes|down	no|up	no|down	no|down	0.954	-0.0676872	0.818839	0.928322	no	down	1.62	1.42	1.16	1.21	1.28	1.09	1.4	1.19333	0.92	-0.120559	0.623286	0.827047	no	down	1.35	1.54	1.38	1.21	1.28	1.09	1.42333	1.19333	0.364	-1.45712	2.41926e-08	5.14751e-07	yes	down	0.95	1.47	1.26	2.82
evm.TU.HIC_ASM_2.289	EVM_prediction_HIC_ASM_2.289	-	no|no test	no|no test	no|no test	no|up	yes|down	yes|down	no|down	yes|down	yes|down	0.351	-1.51	9.33783e-08	9.42004e-06	yes	down	4.45	6.45	5.52	14.69	15.9	8.13	5.47333	12.9067	0.403	-1.31248	1.44115e-07	6.46954e-06	yes	down	7.33	6.65	6.11	14.69	15.9	8.13	6.69667	12.9067	0.285	-1.81109	2.89379e-30	4.46966e-28	yes	down	7.72	5.51	7.73	23.99
evm.TU.HIC_ASM_2.291	EVM_prediction_HIC_ASM_2.291	-	no|no test	no|no test	no|no test	no|up	no|down	yes|down	no|down	no|down	no|down	0.664	-0.590989	0.0135963	0.09575	no	down	17.32	20.07	16.61	28.15	23.4	15.18	18	22.2433	0.716	-0.482442	0.0312707	0.132327	no	down	20.1	20.82	20.85	28.15	23.4	15.18	20.59	22.2433	0.549	-0.866053	2.01909e-09	5.05217e-08	no	down	21.36	16.02	23.67	33.46
evm.TU.HIC_ASM_2.300	EVM_prediction_HIC_ASM_2.300	-	no|no test	no|no test	no|no test	no|down	no|down	no|down	no|up	yes|down	yes|down	0.364	-1.45884	3.4076e-07	2.87285e-05	yes	down	152.59	288.25	216.7	611.11	530.16	347.96	219.18	496.41	0.337	-1.56714	1.87896e-07	7.91348e-06	yes	down	257.84	136.98	244	611.11	530.16	347.96	212.94	496.41	0.697	-0.521277	5.66053e-05	0.000635278	no	down	420.83	317.26	350.79	415.85
evm.TU.HIC_ASM_2.317	EVM_prediction_HIC_ASM_2.317	-	no|no test	no|no test	no|no test	no|down	yes|down	no|down	no|up	no|down	no|down	0.716	-0.481745	0.512054	0.761067	no	down	0.57	0.57	0.71	0.78	1.26	0.14	0.616667	0.726667	0.575	-0.797534	0.270612	0.546604	no	down	0.46	0.67	0.54	0.78	1.26	0.14	0.556667	0.726667	0.32	-1.64238	0.000119251	0.00122592	yes	down	0.53	0.37	0.78	1.43
evm.TU.HIC_ASM_2.347	EVM_prediction_HIC_ASM_2.347	-	no|no test	no|no test	no|no test	no|down	no|up	yes|up	no|down	no|down	no|down	0.78	-0.358428	0.399571	0.678776	no	down	3.31	4.49	5.35	3.21	6.42	4.08	4.38333	4.57	0.859	-0.219533	0.647468	0.841069	no	down	7.36	2.84	4.3	3.21	6.42	4.08	4.83333	4.57	1.808	0.854523	0.0327389	0.12522	no	up	4.04	5.3	5.45	1.95
evm.TU.HIC_ASM_2.357	EVM_prediction_HIC_ASM_2.357	-	no|no test	no|no test	no|no test	no|up	no|up	no|down	no|up	no|down	yes|down	0.458	-1.12621	0.0111698	0.0841335	no	down	1.46	2.37	2.3	2.73	3.93	4.29	2.04333	3.65	0.384	-1.3817	0.00240323	0.0186057	yes	down	0.98	2.28	2.11	2.73	3.93	4.29	1.79	3.65	1.359	0.442816	0.36608	0.604066	no	up	3.73	1.65	3.74	1.8
evm.TU.HIC_ASM_2.373	EVM_prediction_HIC_ASM_2.373	-	no|no test	no|no test	no|no test	no|down	yes|down	no|down	no|up	no|down	no|down	0.356	-1.48942	0.0262292	0.147984	no	down	3.22	2.83	4.03	11.67	8.4	1.95	3.36	7.34	0.341	-1.55045	0.0188906	0.0914294	no	down	3.35	2.57	3.4	11.67	8.4	1.95	3.10667	7.34	0.409	-1.28924	0.00631304	0.0353706	yes	down	3.5	1.84	5.02	5.64
evm.TU.HIC_ASM_2.404_evm.TU.HIC_ASM_2.405	MERGED%3A%20EVM_prediction_HIC_ASM_2.404%3B%20EVM_prediction_HIC_ASM_2.405	-	no|no test	no|no test	no|no test	no|down	no|down	no|down	no|up	yes|down	yes|down	0.499	-1.00245	0.00234273	0.0288163	yes	down	14.64	17.59	20.09	40.13	30.21	15.51	17.44	28.6167	0.499	-1.00172	0.00598074	0.0383619	yes	down	21.95	12.66	19.93	40.13	30.21	15.51	18.18	28.6167	0.739	-0.437223	0.0195874	0.0854157	no	down	27.56	19.81	20.28	22.32
evm.TU.HIC_ASM_2.415	EVM_prediction_HIC_ASM_2.415	-	no|no test	no|no test	no|no test	no|down	yes|down	no|down	no|down	yes|down	no|down	0.472	-1.08183	3.13127e-05	0.00114069	yes	down	44.32	76.66	63.79	105.1	128.06	82.16	61.59	105.107	0.667	-0.584037	0.0241362	0.109112	no	down	116.25	64.57	93.04	105.1	128.06	82.16	91.2867	105.107	0.492	-1.02257	2.36017e-18	1.56233e-16	yes	down	64.4	61.53	57.34	102.97
evm.TU.HIC_ASM_2.443	EVM_prediction_HIC_ASM_2.443	-	no|no test	no|no test	no|no test	no|up	yes|down	yes|down	no|up	no|down	yes|down	0.612	-0.70746	0.0308489	0.163132	no	down	3.05	3.84	3.63	5.42	5.94	2.8	3.50667	4.72	0.491	-1.02715	0.00394853	0.0276995	yes	down	3.69	2.14	3.03	5.42	5.94	2.8	2.95333	4.72	0.392	-1.35018	2.06021e-11	6.52539e-10	yes	down	3.98	3.43	3.47	8.61
evm.TU.HIC_ASM_2.444	EVM_prediction_HIC_ASM_2.444	-	no|no test	no|no test	no|no test	no|down	yes|down	no|down	no|up	no|down	yes|down	0.489	-1.03218	0.0147679	0.101222	no	down	5.92	16.19	11.01	24.41	22.18	9.66	11.04	18.75	0.39	-1.35682	0.00274303	0.0207104	yes	down	12.75	4.32	10.67	24.41	22.18	9.66	9.24667	18.75	0.378	-1.40284	1.09311e-22	9.83876e-21	yes	down	10.55	11.52	9.55	23.22
evm.TU.HIC_ASM_2.477	EVM_prediction_HIC_ASM_2.477	-	no|no test	no|no test	no|no test	no|down	no|up	yes|up	no|up	no|up	no|up	1.235	0.305093	0.600742	0.814529	no	up	2.8	2.27	1.57	2.27	0.62	1.35	2.21333	1.41333	1.09	0.124637	0.837185	0.933142	no	up	2.88	1.99	1.18	2.27	0.62	1.35	2.01667	1.41333	1.919	0.940059	0.0349537	0.131639	no	up	1.65	2.25	2.41	1.05
evm.TU.HIC_ASM_2.489	EVM_prediction_HIC_ASM_2.489	-	no|no test	no|no test	no|no test	no|up	no|down	no|down	no|up	no|down	yes|down	0.48	-1.05992	0.00907482	0.0737947	no	down	151.39	150.64	154.31	240.36	200.85	282.24	152.113	241.15	0.405	-1.30405	0.000664759	0.0067478	yes	down	76.19	127.66	128.79	240.36	200.85	282.24	110.88	241.15	0.924	-0.114638	0.793811	0.902261	no	down	115.58	246.08	158.64	183.36
evm.TU.HIC_ASM_2.490	EVM_prediction_HIC_ASM_2.490	-	no|no test	no|no test	no|no test	no|up	no|down	no|down	no|up	no|down	yes|down	0.537	-0.896966	0.00023525	0.00537072	no	down	136.02	198.54	215.92	257.58	256.16	359.64	183.493	291.127	0.453	-1.14217	4.35555e-09	3.15288e-07	yes	down	160.54	145.77	172.4	257.58	256.16	359.64	159.57	291.127	0.887	-0.173566	0.205905	0.433721	no	down	171.78	220.37	151.39	186.45
evm.TU.HIC_ASM_2.495	EVM_prediction_HIC_ASM_2.495	-	no|no test	no|no test	no|no test	no|down	no|up	yes|up	no|up	no|up	no|up	3.044	1.60615	0.0541611	0.23382	no	up	1.22	1.62	0.38	0.49	0.15	0.22	1.07333	0.286667	2.389	1.25614	0.0857944	0.269296	no	up	0.62	1.39	0.74	0.49	0.15	0.22	0.916667	0.286667	3.443	1.78381	0.0291889	0.115309	no	up	0.28	1.95	0.91	0.31
evm.TU.HIC_ASM_2.498	EVM_prediction_HIC_ASM_2.498	-	no|down	no|up	yes|down	no|down	no|up	yes|up	no|up	no|down	no|down	0.615	-0.701482	0.041169	0.197251	no	down	17.39	22.24	31.72	23.46	24.63	45.82	23.7833	31.3033	0.617	-0.697234	0.0193692	0.0931232	no	down	27.27	24.76	23.33	23.46	24.63	45.82	25.12	31.3033	1.24	0.309975	0.15527	0.363003	no	up	17.7	30.88	17.91	15.02
evm.TU.HIC_ASM_2.507	EVM_prediction_HIC_ASM_2.507	-	no|down	no|up	yes|down	yes|down	no|down	no|up	no|down	yes|down	yes|down	0.351	-1.51121	7.50408e-11	1.40588e-08	yes	down	397.12	523.91	583.67	1010.67	1080.31	1431.24	501.567	1174.07	0.367	-1.44486	5.46252e-11	6.3267e-09	yes	down	660.51	467.78	542.24	1010.67	1080.31	1431.24	556.843	1174.07	0.653	-0.613776	0.0959196	0.266796	no	down	354.5	631.94	313.09	514.27
evm.TU.HIC_ASM_2.567_evm.TU.HIC_ASM_2.568	MERGED%3A%20EVM_prediction_HIC_ASM_2.567%3B%20EVM_prediction_HIC_ASM_2.568	-	no|no test	no|no test	no|no test	no|down	yes|down	no|down	no|down	yes|down	yes|down	0.349	-1.51867	9.51296e-06	0.00044032	yes	down	6.69	9.96	7.82	27.87	19.77	10.33	8.15667	19.3233	0.385	-1.37805	0.000524115	0.00559991	yes	down	11.85	5.67	10.9	27.87	19.77	10.33	9.47333	19.3233	0.324	-1.62679	1.61166e-20	1.26022e-18	yes	down	9.95	6.77	9.23	23.3
evm.TU.HIC_ASM_2.579	EVM_prediction_HIC_ASM_2.579	-	no|no test	no|no test	no|no test	no|up	yes|down	yes|down	no|down	no|down	no|down	0.455	-1.135	0.00598287	0.0553383	no	down	0.82	1.76	2.28	3.16	3.66	1.99	1.62	2.93667	0.637	-0.651003	0.00923965	0.0537487	no	down	2.63	2.58	2.01	3.16	3.66	1.99	2.40667	2.93667	0.434	-1.20324	1.0084e-08	2.26501e-07	yes	down	2.4	2.54	2.5	5.4
evm.TU.HIC_ASM_2.589	EVM_prediction_HIC_ASM_2.589	-	no|no test	no|no test	no|no test	no|up	yes|down	yes|down	no|down	yes|down	no|down	0.496	-1.01209	0.000483907	0.00904995	yes	down	1.82	2.67	2.34	3.96	4.44	2.96	2.27667	3.78667	0.567	-0.819445	0.00390012	0.0273765	no	down	2.48	2.28	3.48	3.96	4.44	2.96	2.74667	3.78667	0.406	-1.30173	3.80619e-06	5.6555e-05	yes	down	2.76	1.76	4.41	6.49
evm.TU.HIC_ASM_2.591	EVM_prediction_HIC_ASM_2.591	-	no|no test	no|no test	no|no test	no|down	yes|down	yes|down	no|up	no|down	yes|down	0.543	-0.882122	0.00997196	0.0781015	no	down	7.57	10.41	9.17	18.16	16.85	6.78	9.05	13.93	0.472	-1.08282	0.00536115	0.0353805	yes	down	10.64	5.29	9	18.16	16.85	6.78	8.31	13.93	0.327	-1.61108	3.7763e-22	3.32713e-20	yes	down	8.47	6.24	8.01	20.25
evm.TU.HIC_ASM_2.605	EVM_prediction_HIC_ASM_2.605	-	no|no test	no|no test	no|no test	no|up	no|down	yes|down	no|down	no|down	no|up	0.497	-1.00939	0.33166	0.619691	no	down	0	0.98	3.28	2.12	2.71	1.86	1.42	2.23	1.096	0.132251	0.782772	0.908915	no	up	4.27	2.87	2.05	2.12	2.71	1.86	3.06333	2.23	0.712	-0.489515	0.362013	0.600285	no	down	6.57	2.62	1.48	4.85
evm.TU.HIC_ASM_2.61	EVM_prediction_HIC_ASM_2.61	-	no|no test	no|no test	no|no test	no|up	yes|up	no|up	no|up	yes|up	yes|up	3.129	1.64573	1.26347e-06	8.82411e-05	yes	up	16.84	20.96	20.81	5.92	7.03	2.5	19.5367	5.15	2.589	1.37215	0.000800438	0.00779703	yes	up	16.96	10.97	22.55	5.92	7.03	2.5	16.8267	5.15	2.468	1.30346	5.17054e-09	1.20463e-07	yes	up	24.48	14.12	16.75	7.24
evm.TU.HIC_ASM_2.631	EVM_prediction_HIC_ASM_2.631	-	no|no test	no|no test	no|no test	no|down	no|down	no|down	no|up	no|down	yes|down	0.601	-0.733787	9.01908e-06	0.000428261	no	down	3303.98	4026.17	4226.82	5350.64	4820.65	5396.23	3852.32	5189.17	0.487	-1.03692	1.00865e-11	1.47875e-09	yes	down	3326.62	2893.29	3454.5	5350.64	4820.65	5396.23	3224.8	5189.17	0.72	-0.473934	0.000247027	0.00229952	no	down	2972.72	4142.81	3124.13	4345.22
evm.TU.HIC_ASM_2.650	EVM_prediction_HIC_ASM_2.650	-	no|no test	no|no test	no|no test	no|up	yes|up	no|up	no|up	no|up	no|up	1.595	0.673586	0.248191	0.534659	no	up	4.09	7.49	7.32	1.83	2.57	5.12	6.3	3.17333	1.444	0.530535	0.362161	0.638052	no	up	6.04	7.6	3.13	1.83	2.57	5.12	5.59	3.17333	2.925	1.54851	0.00088324	0.00693238	yes	up	6.73	8.28	6.39	1.61
evm.TU.HIC_ASM_2.715	EVM_prediction_HIC_ASM_2.715	-	no|no test	no|no test	no|no test	no|down	yes|down	no|down	no|down	no|down	no|down	0.515	-0.957678	0.0902899	0.312084	no	down	333.36	371.36	181.23	578.62	476.05	256.28	295.317	436.983	0.622	-0.684558	0.13305	0.355599	no	down	358.16	264.74	346.03	578.62	476.05	256.28	322.977	436.983	0.488	-1.03642	0.00102085	0.00788386	yes	down	272.37	234.74	429.35	441.45
evm.TU.HIC_ASM_2.732	EVM_prediction_HIC_ASM_2.732	-	no|no test	no|no test	no|no test	no|up	no|down	yes|down	no|down	no|down	no|down	0.738	-0.438606	0.244181	0.530152	no	down	5.19	3.15	2.55	3.63	4.2	4.15	3.63	3.99333	0.75	-0.415902	0.236809	0.507578	no	down	2.56	5.56	3.42	3.63	4.2	4.15	3.84667	3.99333	0.514	-0.958917	0.000844231	0.00669339	no	down	4.02	3.06	3.15	6.67
evm.TU.HIC_ASM_2.733	EVM_prediction_HIC_ASM_2.733	-	no|no test	no|no test	no|no test	no|down	yes|down	yes|down	no|down	yes|down	no|down	0.429	-1.22182	1.65759e-15	7.82583e-13	yes	down	25.55	26.6	29.16	53.81	57.59	43.94	27.1033	51.78	0.528	-0.921302	2.10018e-14	5.06756e-12	no	down	34.54	37.49	33.7	53.81	57.59	43.94	35.2433	51.78	0.397	-1.33125	3.14057e-26	3.74207e-24	yes	down	36.58	27.4	33.65	71.93
evm.TU.HIC_ASM_2.74	EVM_prediction_HIC_ASM_2.74	-	no|down	no|up	yes|down	no|no test	no|no test	no|no test	no|no test	no|no test	no|no test	0.634	-0.657091	0.0516705	0.226885	no	down	51.22	52.4	77.24	56.58	58.49	116.98	60.2867	77.35	0.581	-0.784517	0.0130299	0.069802	no	down	64.86	55.67	54.74	56.58	58.49	116.98	58.4233	77.35	1.295	0.372746	0.280706	0.517137	no	up	46.93	93.36	52.23	40.68
evm.TU.HIC_ASM_2.743	EVM_prediction_HIC_ASM_2.743	-	no|no test	no|no test	no|no test	no|up	no|up	no|down	no|up	yes|up	yes|up	2.173	1.11954	6.519e-06	0.000330231	yes	up	4.81	2.67	4.67	1.55	1.53	1.44	4.05	1.50667	2.14	1.09749	5.80511e-13	1.13957e-10	yes	up	4.77	4.3	3.49	1.55	1.53	1.44	4.18667	1.50667	1.144	0.194606	0.205166	0.432782	no	up	3.71	4.22	3.59	2.33
evm.TU.HIC_ASM_2.749	EVM_prediction_HIC_ASM_2.749	-	no|no test	no|no test	no|no test	no|down	no|down	no|up	no|up	yes|up	no|up	2.025	1.0182	0.00390463	0.0406923	yes	up	9.89	7.42	8.2	3.92	2.36	3.76	8.50333	3.34667	1.562	0.643159	0.0482603	0.180859	no	up	5.75	6.75	7	3.92	2.36	3.76	6.5	3.34667	0.925	-0.113094	0.729424	0.866161	no	down	5.95	5.45	5.1	8.1
evm.TU.HIC_ASM_2.787	EVM_prediction_HIC_ASM_2.787	-	no|no test	no|no test	no|no test	no|up	no|up	no|down	no|down	yes|up	yes|up	2.069	1.04869	0.000553255	0.0100928	yes	up	12.63	9	11.47	4.78	5.86	2.26	11.0333	4.3	2.233	1.15881	8.57262e-05	0.00125975	yes	up	13.43	13.71	12.71	4.78	5.86	2.26	13.2833	4.3	1.38	0.464656	0.0010899	0.00832594	no	up	12.26	11.04	14.18	6.56
evm.TU.HIC_ASM_2.819	EVM_prediction_HIC_ASM_2.819	-	no|no test	no|no test	no|no test	no|down	no|up	no|up	no|down	no|up	yes|up	1.835	0.875426	0.00225346	0.0281262	no	up	38.96	29.48	24.26	11.02	14.24	15.86	30.9	13.7067	2	1.00035	3.60874e-06	9.31961e-05	yes	up	30.1	34.24	37.18	11.02	14.24	15.86	33.84	13.7067	1.116	0.158462	0.442386	0.672845	no	up	29.73	28.45	23.63	23.14
evm.TU.HIC_ASM_2.852	EVM_prediction_HIC_ASM_2.852	-	no|no test	no|no test	no|no test	no|up	no|up	no|down	no|down	yes|down	no|down	0.475	-1.0727	0.00366074	0.0393872	yes	down	298.35	725.63	858.41	883.17	896.52	1227.84	627.463	1002.51	0.691	-0.534086	0.0110237	0.0616796	no	down	796.51	740.29	740.34	883.17	896.52	1227.84	759.047	1002.51	1.153	0.20561	0.696114	0.849205	no	up	730.2	1053.31	552.03	513.27
evm.TU.HIC_ASM_2.853	EVM_prediction_HIC_ASM_2.853	-	no|down	no|up	yes|down	no|down	no|up	no|up	no|up	no|down	yes|down	0.542	-0.884134	0.000710181	0.0120262	no	down	2353.76	2715.33	3590.6	3797.22	3894.77	6916.31	2886.56	4869.43	0.452	-1.14413	1.5771e-06	4.67161e-05	yes	down	2697	2417.47	2531.19	3797.22	3894.77	6916.31	2548.55	4869.43	1.04	0.0561223	0.761767	0.88491	no	up	2576.35	4044.11	2024.95	2602.77
evm.TU.HIC_ASM_2.855	EVM_prediction_HIC_ASM_2.855	-	no|down	no|up	yes|down	no|down	no|down	no|up	no|up	no|down	yes|down	0.502	-0.995525	0.000332342	0.00677485	no	down	3039.71	3492.99	4992.76	5211.62	5066.19	8403.07	3841.82	6226.96	0.401	-1.31773	3.24401e-08	1.76395e-06	yes	down	3334.33	3051.79	3179.56	5211.62	5066.19	8403.07	3188.56	6226.96	0.94	-0.0892905	0.600306	0.788857	no	down	3159.56	4715.69	2788.23	3292.52
evm.TU.HIC_ASM_2.856	EVM_prediction_HIC_ASM_2.856	-	no|no test	no|no test	no|no test	no|up	no|up	no|up	no|up	no|down	yes|down	0.63	-0.665652	0.00902938	0.0737025	no	down	75.67	78.54	100.56	93.44	88.26	144.69	84.9233	108.797	0.466	-1.10086	3.61294e-06	9.31961e-05	yes	down	66.28	73.07	58.22	93.44	88.26	144.69	65.8567	108.797	1.053	0.0745468	0.693156	0.848198	no	up	67.23	110.04	63.87	66.51
evm.TU.HIC_ASM_2.889	EVM_prediction_HIC_ASM_2.889	-	no|no test	no|no test	no|no test	no|up	no|down	yes|down	no|down	no|down	no|down	0.599	-0.739995	0.000310597	0.00646556	no	down	250.64	269.95	296.41	426.12	434	257.51	272.333	372.543	0.662	-0.594151	0.0223606	0.103796	no	down	380.81	221.99	321.21	426.12	434	257.51	308.003	372.543	0.535	-0.901606	1.15291e-07	2.21568e-06	no	down	398.63	264.13	497.73	689.17
evm.TU.HIC_ASM_2.90	EVM_prediction_HIC_ASM_2.90	-	no|no test	no|no test	no|no test	no|up	no|down	no|down	no|up	yes|up	no|down	32.708	5.03157	0.00339432	0.0375474	yes	up	0.12	0.1	4.22	0.05	0.06	0	1.48	0.0366667	0.443	-1.17471	0.698534	1	no	down	0	0.06	0	0.05	0.06	0	0.02	0.0366667	0.691	-0.533492	0.76195	1	no	down	0.05	0	0.2	0.12
evm.TU.HIC_ASM_2.911	EVM_prediction_HIC_ASM_2.911	-	no|no test	no|no test	no|no test	no|up	no|up	no|down	no|up	yes|up	no|up	104.582	6.70849	0.000201744	0.00480078	yes	up	0.41	0.2	4.8	0	0	0	1.80333	0	1.517	0.601407	0.882827	1	no	up	0	0	0.08	0	0	0	0.0266667	0	1.021	0.0297813	0.994177	1	no	up	0	0.09	0	0
evm.TU.HIC_ASM_2.93	EVM_prediction_HIC_ASM_2.93	-	no|no test	no|no test	no|no test	no|down	yes|down	no|down	no|down	no|down	no|down	0.562	-0.831543	0.00967667	0.0766263	no	down	48.25	72.2	64.56	133.72	86.83	51.72	61.67	90.7567	0.581	-0.782633	0.0219038	0.102171	no	down	72.36	49.43	80.27	133.72	86.83	51.72	67.3533	90.7567	0.489	-1.03344	5.60282e-19	3.89427e-17	yes	down	77.85	62.28	67.79	121.25
evm.TU.HIC_ASM_2.95	EVM_prediction_HIC_ASM_2.95	-	no|no test	no|no test	no|no test	no|down	yes|down	no|down	no|up	yes|down	yes|down	0.475	-1.0726	0.00167384	0.0228661	yes	down	20.1	28	26.18	52.48	56.22	20.58	24.76	43.0933	0.473	-1.07957	0.00185651	0.0152281	yes	down	26.77	21.4	29.4	52.48	56.22	20.58	25.8567	43.0933	0.493	-1.02167	2.31232e-13	9.1549e-12	yes	down	28.27	22.34	32.24	51.99
evm.TU.HIC_ASM_2.961	EVM_prediction_HIC_ASM_2.961	-	no|no test	no|no test	no|no test	no|up	yes|up	no|up	no|up	yes|up	no|up	2.279	1.1886	0.00090356	0.0143388	yes	up	10.52	6.89	11.35	2.13	2.74	5.35	9.58667	3.40667	1.477	0.563116	0.150634	0.385983	no	up	8.8	5.12	5.12	2.13	2.74	5.35	6.34667	3.40667	2.79	1.48006	0.00215491	0.0148622	yes	up	8.79	20.88	5.12	2.58
evm.TU.HIC_ASM_2.962	EVM_prediction_HIC_ASM_2.962	-	no|no test	no|no test	no|no test	no|up	yes|up	no|up	no|up	yes|up	no|up	3.32	1.73113	3.05799e-05	0.00112441	yes	up	1.18	1.17	2.68	0.33	1.17	0.73	1.67667	0.743333	2.345	1.22938	0.0184476	0.0896603	no	up	1.36	0.55	0.81	0.33	1.17	0.73	0.906667	0.743333	2.818	1.49467	0.000515321	0.00433767	yes	up	1.05	3.93	2.4	0.45
evm.TU.HIC_ASM_2.964	EVM_prediction_HIC_ASM_2.964	-	no|no test	no|no test	no|no test	no|up	yes|down	yes|down	no|up	yes|down	yes|down	0.485	-1.0452	0.00164682	0.0226386	yes	down	176.69	258.31	232.54	546.71	409.11	191.78	222.513	382.533	0.484	-1.04808	0.00212922	0.0169839	yes	down	269	185.01	251.91	546.71	409.11	191.78	235.307	382.533	0.415	-1.26966	1.31502e-35	2.9379e-33	yes	down	226.92	207.46	242.63	494.48
evm.TU.HIC_ASM_2.965	EVM_prediction_HIC_ASM_2.965	-	no|no test	no|no test	no|no test	no|down	no|up	no|up	no|down	no|up	yes|up	1.55	0.632552	0.0976717	0.327255	no	up	5.05	9.31	5.24	3	4.57	2.87	6.53333	3.48	2.154	1.107	0.000601297	0.00624594	yes	up	12.76	8.99	6.89	3	4.57	2.87	9.54667	3.48	1.327	0.408192	0.14613	0.349167	no	up	9.48	6.36	5.57	4.98
evm.TU.HIC_ASM_2.99	EVM_prediction_HIC_ASM_2.99	-	no|no test	no|no test	no|no test	no|up	no|up	no|up	no|up	yes|up	yes|up	2.199	1.1366	0.00284499	0.0330023	yes	up	7.88	6.97	5.97	3.38	2.09	2.11	6.94	2.52667	2.127	1.08896	0.00170359	0.0142668	yes	up	7.98	6.71	6.05	3.38	2.09	2.11	6.91333	2.52667	1.681	0.749162	0.0208462	0.0898403	no	up	6.41	6.15	5.46	3.88
evm.TU.HIC_ASM_2.993	EVM_prediction_HIC_ASM_2.993	-	no|no test	no|no test	no|no test	no|down	yes|down	no|down	no|down	no|down	no|down	0.561	-0.833622	0.0472829	0.214646	no	down	15.5	32.71	21.09	39.7	47.68	14.88	23.1	34.0867	0.639	-0.647154	0.0853583	0.268355	no	down	31.63	23.45	27.08	39.7	47.68	14.88	27.3867	34.0867	0.463	-1.10969	2.85953e-09	7.01481e-08	yes	down	16.17	16.42	21.68	43
evm.TU.HIC_ASM_3.1016	EVM_prediction_HIC_ASM_3.1016	-	no|no test	no|no test	no|no test	no|down	yes|down	yes|down	no|down	no|down	no|down	0.379	-1.39833	0.100489	0.33253	no	down	0.07	0.8	0.91	1.84	1.2	0.78	0.593333	1.27333	0.392	-1.35103	0.0243759	0.10995	no	down	0.9	0.51	0.51	1.84	1.2	0.78	0.64	1.27333	0.193	-2.37095	0.00012666	0.00129359	yes	down	0.48	0.29	0.52	3.02
evm.TU.HIC_ASM_3.1018	EVM_prediction_HIC_ASM_3.1018	-	no|no test	no|no test	no|no test	no|down	yes|down	no|down	no|up	no|down	yes|down	0.459	-1.12291	0.0105467	0.0810437	no	down	6.06	2.84	2.59	9.98	8.23	2.18	3.83	6.79667	0.389	-1.36286	0.000828533	0.00801007	yes	down	2.26	2.45	2.97	9.98	8.23	2.18	2.56	6.79667	0.451	-1.14902	0.000309525	0.00279198	yes	down	1.6	2.72	3.05	7.79
evm.TU.HIC_ASM_3.1021	EVM_prediction_HIC_ASM_3.1021	-	no|no test	no|no test	no|no test	no|down	no|down	no|down	no|up	no|down	yes|down	0.526	-0.925881	0.00209104	0.0267685	no	down	40.2	57.17	47.99	86.72	98.34	42.42	48.4533	75.8267	0.461	-1.11758	0.0005114	0.00550467	yes	down	50.48	32.55	49.25	86.72	98.34	42.42	44.0933	75.8267	0.546	-0.872654	1.90647e-12	6.79539e-11	no	down	45.62	42.33	56.35	83.18
evm.TU.HIC_ASM_3.1052	EVM_prediction_HIC_ASM_3.1052	-	no|no test	no|no test	no|no test	no|down	yes|down	no|down	no|up	no|down	no|down	0.669	-0.580802	0.44043	0.711376	no	down	0.7	0.44	2.15	1.6	1.91	0.49	1.09667	1.33333	0.427	-1.2265	0.0436482	0.168146	no	down	0.7	1	0.5	1.6	1.91	0.49	0.733333	1.33333	0.296	-1.75491	0.000149505	0.00149877	yes	down	0.66	0.52	0.68	1.99
evm.TU.HIC_ASM_3.1056	EVM_prediction_HIC_ASM_3.1056	-	no|down	no|up	yes|down	no|down	no|up	no|up	no|up	no|down	yes|down	0.615	-0.702189	0.0122402	0.0892765	no	down	125.23	156.56	200.99	168.82	191.54	288.3	160.927	216.22	0.497	-1.00989	5.09869e-05	0.000814844	yes	down	153.36	122.8	139.21	168.82	191.54	288.3	138.457	216.22	1.076	0.105288	0.555154	0.757915	no	up	126.5	201.99	122.25	122.02
evm.TU.HIC_ASM_3.107	EVM_prediction_HIC_ASM_3.107	-	no|up	yes|up	no|down	no|no test	no|no test	no|no test	no|no test	no|no test	no|no test	0.23	-2.12193	0.531343	0.77382	no	down	0	0	0.59	1.94	0	0.2	0.196667	0.713333	0.009	-6.74822	0.084572	1	no	down	0	0	0	1.94	0	0.2	0	0.713333	1.646	0.719358	0.617459	0.7996	no	up	1.29	0	0.11	0
evm.TU.HIC_ASM_3.1106	EVM_prediction_HIC_ASM_3.1106	-	no|no test	no|no test	no|no test	no|down	no|down	no|up	no|up	no|down	yes|down	0.574	-0.801114	0.000255354	0.00566779	no	down	123.29	114.66	134.78	141.44	152.54	203.16	124.243	165.713	0.479	-1.06292	3.27015e-07	1.2418e-05	yes	down	111.88	109.38	109.25	141.44	152.54	203.16	110.17	165.713	0.86	-0.218274	0.171382	0.386057	no	down	108.24	161.06	103.4	116.67
evm.TU.HIC_ASM_3.1110	EVM_prediction_HIC_ASM_3.1110	-	no|no test	no|no test	no|no test	no|down	yes|down	yes|down	no|up	no|down	yes|down	0.614	-0.702784	0.0277552	0.153225	no	down	138.76	209	166.34	289.53	267.81	123.22	171.367	226.853	0.471	-1.08747	0.00290841	0.0217044	yes	down	149.81	84.12	164.41	289.53	267.81	123.22	132.78	226.853	0.42	-1.25059	1.71906e-27	2.24033e-25	yes	down	136.91	131.79	128.54	311.2
evm.TU.HIC_ASM_3.1130	EVM_prediction_HIC_ASM_3.1130	-	no|no test	no|no test	no|no test	no|down	yes|down	no|down	yes|down	yes|down	no|down	0.059	-4.07911	8.79765e-08	8.95161e-06	yes	down	0.19	0	0.29	2.44	1.85	2.01	0.16	2.1	0.65	-0.622449	0.0749742	0.247489	no	down	1.46	2.06	1.78	2.44	1.85	2.01	1.76667	2.1	0.25	-1.99847	0.00685772	0.0377461	yes	down	0.51	0.74	0	1.19
evm.TU.HIC_ASM_3.1140	EVM_prediction_HIC_ASM_3.1140	-	no|no test	no|no test	no|no test	no|up	yes|down	yes|down	no|down	yes|down	yes|down	0.279	-1.84209	9.58883e-08	9.51067e-06	yes	down	2.14	2.33	4.43	9.06	11.07	6.18	2.96667	8.77	0.352	-1.50637	8.20379e-07	2.69933e-05	yes	down	5.48	3.02	3.36	9.06	11.07	6.18	3.95333	8.77	0.269	-1.89348	2.58101e-25	2.85762e-23	yes	down	5.81	3.82	5.98	18.12
evm.TU.HIC_ASM_3.1145	EVM_prediction_HIC_ASM_3.1145	-	no|no test	no|no test	no|no test	no|up	no|up	no|down	no|up	yes|up	yes|up	3.035	1.60162	0.000435887	0.00833838	yes	up	0.61	0.2	1.05	0.15	0.08	0.27	0.62	0.166667	3.016	1.59269	4.37314e-05	0.000715435	yes	up	0.27	1.33	0.67	0.15	0.08	0.27	0.756667	0.166667	1.828	0.870396	0.0396631	0.143283	no	up	0.36	2.62	1.53	0.46
evm.TU.HIC_ASM_3.1167	EVM_prediction_HIC_ASM_3.1167	-	no|no test	no|no test	no|no test	no|down	yes|down	no|down	no|down	no|down	no|down	0.573	-0.802905	0.0779252	0.28923	no	down	1.28	2.51	1.96	2.65	4.07	1.61	1.91667	2.77667	0.725	-0.463726	0.281381	0.558902	no	down	1.41	2.59	2.66	2.65	4.07	1.61	2.22	2.77667	0.418	-1.25972	4.78741e-06	6.92431e-05	yes	down	2.81	1.51	2.91	4.69
evm.TU.HIC_ASM_3.1179	EVM_prediction_HIC_ASM_3.1179	-	no|no test	no|no test	no|no test	no|down	yes|down	yes|down	no|up	yes|down	yes|down	0.435	-1.20098	2.00976e-10	3.3647e-08	yes	down	24.86	24.83	28.87	56.09	54.02	37.83	26.1867	49.3133	0.421	-1.24812	8.51376e-14	2.01238e-11	yes	down	27.39	28.58	24.26	56.09	54.02	37.83	26.7433	49.3133	0.334	-1.58185	4.06414e-41	1.18247e-38	yes	down	36.1	28.55	33.78	89.97
evm.TU.HIC_ASM_3.1186	EVM_prediction_HIC_ASM_3.1186	-	no|no test	no|no test	no|no test	no|up	no|down	yes|down	no|up	no|down	yes|down	0.576	-0.795162	0.0546508	0.23544	no	down	67.1	109.25	90.94	155.31	115.78	84.86	89.0967	118.65	0.444	-1.17095	0.0038379	0.0270875	yes	down	79.31	56.83	46.14	155.31	115.78	84.86	60.76	118.65	0.563	-0.827521	0.261165	0.497781	no	down	91.61	99.62	27.5	100.05
evm.TU.HIC_ASM_3.1187	EVM_prediction_HIC_ASM_3.1187	-	no|no test	no|no test	no|no test	no|up	yes|down	yes|down	no|up	yes|down	yes|down	0.474	-1.07735	0.000525582	0.00964766	yes	down	2623.39	2380.95	2033.25	4148.15	3458.73	2475.64	2345.86	3360.84	0.3	-1.7382	4.73833e-09	3.38761e-07	yes	down	1294.77	1125.39	1539.18	4148.15	3458.73	2475.64	1319.78	3360.84	0.226	-2.14552	1.54469e-69	1.1368e-66	yes	down	987.38	1256.72	1222.95	4620.72
evm.TU.HIC_ASM_3.1192	EVM_prediction_HIC_ASM_3.1192	-	no|no test	no|no test	no|no test	no|down	no|down	no|down	no|up	no|down	yes|down	0.507	-0.981157	1.78259e-05	0.000720231	no	down	26.38	33.58	34.68	44.29	46.13	62.21	31.5467	50.8767	0.358	-1.48259	7.32312e-10	6.32958e-08	yes	down	25.04	18.72	25.73	44.29	46.13	62.21	23.1633	50.8767	0.819	-0.288123	0.0613268	0.19476	no	down	24.61	32.15	25.47	28.06
evm.TU.HIC_ASM_3.1193	EVM_prediction_HIC_ASM_3.1193	-	no|no test	no|no test	no|no test	no|up	no|up	no|down	no|up	yes|down	yes|down	0.332	-1.58944	0.000634736	0.011099	yes	down	0.46	0.49	0.93	1.69	1.11	1.78	0.626667	1.52667	0.231	-2.11459	5.59285e-07	1.93362e-05	yes	down	0.55	0.32	0.5	1.69	1.11	1.78	0.456667	1.52667	1.159	0.212555	0.65416	0.823728	no	up	0.81	1.38	0.51	0.64
evm.TU.HIC_ASM_3.1205	EVM_prediction_HIC_ASM_3.1205	-	no|down	no|up	yes|down	no|down	no|down	no|up	no|up	yes|down	yes|down	0.447	-1.16016	0.00147773	0.0208266	yes	down	867.92	1204.5	1976.9	1699.54	2031.51	3593.78	1349.77	2441.61	0.374	-1.41849	2.19299e-06	6.08181e-05	yes	down	1328.44	1064.91	1159.77	1699.54	2031.51	3593.78	1184.37	2441.61	0.883	-0.179014	0.296177	0.532778	no	down	1173.47	1703.5	1050.58	1261.51
evm.TU.HIC_ASM_3.1206	EVM_prediction_HIC_ASM_3.1206	-	no|down	no|up	yes|down	no|down	no|down	no|down	no|up	yes|down	yes|down	0.417	-1.26163	0.000325772	0.00668711	yes	down	1534.9	2296.47	3579.7	3812.67	4091.27	6754.62	2470.36	4886.19	0.374	-1.41865	1.14512e-07	5.22155e-06	yes	down	2712.24	2098.23	2341.44	3812.67	4091.27	6754.62	2383.97	4886.19	0.842	-0.247337	0.192919	0.417204	no	down	2321.7	3456.76	1890.49	2506.36
evm.TU.HIC_ASM_3.1245	EVM_prediction_HIC_ASM_3.1245	-	no|no test	no|no test	no|no test	no|down	yes|up	yes|up	no|up	no|up	no|down	1.423	0.50864	0.472085	0.734513	no	up	0.48	1.47	0.7	0.33	0.25	0.94	0.883333	0.506667	0.861	-0.2164	0.746311	0.892726	no	down	0.56	0.37	0.76	0.33	0.25	0.94	0.563333	0.506667	3.09	1.62745	0.00189628	0.0133133	yes	up	0.94	0.86	0.76	0.31
evm.TU.HIC_ASM_3.1265	EVM_prediction_HIC_ASM_3.1265	-	no|no test	no|no test	no|no test	no|up	yes|up	yes|up	no|down	no|up	no|up	1.748	0.806051	0.0129412	0.0926854	no	up	27.93	27.81	18.59	10.84	13.56	8.39	24.7767	10.93	1.957	0.968711	0.000142973	0.00192049	no	up	28.81	31.6	23.79	10.84	13.56	8.39	28.0667	10.93	2.212	1.14513	1.14467e-05	0.000152188	yes	up	28.97	22	30.7	7.83
evm.TU.HIC_ASM_3.1276	EVM_prediction_HIC_ASM_3.1276	-	no|no test	no|no test	no|no test	no|down	yes|down	no|down	no|down	no|down	no|up	0.649	-0.622933	0.51663	0.763078	no	down	0.44	0.79	0.3	1.26	0.6	0.15	0.51	0.67	1.418	0.504312	0.688775	0.863198	no	up	1.92	1.85	0	1.26	0.6	0.15	1.25667	0.67	0.177	-2.50053	0.00590455	0.0335019	yes	down	0.23	0.11	0.26	1.11
evm.TU.HIC_ASM_3.1278	EVM_prediction_HIC_ASM_3.1278	-	no|no test	no|no test	no|no test	no|down	yes|down	no|down	no|down	no|down	no|up	0.816	-0.292795	0.707162	0.872531	no	down	0.25	0.65	1.08	1.27	0.9	0.07	0.66	0.746667	1.626	0.701469	0.311108	0.585948	no	up	1.82	1.11	1.41	1.27	0.9	0.07	1.44667	0.746667	0.487	-1.03853	6.97959e-05	0.000764638	yes	down	0.78	0.8	1.08	1.38
evm.TU.HIC_ASM_3.128	EVM_prediction_HIC_ASM_3.128	-	no|no test	no|no test	no|no test	no|down	yes|down	yes|down	no|down	yes|down	no|down	0.478	-1.06455	4.20674e-05	0.00145182	yes	down	2.54	4.04	3.26	5.68	6.22	5.07	3.28	5.65667	0.557	-0.843589	0.000791475	0.00773575	no	down	4.9	2.97	4.26	5.68	6.22	5.07	4.04333	5.65667	0.444	-1.17265	3.21954e-08	6.67988e-07	yes	down	6.11	3.61	5.39	10.3
evm.TU.HIC_ASM_3.1333	EVM_prediction_HIC_ASM_3.1333	-	no|no test	no|no test	no|no test	no|down	yes|down	no|down	no|down	yes|down	no|down	0.413	-1.27518	0.00026517	0.00572176	yes	down	14.88	20.65	21.01	65.72	57.05	19.99	18.8467	47.5867	0.512	-0.967081	0.00660305	0.0413834	no	down	25.99	26.19	32.99	65.72	57.05	19.99	28.39	47.5867	0.447	-1.16257	8.74247e-17	4.97168e-15	yes	down	29.41	17.79	26.11	59.3
evm.TU.HIC_ASM_3.1337	EVM_prediction_HIC_ASM_3.1337	-	no|no test	no|no test	no|no test	no|down	no|up	no|up	no|down	no|up	yes|up	2.067	1.04738	0.440905	1	no	up	2.64	1.21	0	0.26	0.56	0.81	1.28333	0.543333	5.354	2.42069	0.00427185	0.0295383	yes	up	1.51	5.7	3	0.26	0.56	0.81	3.40333	0.543333	4.376	2.12955	0.0421754	0.150201	no	up	1.17	1.59	2.57	0.7
evm.TU.HIC_ASM_3.1361	EVM_prediction_HIC_ASM_3.1361	-	no|down	no|up	yes|down	no|no test	no|no test	no|no test	no|no test	no|no test	no|no test	0.597	-0.743228	0.0417412	0.199382	no	down	542.14	673.3	1060.94	696.4	817.95	1613.85	758.793	1042.73	0.513	-0.961836	0.00260245	0.0198169	no	down	760.01	659.62	664.29	696.4	817.95	1613.85	694.64	1042.73	1.232	0.300693	0.325692	0.56327	no	up	647.97	1067.29	586.22	513.46
evm.TU.HIC_ASM_3.1362	EVM_prediction_HIC_ASM_3.1362	-	no|no test	no|no test	no|no test	yes|down	no|down	no|up	no|down	no|down	no|down	0.463	-1.1117	0.320789	0.610187	no	down	1.46	2.41	15.67	6.65	6.55	20.95	6.51333	11.3833	0.549	-0.864025	0.318961	0.59402	no	down	13.86	2.4	8.18	6.65	6.55	20.95	8.14667	11.3833	0.53	-0.917167	0.007663	0.041129	no	down	2.83	4.69	4.09	6.97
evm.TU.HIC_ASM_3.1368	EVM_prediction_HIC_ASM_3.1368	-	no|no test	no|no test	no|no test	no|up	no|up	no|down	no|up	yes|up	no|up	2.618	1.38838	0.000410462	0.00795515	yes	up	17.58	9.94	9.57	3.71	3.46	4.21	12.3633	3.79333	1.867	0.900645	0.00239182	0.0185546	no	up	8.79	10.13	8.46	3.71	3.46	4.21	9.12667	3.79333	1.179	0.237089	0.386445	0.623416	no	up	7.93	9.94	10.15	6.91
evm.TU.HIC_ASM_3.1375	EVM_prediction_HIC_ASM_3.1375	-	no|no test	no|no test	no|no test	no|down	yes|down	no|down	no|down	no|down	no|down	0.5	-1.0011	0.277623	0.566873	no	down	0.56	0.5	1.31	1.64	1.35	0.05	0.79	1.01333	0.643	-0.636423	0.508882	0.752922	no	down	2.05	0.51	0.73	1.64	1.35	0.05	1.09667	1.01333	0.235	-2.08633	2.44394e-05	0.000303034	yes	down	1.24	0.2	0.74	2.72
evm.TU.HIC_ASM_3.1413	EVM_prediction_HIC_ASM_3.1413	-	no|no test	no|no test	no|no test	no|down	yes|down	no|down	no|down	no|down	no|down	0.334	-1.581	0.115988	0.36069	no	down	0.69	2.44	0	1.72	3.96	2.27	1.04333	2.65	0.88	-0.184821	0.742182	0.891049	no	down	3.11	4.45	1.28	1.72	3.96	2.27	2.94667	2.65	0.198	-2.33529	4.19544e-05	0.000486461	yes	down	0.52	0.69	1.4	2.61
evm.TU.HIC_ASM_3.1471	EVM_prediction_HIC_ASM_3.1471	-	no|no test	no|no test	no|no test	no|down	yes|down	yes|down	no|up	yes|down	yes|down	0.446	-1.16446	0.00346303	0.0380579	yes	down	20.55	49.86	28.38	73.2	80.01	30.11	32.93	61.1067	0.326	-1.61722	1.49229e-06	4.44312e-05	yes	down	24.5	21.54	29.92	73.2	80.01	30.11	25.32	61.1067	0.327	-1.61437	5.67483e-33	1.07572e-30	yes	down	19.4	26.72	25.06	72.42
evm.TU.HIC_ASM_3.1477	EVM_prediction_HIC_ASM_3.1477	-	yes|down	no|up	no|up	no|down	yes|down	yes|down	yes|up	no|down	yes|down	0.756	-0.403126	0.440881	0.711669	no	down	14.53	47.34	59.04	50.98	41.19	27.3	40.3033	39.8233	0.145	-2.78293	4.08181e-09	2.9733e-07	yes	down	7.27	4.56	8.67	50.98	41.19	27.3	6.83333	39.8233	0.105	-3.25255	2.01978e-14	9.12255e-13	yes	down	5.26	4.85	9.67	33.23
evm.TU.HIC_ASM_3.1485	EVM_prediction_HIC_ASM_3.1485	-	no|no test	no|no test	no|no test	no|down	yes|down	no|down	no|down	no|down	no|down	0.542	-0.884388	0.0398683	0.193458	no	down	2.49	4.07	4.72	7.77	7.34	1.95	3.76	5.68667	0.785	-0.349173	0.392729	0.664415	no	down	6.77	4.67	5.98	7.77	7.34	1.95	5.80667	5.68667	0.454	-1.13846	1.58742e-17	9.59428e-16	yes	down	4.97	4.14	4.42	7.4
evm.TU.HIC_ASM_3.149	EVM_prediction_HIC_ASM_3.149	-	no|no test	no|no test	no|no test	no|up	yes|down	yes|down	no|down	yes|down	yes|down	0.255	-1.9715	6.67649e-05	0.00209582	yes	down	0.63	0.95	1.28	3.93	4.53	0.99	0.953333	3.15	0.371	-1.43013	0.00176846	0.0147143	yes	down	1.51	1.65	1.35	3.93	4.53	0.99	1.50333	3.15	0.195	-2.35785	5.00692e-49	2.0507e-46	yes	down	1.31	1.21	1.76	6.64
evm.TU.HIC_ASM_3.150	EVM_prediction_HIC_ASM_3.150	-	no|no test	no|no test	no|no test	no|up	yes|down	yes|down	no|down	yes|down	yes|down	0.271	-1.88103	9.57178e-17	6.27643e-14	yes	down	6.43	6.66	8.63	21.24	21.96	20.82	7.24	21.34	0.384	-1.38217	1.68872e-13	3.69034e-11	yes	down	12.39	11.26	8.73	21.24	21.96	20.82	10.7933	21.34	0.243	-2.04125	5.58708e-41	1.58864e-38	yes	down	11.56	8.84	13.49	39.06
evm.TU.HIC_ASM_3.1533	EVM_prediction_HIC_ASM_3.1533	-	no|no test	no|no test	no|no test	no|up	yes|up	no|up	no|down	no|down	no|up	0.536	-0.899127	0.303621	0.592827	no	down	1.56	0.21	0.36	4.08	0.16	0.56	0.71	1.6	1.199	0.261713	0.686281	0.862142	no	up	0.6	0.64	0.51	4.08	0.16	0.56	0.583333	1.6	5.899	2.56049	0.00601116	0.033907	yes	up	0.15	1.92	5.11	1.4
evm.TU.HIC_ASM_3.1535	EVM_prediction_HIC_ASM_3.1535	-	no|no test	no|no test	no|no test	no|up	no|down	yes|down	no|up	no|down	yes|down	0.721	-0.471628	0.236329	0.523634	no	down	122.62	226.92	131.22	248.18	203.6	75.09	160.253	175.623	0.437	-1.19467	0.00335513	0.0245322	yes	down	102.29	76.15	128.49	248.18	203.6	75.09	102.31	175.623	0.571	-0.808504	1.93986e-13	7.82889e-12	no	down	148.51	189.39	165.85	213.65
evm.TU.HIC_ASM_3.1536	EVM_prediction_HIC_ASM_3.1536	-	no|no test	no|no test	no|no test	no|up	yes|down	yes|down	no|up	no|down	yes|down	0.749	-0.417201	0.249987	0.53696	no	down	32.82	47.32	27.17	49	58.58	19.82	35.77	42.4667	0.477	-1.06732	0.00710652	0.0439443	yes	down	26.44	15.73	31.49	49	58.58	19.82	24.5533	42.4667	0.436	-1.19813	2.90335e-12	1.0118e-10	yes	down	36.44	25.03	31.41	59.7
evm.TU.HIC_ASM_3.1537	EVM_prediction_HIC_ASM_3.1537	-	no|no test	no|no test	no|no test	no|up	no|down	no|down	yes|up	no|up	yes|down	1.388	0.472865	0.116064	0.36069	no	up	31.07	20.33	21.26	19.14	14.21	8.38	24.22	13.91	0.498	-1.00691	0.000432824	0.00479709	yes	down	8.39	9.16	8.96	19.14	14.21	8.38	8.83667	13.91	0.769	-0.378818	0.0458159	0.159356	no	down	16.21	11.96	12.03	12.27
evm.TU.HIC_ASM_3.1538	EVM_prediction_HIC_ASM_3.1538	-	no|no test	no|no test	no|no test	no|up	no|down	no|down	yes|up	no|up	yes|down	1.121	0.165163	0.635054	0.835158	no	up	61.54	77.45	63.75	75.43	50.39	23.51	67.58	49.7767	0.428	-1.22438	0.00129204	0.0114198	yes	down	27.33	20.69	33.03	75.43	50.39	23.51	27.0167	49.7767	0.827	-0.273894	0.0520811	0.174361	no	down	45.15	48.77	55.41	43.1
evm.TU.HIC_ASM_3.1540	EVM_prediction_HIC_ASM_3.1540	-	no|no test	no|no test	no|no test	no|down	no|down	no|down	no|up	yes|down	no|down	0.326	-1.61603	0.000466483	0.00876736	yes	down	27.4	24.63	23.23	95.53	77.98	17.03	25.0867	63.5133	0.323	-1.63024	0.0139303	0.0735374	no	down	25.26	23.96	28.84	95.53	77.98	17.03	26.02	63.5133	0.589	-0.764519	1.61458e-07	3.03759e-06	no	down	29.64	22.88	28.74	35.16
evm.TU.HIC_ASM_3.1553	EVM_prediction_HIC_ASM_3.1553	-	no|no test	no|no test	no|no test	no|down	no|up	no|up	no|up	yes|up	no|up	2.131	1.0912	0.000215371	0.00501386	yes	up	3.25	4.05	4.62	1.58	1.88	1.29	3.97333	1.58333	1.907	0.931265	0.000165111	0.00216571	no	up	3.34	4.07	4.03	1.58	1.88	1.29	3.81333	1.58333	1.599	0.677148	0.00892009	0.0464997	no	up	4.13	2.98	4.16	1.65
evm.TU.HIC_ASM_3.1594	EVM_prediction_HIC_ASM_3.1594	-	no|no test	no|no test	no|no test	no|up	no|up	no|up	no|up	yes|up	no|up	13.696	3.7757	0.00292014	0.0337245	yes	up	0.16	0.23	2.7	0.06	0.04	0.08	1.03	0.06	2.504	1.32425	0.230765	1	no	up	0.21	0.15	0.22	0.06	0.04	0.08	0.193333	0.06	2.512	1.32865	0.328491	1	no	up	0.14	0.09	0.33	0
evm.TU.HIC_ASM_3.1640	EVM_prediction_HIC_ASM_3.1640	-	no|no test	no|no test	no|no test	no|up	yes|down	no|down	no|down	no|down	no|up	0.831	-0.267172	0.727994	0.885067	no	down	0.32	1.34	0.95	1.41	0.74	0.14	0.87	0.763333	1.112	0.152904	0.819355	0.925157	no	up	1.68	1.26	1.33	1.41	0.74	0.14	1.42333	0.763333	0.428	-1.22346	0.000541141	0.0045316	yes	down	1.16	0.91	0.91	1.94
evm.TU.HIC_ASM_3.167	EVM_prediction_HIC_ASM_3.167	-	no|no test	no|no test	no|no test	no|down	yes|down	no|down	no|up	no|down	no|down	0.561	-0.833807	0.0405145	0.19582	no	down	15.49	34.58	14.74	26.72	49.41	20.06	21.6033	32.0633	0.515	-0.957341	0.0107676	0.0605391	no	down	29.09	13.55	19.95	26.72	49.41	20.06	20.8633	32.0633	0.446	-1.16571	3.94399e-20	3.00873e-18	yes	down	15.6	18.01	18.39	31.89
evm.TU.HIC_ASM_3.199	EVM_prediction_HIC_ASM_3.199	-	no|no test	no|no test	no|no test	no|up	yes|up	no|up	no|up	no|up	no|up	3.253	1.70173	0.0854645	0.303471	no	up	2.66	0.81	0.73	0.43	0.59	0	1.4	0.34	2.086	1.06056	0.291051	0.568841	no	up	0.96	1.5	0.36	0.43	0.59	0	0.94	0.34	4.134	2.04751	0.00407238	0.0248051	yes	up	0.97	0.98	1.45	0.19
evm.TU.HIC_ASM_3.213	EVM_prediction_HIC_ASM_3.213	-	no|no test	no|no test	no|no test	no|up	yes|down	yes|down	no|up	no|down	no|down	0.679	-0.55935	0.170138	0.445858	no	down	1.72	2.12	1.93	3.19	2.7	1.12	1.92333	2.33667	0.533	-0.908713	0.0463728	0.175462	no	down	1.83	1.02	1.92	3.19	2.7	1.12	1.59	2.33667	0.494	-1.0176	6.57138e-05	0.000724996	yes	down	2.19	1.64	2.37	3.07
evm.TU.HIC_ASM_3.247	EVM_prediction_HIC_ASM_3.247	-	no|no test	no|no test	no|no test	no|down	no|down	no|down	no|down	yes|down	no|down	0.313	-1.67547	0.000609666	0.0107884	yes	down	21.34	36.87	20.19	80.24	58.18	63.64	26.1333	67.3533	0.565	-0.824826	0.0149446	0.0775774	no	down	42.86	48.35	42.18	80.24	58.18	63.64	44.4633	67.3533	0.682	-0.553015	0.21642	0.446289	no	down	39.74	45.55	15.99	48.87
evm.TU.HIC_ASM_3.261	EVM_prediction_HIC_ASM_3.261	-	no|no test	no|no test	no|no test	no|down	yes|down	no|down	no|down	no|down	no|up	0.798	-0.325438	0.833672	1	no	down	0	1.32	2.38	2.61	1.05	0	1.23333	1.22	2.687	1.42621	0.145982	0.378077	no	up	6.42	3.19	2.78	2.61	1.05	0	4.13	1.22	0.354	-1.49928	0.00591731	0.0335135	yes	down	4	0.97	1.91	5.77
evm.TU.HIC_ASM_3.263	EVM_prediction_HIC_ASM_3.263	-	no|no test	no|no test	no|no test	no|up	no|down	yes|down	no|down	no|down	no|down	0.466	-1.10053	0.235413	0.522288	no	down	3.27	4.37	5.31	14.64	5.29	0.85	4.31667	6.92667	0.554	-0.852123	0.377797	0.652302	no	down	5.19	2.1	7.18	14.64	5.29	0.85	4.82333	6.92667	0.765	-0.3859	0.299159	0.53589	no	down	9.26	7.81	14.33	11.61
evm.TU.HIC_ASM_3.296_evm.TU.HIC_ASM_3.295	MERGED%3A%20EVM_prediction_HIC_ASM_3.296%3B%20EVM_prediction_HIC_ASM_3.295	-	no|no test	no|no test	no|no test	no|down	yes|down	no|down	no|down	yes|down	no|down	0.142	-2.8167	0.000168447	0.00419175	yes	down	0.13	0.13	0.21	1.31	1.09	0.17	0.156667	0.856667	0.255	-1.96901	0.0101483	0.058072	no	down	0.34	0.4	0.11	1.31	1.09	0.17	0.283333	0.856667	0.139	-2.85085	4.99089e-17	2.90424e-15	yes	down	0.39	0.19	0.25	1.69
evm.TU.HIC_ASM_3.314	EVM_prediction_HIC_ASM_3.314	-	no|no test	no|no test	no|no test	no|down	no|up	no|up	no|up	yes|up	yes|up	3.238	1.69524	0.000280783	0.00600377	yes	up	26.77	26.84	16.59	5.83	6.45	5.36	23.4	5.88	2.657	1.40966	9.90457e-05	0.00140754	yes	up	15.59	21.43	19.1	5.83	6.45	5.36	18.7067	5.88	1.839	0.87922	0.0605949	0.193393	no	up	22.99	13.59	20.38	6.28
evm.TU.HIC_ASM_3.343	EVM_prediction_HIC_ASM_3.343	-	no|no test	no|no test	no|no test	no|down	no|down	no|up	no|up	no|down	yes|down	0.624	-0.680727	0.00845656	0.0700441	no	down	34.01	40.14	52.6	43.76	49.15	70	42.25	54.3033	0.491	-1.02696	6.41333e-06	0.000151748	yes	down	32.59	31.42	35.13	43.76	49.15	70	33.0467	54.3033	0.977	-0.0337116	0.866078	0.940735	no	down	33.77	47.14	28.84	30.71
evm.TU.HIC_ASM_3.374	EVM_prediction_HIC_ASM_3.374	-	no|no test	no|no test	no|no test	no|down	no|down	no|down	no|up	no|down	yes|down	0.545	-0.876205	0.00313361	0.0355634	no	down	3.02	3.22	4.99	7.28	5.52	4.25	3.74333	5.68333	0.464	-1.10807	8.89638e-06	0.00019589	yes	down	3.86	2.91	3.45	7.28	5.52	4.25	3.40667	5.68333	0.598	-0.742908	4.13032e-06	6.0865e-05	no	down	3.97	4.17	3.67	5.49
evm.TU.HIC_ASM_3.379	EVM_prediction_HIC_ASM_3.379	-	no|no test	no|no test	no|no test	no|down	yes|down	no|down	no|down	no|down	no|down	0.547	-0.869255	0.164983	0.437594	no	down	1.2	2.98	5.76	7.01	5.79	1.99	3.31333	4.93	0.722	-0.470217	0.29689	0.574822	no	down	5.19	4.67	3.81	7.01	5.79	1.99	4.55667	4.93	0.436	-1.19664	0.0010092	0.00779867	yes	down	3.23	2.15	3.27	4.97
evm.TU.HIC_ASM_3.400	EVM_prediction_HIC_ASM_3.400	-	no|down	no|up	yes|down	no|down	no|up	no|up	no|up	no|down	yes|down	0.55	-0.861701	0.0189257	0.120174	no	down	109.66	118.52	197.92	165.86	169.96	325.02	142.033	220.28	0.471	-1.08768	0.00087989	0.0083669	yes	down	172.3	130.54	126.01	165.86	169.96	325.02	142.95	220.28	1.193	0.254406	0.474506	0.69915	no	up	136.38	210.57	125.87	103.48
evm.TU.HIC_ASM_3.415	EVM_prediction_HIC_ASM_3.415	-	no|no test	no|no test	no|no test	no|up	no|down	yes|down	no|down	no|down	no|down	0.539	-0.89295	0.00016909	0.00419278	no	down	4.65	5.16	7.29	10.32	8.81	8.99	5.7	9.37333	0.581	-0.78226	0.000107022	0.00151163	no	down	7.45	5.69	7.22	10.32	8.81	8.99	6.78667	9.37333	0.515	-0.956845	1.58367e-07	2.98843e-06	no	down	7.71	5.63	5.4	12.47
evm.TU.HIC_ASM_3.508	EVM_prediction_HIC_ASM_3.508	-	no|no test	no|no test	no|no test	no|up	no|up	no|up	no|down	no|up	yes|up	1.847	0.885107	0.000889523	0.0141688	no	up	3.18	1.8	2.24	0.95	1.01	1.22	2.40667	1.06	2.014	1.01015	5.83202e-07	2.01031e-05	yes	up	2.88	3.35	2.28	0.95	1.01	1.22	2.83667	1.06	1.354	0.437058	0.00703072	0.0383943	no	up	2.49	2.55	2.95	1.48
evm.TU.HIC_ASM_3.515	EVM_prediction_HIC_ASM_3.515	-	no|no test	no|no test	no|no test	no|up	yes|down	yes|down	no|down	yes|down	yes|down	0.175	-2.51429	1.87664e-16	1.1075e-13	yes	down	3.09	3.51	4.72	21.71	21.38	10.19	3.77333	17.76	0.299	-1.74122	9.83526e-09	6.50925e-07	yes	down	8.65	7.18	5.1	21.71	21.38	10.19	6.97667	17.76	0.183	-2.44997	1.28567e-46	5.02657e-44	yes	down	8.87	5.19	7.87	36.2
evm.TU.HIC_ASM_3.525	EVM_prediction_HIC_ASM_3.525	-	no|down	no|up	yes|down	no|down	no|down	no|down	no|up	yes|down	yes|down	0.353	-1.50322	4.43225e-09	5.81265e-07	yes	down	1478.01	1627.05	2141.52	2959.96	3345.31	5451.34	1748.86	3918.87	0.293	-1.77304	3.01997e-12	5.22049e-10	yes	down	1427.49	1280.94	1541.24	2959.96	3345.31	5451.34	1416.56	3918.87	0.689	-0.53772	0.00117571	0.00888243	no	down	1501.09	1968.65	1280.22	2105.9
evm.TU.HIC_ASM_3.556	EVM_prediction_HIC_ASM_3.556	-	no|no test	no|no test	no|no test	no|down	yes|down	no|down	no|up	no|down	yes|down	0.402	-1.31405	0.0094909	0.0759895	no	down	0.6	0.79	1.52	2.34	2.5	1.08	0.97	1.97333	0.277	-1.85296	1.63943e-05	0.000323474	yes	down	0.6	0.62	0.86	2.34	2.5	1.08	0.693333	1.97333	0.461	-1.1174	0.000160414	0.00159661	yes	down	0.91	0.94	1.14	1.87
evm.TU.HIC_ASM_3.561	EVM_prediction_HIC_ASM_3.561	-	no|down	no|up	yes|down	no|no test	no|no test	no|no test	no|no test	no|no test	no|no test	0.531	-0.914385	0.00176297	0.023619	no	down	21.85	28.19	31.94	32.76	41.27	46	27.3267	40.01	0.569	-0.812555	9.50669e-05	0.00136439	no	down	36.94	26.94	33.05	32.76	41.27	46	32.31	40.01	1	-5.97692e-05	0.999694	0.999854	no	down	25.87	42	25.88	21.71
evm.TU.HIC_ASM_3.563	EVM_prediction_HIC_ASM_3.563	-	no|up	no|up	yes|down	no|down	no|up	no|up	no|up	no|down	yes|down	0.537	-0.895667	0.00701947	0.0610094	no	down	12.65	16.58	22.84	17.03	21.48	37.18	17.3567	25.23	0.494	-1.01825	0.000936008	0.00881369	yes	down	20.19	17.45	14.34	17.03	21.48	37.18	17.3267	25.23	1.159	0.213353	0.220185	0.451323	no	up	16.58	24.64	19.08	13.75
evm.TU.HIC_ASM_3.564	EVM_prediction_HIC_ASM_3.564	-	no|no test	no|no test	no|no test	no|down	no|up	no|up	no|down	yes|down	no|down	0.496	-1.0117	9.72509e-05	0.0028144	yes	down	5.79	8.42	8.75	15.61	11.55	10.82	7.65333	12.66	0.602	-0.733097	0.000204183	0.00256769	no	down	10.69	9.51	9.34	15.61	11.55	10.82	9.84667	12.66	1.24	0.310252	0.233247	0.467053	no	up	8.35	14.73	7.99	6.18
evm.TU.HIC_ASM_3.596	EVM_prediction_HIC_ASM_3.596	-	no|no test	no|no test	no|no test	no|up	no|up	no|up	no|up	yes|up	no|up	2.418	1.27365	0.00242751	0.0295231	yes	up	1.79	0.92	1.77	0.85	0.44	1.02	1.49333	0.77	1.549	0.631281	0.0870346	0.271634	no	up	0.94	1.14	0.77	0.85	0.44	1.02	0.95	0.77	1.447	0.533294	0.179599	0.398468	no	up	4.04	1.65	0.64	0.58
evm.TU.HIC_ASM_3.650	EVM_prediction_HIC_ASM_3.650	-	no|no test	no|no test	no|no test	no|down	no|down	no|down	no|down	yes|down	yes|down	0.364	-1.45644	0.000152577	0.00389803	yes	down	20.74	44.57	39.25	98.95	98.8	37.79	34.8533	78.5133	0.405	-1.30419	0.00158645	0.0135288	yes	down	52.14	22.16	46.59	98.95	98.8	37.79	40.2967	78.5133	0.643	-0.636028	4.31275e-07	7.53587e-06	no	down	57.11	43.55	53.23	64.03
evm.TU.HIC_ASM_3.667	EVM_prediction_HIC_ASM_3.667	-	no|no test	no|no test	no|no test	no|down	yes|down	yes|down	no|down	no|down	no|down	0.522	-0.938931	0.0815914	0.295696	no	down	1.3	0.9	0.43	1.18	1.68	1.27	0.876667	1.37667	0.711	-0.492968	0.192771	0.44905	no	down	1.43	1.26	1.06	1.18	1.68	1.27	1.25	1.37667	0.359	-1.47864	0.000609258	0.00503795	yes	down	0.7	0.85	0.79	1.75
evm.TU.HIC_ASM_3.681	EVM_prediction_HIC_ASM_3.681	-	no|no test	no|no test	no|no test	no|up	yes|down	yes|down	no|down	yes|down	yes|down	0.319	-1.64706	1.82206e-06	0.000116238	yes	down	1.23	0.36	0.6	1.5	1.6	1.25	0.73	1.45	0.386	-1.37185	1.26748e-06	3.87333e-05	yes	down	0.99	0.61	0.62	1.5	1.6	1.25	0.74	1.45	0.266	-1.91062	1.79916e-14	8.23385e-13	yes	down	0.88	0.68	1.13	3.1
evm.TU.HIC_ASM_3.682	EVM_prediction_HIC_ASM_3.682	-	no|no test	no|no test	no|no test	no|up	no|down	no|down	no|up	no|down	yes|down	0.425	-1.23494	0.0181473	0.116988	no	down	1.3	1.32	1.13	2.39	2.3	2.31	1.25	2.33333	0.376	-1.40986	0.00302338	0.0223607	yes	down	1.37	0.95	0.96	2.39	2.3	2.31	1.09333	2.33333	0.698	-0.519199	0.327862	0.565231	no	down	1.69	2.13	2.04	4.04
evm.TU.HIC_ASM_3.683	EVM_prediction_HIC_ASM_3.683	-	no|no test	no|no test	no|no test	no|down	no|down	no|down	no|up	yes|down	yes|down	0.499	-1.00197	2.38854e-07	2.05781e-05	yes	down	289.42	338.01	358.99	550.27	439.38	595.58	328.807	528.41	0.372	-1.42478	7.44602e-15	2.156e-12	yes	down	259.72	233.21	256.08	550.27	439.38	595.58	249.67	528.41	0.746	-0.422595	0.0215186	0.0918334	no	down	319.48	316.92	195.87	360.28
evm.TU.HIC_ASM_3.723_evm.TU.HIC_ASM_3.721_evm.TU.HIC_ASM_3.722_evm.TU.HIC_ASM_3.727	MERGED%3A%20EVM_prediction_HIC_ASM_3.723%3B%20EVM_prediction_HIC_ASM_3.721%3B%20EVM_prediction_HIC_ASM_3.722%3B%20EVM_prediction_HIC_ASM_3.727	-	no|no test	no|no test	no|no test	no|up	no|up	no|up	no|up	yes|up	no|up	2.373	1.24642	0.000981838	0.0152683	yes	up	31.02	4.58	52.98	2.03	3.2	23.21	29.5267	9.48	1.897	0.923624	0.00343863	0.0249538	no	up	38.1	29.3	7.72	2.03	3.2	23.21	25.04	9.48	1.677	0.746029	0.0362409	0.134663	no	up	8.93	43.63	16.43	9.57
evm.TU.HIC_ASM_3.740	EVM_prediction_HIC_ASM_3.740	-	no|no test	no|no test	no|no test	no|up	no|down	yes|down	no|up	no|up	no|down	1.377	0.461597	0.23185	0.517692	no	up	225.42	82.29	72.45	90.51	74.75	57.86	126.72	74.3733	0.68	-0.555992	0.00369847	0.0264092	no	down	55.83	73.34	65.32	90.51	74.75	57.86	64.83	74.3733	0.467	-1.09836	0.0359227	0.133916	no	down	87.43	64.11	68.49	84.89
evm.TU.HIC_ASM_3.756	EVM_prediction_HIC_ASM_3.756	-	no|no test	no|no test	no|no test	no|down	no|down	no|down	no|down	no|up	yes|up	1.38	0.464674	0.704922	0.870784	no	up	20.85	4.26	1.64	6.44	1.39	7.71	8.91667	5.18	3.654	1.86951	0.00683378	0.0426449	yes	up	21.24	17.93	26.38	6.44	1.39	7.71	21.85	5.18	0.788	-0.343681	0.629399	0.807569	no	down	18.68	3.51	9.53	8.79
evm.TU.HIC_ASM_3.764	EVM_prediction_HIC_ASM_3.764	-	no|no test	no|no test	no|no test	no|down	yes|down	no|down	no|up	no|down	no|down	0.768	-0.380062	0.0937487	0.319249	no	down	1.24	1.12	1.44	1.19	1.63	1.25	1.26667	1.35667	0.755	-0.406029	0.0470496	0.177114	no	down	1.49	1.44	1.08	1.19	1.63	1.25	1.33667	1.35667	0.481	-1.05624	1.74014e-08	3.77967e-07	yes	down	0.99	1.25	0.97	1.97
evm.TU.HIC_ASM_3.775	EVM_prediction_HIC_ASM_3.775	-	no|no test	no|no test	no|no test	no|up	yes|down	yes|down	no|down	no|down	no|down	0.646	-0.629729	0.25493	0.542151	no	down	2.44	4.08	3.12	5.12	5.96	1.25	3.21333	4.11	0.816	-0.293962	0.642923	0.839402	no	down	5.22	1.7	5.6	5.12	5.96	1.25	4.17333	4.11	0.483	-1.05119	0.000651562	0.00533794	yes	down	6.85	2.95	4.9	10.48
evm.TU.HIC_ASM_3.808	EVM_prediction_HIC_ASM_3.808	-	no|down	no|up	yes|down	no|down	no|down	no|up	no|up	yes|down	yes|down	0.493	-1.02064	0.00126916	0.0186086	yes	down	26.54	21.6	36.62	34.14	39.02	65.94	28.2533	46.3667	0.431	-1.21302	2.51773e-05	0.00045717	yes	down	24.19	29.76	23.55	34.14	39.02	65.94	25.8333	46.3667	0.949	-0.0748812	0.775567	0.891271	no	down	17.73	36.65	17.79	20.24
evm.TU.HIC_ASM_3.861	EVM_prediction_HIC_ASM_3.861	-	no|no test	no|no test	no|no test	no|down	yes|down	no|down	no|up	no|down	yes|down	0.469	-1.09339	0.00578844	0.0540942	no	down	7.16	16.28	11.04	26.8	24.24	9.5	11.4933	20.18	0.405	-1.30418	0.00165242	0.0139289	yes	down	12.19	5.97	13.08	26.8	24.24	9.5	10.4133	20.18	0.414	-1.27354	5.42151e-15	2.62901e-13	yes	down	14.91	9.17	12.67	26.34
evm.TU.HIC_ASM_3.922	EVM_prediction_HIC_ASM_3.922	-	no|no test	no|no test	no|no test	no|down	yes|up	yes|up	no|up	yes|up	yes|up	8.611	3.10611	4.31848e-14	1.54458e-11	yes	up	14.6	10.87	19.8	2.06	1.15	0.93	15.09	1.38	6.228	2.63887	1.49827e-13	3.33711e-11	yes	up	11.72	11.96	9.92	2.06	1.15	0.93	11.2	1.38	4.093	2.03312	1.87286e-09	4.72405e-08	yes	up	10.22	10.64	18.71	4.04
evm.TU.HIC_ASM_3.956	EVM_prediction_HIC_ASM_3.956	-	no|no test	no|no test	no|no test	no|up	no|down	yes|down	no|down	no|up	no|up	1.343	0.425823	0.40354	0.681204	no	up	1.12	1.01	1.59	1.04	1.11	0.51	1.24	0.886667	1.783	0.834516	0.0580855	0.205796	no	up	2.03	1.87	1.5	1.04	1.11	0.51	1.8	0.886667	0.852	-0.231635	0.351599	0.589264	no	down	1.55	1.53	2.11	1.91
evm.TU.HIC_ASM_3.967	EVM_prediction_HIC_ASM_3.967	-	no|no test	no|no test	no|no test	no|down	yes|up	no|up	no|down	no|up	no|up	3.775	1.91636	0.0562362	1	no	up	7.68	6.29	5.39	1.7	2.23	0	6.45333	1.31	4.333	2.11533	0.012379	1	no	up	5.79	8.03	6.81	1.7	2.23	0	6.87667	1.31	7.608	2.92754	0.0057279	0.0327671	yes	up	3.53	7.78	5.44	0
evm.TU.HIC_ASM_3.971	EVM_prediction_HIC_ASM_3.971	-	no|no test	no|no test	no|no test	no|up	no|down	yes|down	no|up	yes|down	yes|down	0.492	-1.02193	0.00460057	0.0459395	yes	down	67.95	83.57	64.61	168.94	127.2	57.64	72.0433	117.927	0.462	-1.11286	0.00453173	0.0310571	yes	down	76.13	47.16	79.93	168.94	127.2	57.64	67.74	117.927	0.516	-0.954159	3.43425e-08	7.09008e-07	no	down	88.35	77.7	81.24	127.36
evm.TU.HIC_ASM_3.987	EVM_prediction_HIC_ASM_3.987	-	no|no test	no|no test	no|no test	no|down	no|up	yes|up	no|up	no|down	no|down	0.907	-0.140246	0.88407	1	no	down	18.11	8.37	4.63	8.01	9.59	11.08	10.37	9.56	0.913	-0.1321	0.882743	1	no	down	7.35	16.94	3.38	8.01	9.59	11.08	9.22333	9.56	4.757	2.24991	0.0107786	0.0540483	no	up	36.12	42.6	10.78	2.7
evm.TU.HIC_ASM_3.988	EVM_prediction_HIC_ASM_3.988	-	yes|up	yes|up	yes|down	no|down	yes|up	yes|up	no|up	no|down	no|down	0.599	-0.738767	0.0596314	0.249055	no	down	15.05	12.61	18.14	13.7	13.55	31.35	15.2667	19.5333	0.539	-0.892151	0.0259775	0.114968	no	down	18.85	14.1	11.97	13.7	13.55	31.35	14.9733	19.5333	3.47	1.79477	6.23637e-15	3.01248e-13	yes	up	29.26	46.81	25.45	8.56
evm.TU.HIC_ASM_4.1001	EVM_prediction_HIC_ASM_4.1001	-	no|no test	no|no test	no|no test	no|down	no|down	no|up	no|up	yes|up	no|up	2.064	1.04543	0.00355747	0.0386637	yes	up	4.25	2.78	3.81	1.74	1.6	0.93	3.61333	1.42333	1.96	0.970881	0.00133866	0.0117369	no	up	3.4	3.97	3.46	1.74	1.6	0.93	3.61	1.42333	0.988	-0.0174401	0.945466	0.977419	no	down	3.15	4.3	3.24	2.9
evm.TU.HIC_ASM_4.1018	EVM_prediction_HIC_ASM_4.1018	-	no|no test	no|no test	no|no test	no|down	no|up	no|up	no|down	no|up	yes|up	1.14	0.189052	0.736675	0.888449	no	up	0.21	0.45	0.53	0.17	0.5	0.21	0.396667	0.293333	5.043	2.33431	0.000562518	0.00595529	yes	up	4.09	0.72	0.9	0.17	0.5	0.21	1.90333	0.293333	1.138	0.186858	0.63179	0.809205	no	up	1.24	0.46	0.61	0.52
evm.TU.HIC_ASM_4.1063	EVM_prediction_HIC_ASM_4.1063	-	no|no test	no|no test	no|no test	no|down	no|down	no|down	no|down	yes|down	no|down	0.482	-1.05375	1.12919e-06	8.1267e-05	yes	down	49.57	56.57	67.3	88.81	89.17	116.69	57.8133	98.2233	0.515	-0.95643	1.84365e-08	1.08945e-06	no	down	62.02	63.71	69.39	88.81	89.17	116.69	65.04	98.2233	0.75	-0.415613	5.51268e-05	0.000620784	no	down	71.57	72.94	56.99	75.68
evm.TU.HIC_ASM_4.1064	EVM_prediction_HIC_ASM_4.1064	-	no|no test	no|no test	no|no test	no|down	yes|down	no|down	no|down	yes|down	no|down	0.214	-2.22499	0.000870037	0.0139525	yes	down	4.63	8.19	2.05	28.46	17.45	10.66	4.95667	18.8567	0.499	-1.00386	0.0717702	0.239897	no	down	16.14	11.89	6.12	28.46	17.45	10.66	11.3833	18.8567	0.384	-1.38149	0.00464667	0.027568	yes	down	7.8	12.75	6.73	9.37
evm.TU.HIC_ASM_4.1095	EVM_prediction_HIC_ASM_4.1095	-	no|no test	no|no test	no|no test	no|down	yes|down	yes|down	no|up	no|down	no|down	0.734	-0.446234	0.0511497	0.225913	no	down	19.83	16.36	18.34	23.64	23.56	13.71	18.1767	20.3033	0.702	-0.50963	0.0720994	0.24065	no	down	19.86	13.26	21.41	23.64	23.56	13.71	18.1767	20.3033	0.442	-1.17763	9.08667e-19	6.17844e-17	yes	down	15.97	17.38	17.77	29.07
evm.TU.HIC_ASM_4.1097	EVM_prediction_HIC_ASM_4.1097	-	no|no test	no|no test	no|no test	no|down	no|down	no|down	no|up	yes|down	yes|down	0.375	-1.41648	0.00157804	0.0218716	yes	down	1.12	2.09	1.65	2.17	2.71	5.68	1.62	3.52	0.321	-1.63939	0.000218196	0.00269519	yes	down	1.64	1.04	1.73	2.17	2.71	5.68	1.47	3.52	0.758	-0.400127	0.140601	0.341167	no	down	1.94	2.14	1.31	2.11
evm.TU.HIC_ASM_4.1112	EVM_prediction_HIC_ASM_4.1112	-	no|no test	no|no test	no|no test	no|up	no|up	no|up	no|up	yes|up	no|up	2.151	1.10524	1.20602e-07	1.15729e-05	yes	up	9.54	5.44	7.52	2.71	2.47	3.82	7.5	3	1.999	0.998959	8.03562e-12	1.22459e-09	no	up	6.82	9.02	5.63	2.71	2.47	3.82	7.15667	3	1.469	0.554687	7.38094e-05	0.000801588	no	up	6.24	7.03	8.55	6.32
evm.TU.HIC_ASM_4.1121	EVM_prediction_HIC_ASM_4.1121	-	no|no test	no|no test	no|no test	no|up	yes|down	yes|down	no|down	no|down	no|down	0.677	-0.562699	0.0685261	0.271199	no	down	19.17	26.03	16.43	26.12	24.89	22.64	20.5433	24.55	0.768	-0.38033	0.0605339	0.21252	no	down	23.57	25.21	21.04	26.12	24.89	22.64	23.2733	24.55	0.45	-1.15292	2.42753e-08	5.15633e-07	yes	down	19.76	17.2	20.15	42.56
evm.TU.HIC_ASM_4.1193	EVM_prediction_HIC_ASM_4.1193	-	no|no test	no|no test	no|no test	no|up	yes|down	yes|down	no|up	no|down	yes|down	0.474	-1.07673	0.0310116	0.163699	no	down	8.8	7.82	5.97	17.15	15.77	5.23	7.53	12.7167	0.326	-1.6168	0.000888853	0.00843827	yes	down	4.99	4.55	5.86	17.15	15.77	5.23	5.13333	12.7167	0.469	-1.09162	0.000561311	0.00468796	yes	down	6.36	5.42	9.45	11.39
evm.TU.HIC_ASM_4.1201	EVM_prediction_HIC_ASM_4.1201	-	no|no test	no|no test	no|no test	no|down	yes|up	yes|up	no|down	no|up	yes|up	4.629	2.21085	0.00755015	0.0641573	no	up	0.61	4.71	13.57	0.96	1.48	0.88	6.29667	1.10667	5.444	2.4448	0.00378419	0.0267736	yes	up	17.24	0.89	4.59	0.96	1.48	0.88	7.57333	1.10667	123.592	6.94944	7.76892e-22	6.65732e-20	yes	up	47.88	35.55	16.4	0.25
evm.TU.HIC_ASM_4.1202	EVM_prediction_HIC_ASM_4.1202	-	no|no test	no|no test	no|no test	no|down	yes|up	yes|up	no|down	no|up	no|up	2.147	1.10233	0.358876	0.644573	no	up	0	12.83	16.54	3.01	5.73	1.72	9.79	3.48667	2.874	1.5231	0.15755	0.397028	no	up	25.57	0.81	6.6	3.01	5.73	1.72	10.9933	3.48667	56.441	5.81867	4.85324e-17	2.83733e-15	yes	up	98.3	50.18	47.4	0
evm.TU.HIC_ASM_4.1203	EVM_prediction_HIC_ASM_4.1203	-	no|no test	no|no test	no|no test	no|down	yes|up	yes|up	no|down	no|down	no|up	0.982	-0.0262296	0.993427	1	no	down	0	1.72	1.68	1.98	0	0	1.13333	0.66	5.922	2.56604	0.256252	1	no	up	15.42	0	2.54	1.98	0	0	5.98667	0.66	42.681	5.41553	0.000338488	0.00300983	yes	up	31	25.17	5.87	0
evm.TU.HIC_ASM_4.1205	EVM_prediction_HIC_ASM_4.1205	-	no|no test	no|no test	no|no test	no|down	yes|up	yes|up	no|down	no|up	no|up	1.391	0.4763	0.767473	0.903509	no	up	0.02	3.57	10.92	3.31	4.58	0.66	4.83667	2.85	1.728	0.789479	0.530307	0.768087	no	up	14.54	0.66	3.36	3.31	4.58	0.66	6.18667	2.85	38.898	5.28161	1.57125e-79	1.40414e-76	yes	up	36.38	20.03	19.47	0.29
evm.TU.HIC_ASM_4.1253	EVM_prediction_HIC_ASM_4.1253	-	no|no test	no|no test	no|no test	no|up	no|up	no|down	no|down	no|up	yes|up	3.4	1.76563	0.163655	0.435835	no	up	0.06	3.06	2.83	0.86	0.6	0	1.98333	0.486667	6.45	2.68926	0.000562463	0.00595529	yes	up	6.07	2.85	3.08	0.86	0.6	0	4	0.486667	1.341	0.423165	0.313977	0.550919	no	up	3.41	2.25	2.05	1.67
evm.TU.HIC_ASM_4.1258	EVM_prediction_HIC_ASM_4.1258	-	no|no test	no|no test	no|no test	no|up	yes|down	yes|down	no|up	yes|down	yes|down	0.416	-1.26595	0.00112991	0.0170689	yes	down	7.63	9.14	7.61	22.24	20.85	6.22	8.12667	16.4367	0.377	-1.40857	0.000798403	0.00778685	yes	down	10.3	5.42	10.37	22.24	20.85	6.22	8.69667	16.4367	0.394	-1.34192	9.50722e-20	6.99675e-18	yes	down	10.12	9.01	8.95	25.04
evm.TU.HIC_ASM_4.1260	EVM_prediction_HIC_ASM_4.1260	-	no|no test	no|no test	no|no test	no|down	yes|down	yes|down	no|down	yes|down	yes|down	0.233	-2.10019	6.09089e-06	0.000311216	yes	down	8.19	17.84	14.57	58.71	67.76	17.11	13.5333	47.86	0.236	-2.08488	1.5757e-05	0.000313032	yes	down	19.29	8.41	14.45	58.71	67.76	17.11	14.05	47.86	0.233	-2.10092	3.95679e-34	8.11531e-32	yes	down	13.35	10.84	16.58	48.33
evm.TU.HIC_ASM_4.1261	EVM_prediction_HIC_ASM_4.1261	-	no|no test	no|no test	no|no test	no|down	yes|down	yes|down	no|up	yes|down	yes|down	0.391	-1.35307	0.000525447	0.00964766	yes	down	11.46	25.81	15.92	59.01	78.83	19.34	17.73	52.3933	0.344	-1.54091	5.32314e-05	0.000844556	yes	down	20.25	14.81	20.05	59.01	78.83	19.34	18.37	52.3933	0.318	-1.65231	1.27282e-24	1.31605e-22	yes	down	18.8	14.22	16.52	51.33
evm.TU.HIC_ASM_4.1292	EVM_prediction_HIC_ASM_4.1292	-	no|no test	no|no test	no|no test	no|down	yes|down	yes|down	no|down	yes|down	no|down	0.46	-1.11926	0.000114122	0.00314716	yes	down	5.46	3.77	3.51	9.08	7.37	5.99	4.24667	7.48	0.687	-0.541167	0.0148983	0.0775513	no	down	6.67	7.24	5.99	9.08	7.37	5.99	6.63333	7.48	0.401	-1.31959	3.55567e-09	8.50573e-08	yes	down	6.36	3.92	6.08	13.5
evm.TU.HIC_ASM_4.1293	EVM_prediction_HIC_ASM_4.1293	-	no|no test	no|no test	no|no test	no|down	yes|down	yes|down	no|down	no|down	no|down	0.665	-0.587925	0.52517	0.768985	no	down	0.66	0.66	1.67	1.01	1.99	0.05	0.996667	1.01667	0.71	-0.49372	0.635515	0.834623	no	down	1.69	0.26	0.74	1.01	1.99	0.05	0.896667	1.01667	0.333	-1.58629	0.00373806	0.0231331	yes	down	1	0.3	0.45	1.98
evm.TU.HIC_ASM_4.1298	EVM_prediction_HIC_ASM_4.1298	-	no|no test	no|no test	no|no test	no|down	yes|down	yes|down	no|down	yes|down	yes|down	0.359	-1.47929	2.0462e-10	3.3647e-08	yes	down	5.17	6.62	5.6	15.49	14.43	9.96	5.79667	13.2933	0.432	-1.20946	1.56348e-08	9.53066e-07	yes	down	8.39	7.87	6.02	15.49	14.43	9.96	7.42667	13.2933	0.28	-1.83768	1.91448e-20	1.4877e-18	yes	down	9.6	5.27	8.54	24.34
evm.TU.HIC_ASM_4.1299	EVM_prediction_HIC_ASM_4.1299	-	no|no test	no|no test	no|no test	no|up	yes|down	yes|down	no|down	no|down	no|down	0.312	-1.67826	0.157608	0.427834	no	down	0	2.71	2.36	5.86	6.61	0.43	1.69	4.3	0.608	-0.718931	0.567653	0.794508	no	down	3.68	0	5.67	5.86	6.61	0.43	3.11667	4.3	0.263	-1.92899	0.00639443	0.0357092	yes	down	4.94	0	3.05	11.1
evm.TU.HIC_ASM_4.1325	EVM_prediction_HIC_ASM_4.1325	-	no|no test	no|no test	no|no test	no|down	yes|down	no|down	no|down	no|down	no|down	0.568	-0.816471	0.0415583	0.198668	no	down	101.3	225.77	170.56	329.55	300.15	106.18	165.877	245.293	0.604	-0.728034	0.0817523	0.261956	no	down	214.01	109.55	234.36	329.55	300.15	106.18	185.973	245.293	0.5	-1.00008	8.45102e-22	7.19256e-20	yes	down	171.74	140.95	164.02	280.27
evm.TU.HIC_ASM_4.1327	EVM_prediction_HIC_ASM_4.1327	-	no|no test	no|no test	no|no test	no|down	yes|down	no|down	no|down	no|down	yes|down	0.308	-1.69876	0.2998	0.589953	no	down	0	2.04	3.7	4.98	8.56	2.24	1.91333	5.26	0.373	-1.42443	0.00214001	0.0170465	yes	down	3.01	2.7	1.78	4.98	8.56	2.24	2.49667	5.26	0.468	-1.09577	0.00161732	0.0116222	yes	down	4.58	1.57	2.85	6.72
evm.TU.HIC_ASM_4.1332	EVM_prediction_HIC_ASM_4.1332	-	no|no test	no|no test	no|no test	no|up	no|up	no|up	no|down	no|up	yes|up	2.316	1.2116	0.0272919	0.151562	no	up	0.94	0.72	0.96	0.32	0.4	0.2	0.873333	0.306667	2.504	1.32416	0.00496423	0.0334083	yes	up	0.91	1.06	1.02	0.32	0.4	0.2	0.996667	0.306667	1.638	0.712125	0.118745	0.307009	no	up	1.09	0.97	1.17	0.47
evm.TU.HIC_ASM_4.1353	EVM_prediction_HIC_ASM_4.1353	-	no|no test	no|no test	no|no test	no|down	yes|down	no|down	no|down	no|down	no|down	0.462	-1.11453	0.0138928	0.0973041	no	down	2.6	1.91	2.95	5.19	5.81	2.18	2.48667	4.39333	0.536	-0.900858	0.0370107	0.149776	no	down	2.51	3.09	3.47	5.19	5.81	2.18	3.02333	4.39333	0.444	-1.17004	4.02195e-05	0.000469828	yes	down	2.79	2.32	3.55	7.41
evm.TU.HIC_ASM_4.1356	EVM_prediction_HIC_ASM_4.1356	-	no|no test	no|no test	no|no test	no|down	yes|down	yes|down	yes|up	no|down	yes|down	0.872	-0.197378	0.467634	0.731036	no	down	46.82	87.02	42.52	79.3	63.28	38.19	58.7867	60.2567	0.285	-1.81204	3.12289e-11	3.88918e-09	yes	down	16.8	11.27	21.62	79.3	63.28	38.19	16.5633	60.2567	0.327	-1.61088	3.09148e-12	1.0714e-10	yes	down	18.22	39.21	24.82	77.38
evm.TU.HIC_ASM_4.1365	EVM_prediction_HIC_ASM_4.1365	-	no|no test	no|no test	no|no test	no|up	no|down	yes|down	no|down	no|down	no|up	0.86	-0.217336	0.678979	0.857386	no	down	0.58	1.08	1.14	1.25	1.24	0.25	0.933333	0.913333	1.405	0.490139	0.309401	0.585546	no	up	1.67	1.56	2.33	1.25	1.24	0.25	1.85333	0.913333	0.691	-0.534225	0.00265596	0.017656	no	down	1.51	1.29	1.97	1.92
evm.TU.HIC_ASM_4.1368	EVM_prediction_HIC_ASM_4.1368	-	no|no test	no|no test	no|no test	no|down	no|down	no|down	no|down	yes|down	yes|down	0.206	-2.27646	0.0012189	0.0180058	yes	down	37.44	58.98	53.63	315.8	238.92	51.64	50.0167	202.12	0.245	-2.03161	0.00566025	0.0368298	yes	down	61.29	42.67	83.25	315.8	238.92	51.64	62.4033	202.12	0.531	-0.912841	7.26265e-10	1.91694e-08	no	down	77.46	60.99	58.75	91.48
evm.TU.HIC_ASM_4.1372	EVM_prediction_HIC_ASM_4.1372	-	no|no test	no|no test	no|no test	no|up	no|down	no|down	no|up	no|down	yes|down	0.667	-0.584831	0.0062129	0.0566494	no	down	12.87	16.55	17.54	21.86	19.67	16.08	15.6533	19.2033	0.467	-1.09713	3.93097e-06	0.000100235	yes	down	10.45	9.54	14.42	21.86	19.67	16.08	11.47	19.2033	0.654	-0.612574	4.67049e-05	0.000536078	no	down	14.41	15.26	13.18	17.33
evm.TU.HIC_ASM_4.1374	EVM_prediction_HIC_ASM_4.1374	-	no|no test	no|no test	no|no test	no|up	no|down	no|down	no|up	yes|down	yes|down	0.364	-1.45702	1.59355e-05	0.000664618	yes	down	84.92	156	126.03	382.13	305.16	150.27	122.317	279.187	0.349	-1.51877	3.11447e-05	0.000539997	yes	down	108.95	88.29	173.59	382.13	305.16	150.27	123.61	279.187	0.583	-0.778524	3.91706e-10	1.07235e-08	no	down	158.97	122.64	124.54	202.69
evm.TU.HIC_ASM_4.1405	EVM_prediction_HIC_ASM_4.1405	-	no|no test	no|no test	no|no test	no|down	yes|down	yes|down	no|down	yes|down	no|down	0.435	-1.20028	1.96312e-05	0.00077754	yes	down	3.17	3.63	4.28	6.36	9.04	5.48	3.69333	6.96	0.521	-0.942001	7.69675e-05	0.00115173	no	down	4.55	5.29	4.12	6.36	9.04	5.48	4.65333	6.96	0.358	-1.48208	1.41782e-10	4.15417e-09	yes	down	4.11	2.91	5.29	11.09
evm.TU.HIC_ASM_4.1406	EVM_prediction_HIC_ASM_4.1406	-	no|no test	no|no test	no|no test	no|down	yes|down	yes|down	no|down	yes|down	no|down	0.335	-1.57969	0.000180499	0.0044384	yes	down	0.65	1.98	1.65	3.83	3.99	2.81	1.42667	3.54333	0.51	-0.972513	4.84678e-05	0.000784786	no	down	2.28	2.88	1.88	3.83	3.99	2.81	2.34667	3.54333	0.361	-1.47185	1.50249e-12	5.41721e-11	yes	down	2.3	1.95	2.49	6.2
evm.TU.HIC_ASM_4.1413	EVM_prediction_HIC_ASM_4.1413	-	no|no test	no|no test	no|no test	no|up	no|up	no|up	no|up	yes|up	yes|up	2.592	1.37398	8.15332e-06	0.0003944	yes	up	69.46	43.02	53.93	20.42	18.22	12.03	55.47	16.89	2.306	1.2052	6.75316e-06	0.000156118	yes	up	39.48	53.33	52.05	20.42	18.22	12.03	48.2867	16.89	1.916	0.938202	4.51142e-06	6.57836e-05	no	up	50.87	40.77	56.08	21.1
evm.TU.HIC_ASM_4.1415	EVM_prediction_HIC_ASM_4.1415	-	no|no test	no|no test	no|no test	no|up	yes|down	yes|down	no|up	no|down	no|down	0.737	-0.440608	0.318302	0.607523	no	down	77.82	32.56	43.77	65.69	40.2	55.52	51.3833	53.8033	0.721	-0.472656	0.143809	0.373899	no	down	46.74	48.68	42.76	65.69	40.2	55.52	46.06	53.8033	0.489	-1.03068	0.000219379	0.00207613	yes	down	48.97	31.39	74.04	93.85
evm.TU.HIC_ASM_4.1419	EVM_prediction_HIC_ASM_4.1419	-	no|down	no|up	yes|up	no|down	yes|down	no|down	no|up	yes|up	no|up	4.047	2.01679	1.09114e-06	7.90107e-05	yes	up	39.12	21.71	57.34	9.49	11.11	8.54	39.39	9.71333	1.966	0.975567	0.00238012	0.0185135	no	up	19.07	35.9	19.28	9.49	11.11	8.54	24.75	9.71333	0.412	-1.28063	9.14517e-05	0.000968799	yes	down	20.93	18.03	40.58	61.42
evm.TU.HIC_ASM_4.1465	EVM_prediction_HIC_ASM_4.1465	-	no|no test	no|no test	no|no test	no|down	yes|down	yes|down	no|down	yes|down	yes|down	0.309	-1.69209	0.000612651	0.0108088	yes	down	0.97	2.49	2.15	6.52	6.51	2.39	1.87	5.14	0.417	-1.26247	0.00271034	0.0205037	yes	down	3.34	2.34	1.96	6.52	6.51	2.39	2.54667	5.14	0.189	-2.40247	7.3334e-12	2.45622e-10	yes	down	2.65	0.86	1.67	9
evm.TU.HIC_ASM_4.1506	EVM_prediction_HIC_ASM_4.1506	-	no|down	no|up	yes|down	no|down	no|up	no|up	no|up	no|down	yes|down	0.501	-0.995889	0.0038762	0.0406312	no	down	535.87	645.67	891.41	787.44	882.62	1567.38	690.983	1079.15	0.437	-1.19371	6.01278e-05	0.000933512	yes	down	691.39	564.52	641.26	787.44	882.62	1567.38	632.39	1079.15	1.033	0.046597	0.80719	0.910208	no	up	582.17	863.08	499.84	526.88
evm.TU.HIC_ASM_4.172	EVM_prediction_HIC_ASM_4.172	-	no|no test	no|no test	no|no test	no|up	no|up	no|up	no|down	yes|up	yes|up	2.208	1.14283	1.43457e-05	0.000613485	yes	up	1211.14	1044.4	930.25	410.51	376.17	339.16	1061.93	375.28	2.263	1.17806	2.19119e-10	2.16796e-08	yes	up	920.51	1110.04	970.01	410.51	376.17	339.16	1000.19	375.28	1.503	0.588125	0.00572188	0.0327544	no	up	1157.67	1099.55	1008.85	676.72
evm.TU.HIC_ASM_4.173	EVM_prediction_HIC_ASM_4.173	-	no|no test	no|no test	no|no test	no|down	yes|down	no|down	no|up	no|down	no|down	0.948	-0.0772169	0.835446	0.935971	no	down	961.33	509.18	839.88	834.18	858.13	293.99	770.13	662.1	0.831	-0.267704	0.441528	0.704018	no	down	560.41	631.25	626.41	834.18	858.13	293.99	606.023	662.1	0.442	-1.17742	3.71173e-13	1.43781e-11	yes	down	509.49	477.87	881.19	1556.39
evm.TU.HIC_ASM_4.221	EVM_prediction_HIC_ASM_4.221	-	no|no test	no|no test	no|no test	no|down	yes|down	no|down	no|up	yes|down	yes|down	0.346	-1.53317	0.000205992	0.00484585	yes	down	45.09	103.45	73.1	229.88	230.24	75.31	73.88	178.477	0.315	-1.66549	5.43866e-05	0.000853531	yes	down	84.62	45.99	86.45	229.88	230.24	75.31	72.3533	178.477	0.377	-1.40912	8.36336e-26	9.42649e-24	yes	down	87.57	63.2	92.62	197.87
evm.TU.HIC_ASM_4.294	EVM_prediction_HIC_ASM_4.294	-	no|no test	no|no test	no|no test	no|up	yes|down	yes|down	no|up	no|down	yes|down	0.59	-0.761369	0.043473	0.204836	no	down	57.92	106.56	54.75	130.43	127.8	49.85	73.0767	102.693	0.384	-1.38116	0.000408964	0.00457645	yes	down	66.45	30.74	52.59	130.43	127.8	49.85	49.9267	102.693	0.493	-1.02097	4.41369e-13	1.68868e-11	yes	down	56.18	54.56	74.08	93.62
evm.TU.HIC_ASM_4.32	EVM_prediction_HIC_ASM_4.32	-	no|no test	no|no test	no|no test	no|up	no|up	no|up	no|up	yes|up	no|up	2.002	1.00124	2.15689e-11	4.54603e-09	yes	up	150.43	119.44	107.46	52.71	45.99	50.2	125.777	49.6333	1.813	0.858556	4.89478e-09	3.478e-07	no	up	104.84	140.85	115.42	52.71	45.99	50.2	120.37	49.6333	1.668	0.738521	6.78255e-09	1.55415e-07	no	up	119.55	127.78	150.84	76.52
evm.TU.HIC_ASM_4.321	EVM_prediction_HIC_ASM_4.321	-	no|no test	no|no test	no|no test	no|up	yes|down	yes|down	no|down	no|down	no|down	0.19	-2.39533	0.130845	0.384439	no	down	0	2.18	3.91	10.11	12.48	4.02	2.03	8.87	0.646	-0.630064	0.187283	0.440934	no	down	8.47	3.71	9.34	10.11	12.48	4.02	7.17333	8.87	0.346	-1.53129	1.51752e-10	4.42557e-09	yes	down	7.41	5.65	4.32	15.47
evm.TU.HIC_ASM_4.366_evm.TU.HIC_ASM_4.367	MERGED%3A%20EVM_prediction_HIC_ASM_4.366%3B%20EVM_prediction_HIC_ASM_4.367	-	no|no test	no|no test	no|no test	no|down	yes|down	no|down	no|down	yes|down	yes|down	0.343	-1.54183	0.000486518	0.00907168	yes	down	313.05	759.42	683.12	1881.95	1860.74	540.59	585.197	1427.76	0.359	-1.47873	0.00125653	0.0111604	yes	down	740.29	354.65	845.55	1881.95	1860.74	540.59	646.83	1427.76	0.343	-1.54419	3.29015e-28	4.52341e-26	yes	down	657.88	443.85	629.74	1534.44
evm.TU.HIC_ASM_4.459	EVM_prediction_HIC_ASM_4.459	-	no|no test	no|no test	no|no test	no|up	no|down	no|down	no|down	no|up	yes|up	1.321	0.40199	0.581305	0.804447	no	up	0.15	0.18	0.19	0.14	0.14	0.04	0.173333	0.106667	3.152	1.65636	0.00175507	0.0146344	yes	up	0.47	0.43	0.43	0.14	0.14	0.04	0.443333	0.106667	0.82	-0.286897	0.564596	0.764624	no	down	0.25	0.33	0.25	0.3
evm.TU.HIC_ASM_4.595	EVM_prediction_HIC_ASM_4.595	-	no|no test	no|no test	no|no test	no|down	no|up	no|up	no|up	no|down	yes|down	0.542	-0.884822	0.0701448	0.273819	no	down	1.73	1.22	3.62	1.42	3.46	3.78	2.19	2.88667	0.346	-1.53028	0.001446	0.0125356	yes	down	2.16	0.92	1.55	1.42	3.46	3.78	1.54333	2.88667	1.038	0.0536318	0.933038	0.972122	no	up	1.01	2.04	0.96	0.73
evm.TU.HIC_ASM_4.597	EVM_prediction_HIC_ASM_4.597	-	no|down	no|up	yes|down	no|down	no|up	no|up	no|up	no|down	yes|down	0.515	-0.956393	0.0052531	0.0503675	no	down	15.88	27.14	37.15	35.01	36.97	57.1	26.7233	43.0267	0.435	-1.1997	1.58222e-05	0.000313297	yes	down	25.69	18.37	24.83	35.01	36.97	57.1	22.9633	43.0267	1.02	0.0287203	0.902279	0.958757	no	up	19.22	37.22	17.66	20.56
evm.TU.HIC_ASM_4.606	EVM_prediction_HIC_ASM_4.606	-	no|no test	no|no test	no|no test	no|down	yes|down	yes|down	no|down	yes|down	yes|down	0.17	-2.55294	6.76614e-11	1.28808e-08	yes	down	91.87	86.43	108.07	648.29	567.48	165.94	95.4567	460.57	0.18	-2.4752	7.61151e-10	6.53011e-08	yes	down	116.75	102.02	97.75	648.29	567.48	165.94	105.507	460.57	0.223	-2.16382	3.08973e-98	6.4426e-95	yes	down	106.68	100.19	130.56	435.59
evm.TU.HIC_ASM_4.611	EVM_prediction_HIC_ASM_4.611	-	no|no test	no|no test	no|no test	no|down	yes|up	yes|up	no|up	yes|up	yes|up	2.076	1.05355	0.00234179	0.0288163	yes	up	4.27	2.77	4.83	1.25	1.58	1.83	3.95667	1.55333	2.01	1.00697	0.000727825	0.00722337	yes	up	3.39	5.18	3.58	1.25	1.58	1.83	4.05	1.55333	2.255	1.17299	0.000125058	0.00127851	yes	up	2.88	4.77	3.23	1.32
evm.TU.HIC_ASM_4.625	EVM_prediction_HIC_ASM_4.625	-	no|no test	no|no test	no|no test	no|up	yes|down	yes|down	no|down	yes|down	no|down	0.495	-1.01561	9.93354e-07	7.42061e-05	yes	down	11.88	15.2	17.21	26.06	27.66	20.23	14.7633	24.65	0.568	-0.81683	4.46167e-07	1.59491e-05	no	down	20.83	18.49	15.18	26.06	27.66	20.23	18.1667	24.65	0.434	-1.20368	4.87709e-22	4.23731e-20	yes	down	19.45	17.7	23.89	44.76
evm.TU.HIC_ASM_4.639_evm.TU.HIC_ASM_4.644	MERGED%3A%20EVM_prediction_HIC_ASM_4.639%3B%20EVM_prediction_HIC_ASM_4.644	-	no|no test	no|no test	no|no test	no|up	no|up	no|down	no|down	no|up	yes|up	1.712	0.775511	0.0362405	0.181402	no	up	5.49	4.38	5.08	3.26	3.38	3.02	4.98333	3.22	2.014	1.00992	0.00364614	0.0260999	yes	up	6.14	8.41	5.68	3.26	3.38	3.02	6.74333	3.22	1.091	0.125503	0.46251	0.689625	no	up	5.55	6.85	7.75	3.97
evm.TU.HIC_ASM_4.652	EVM_prediction_HIC_ASM_4.652	-	no|no test	no|no test	no|no test	no|down	yes|down	no|down	no|up	no|down	no|down	0.451	-1.14869	0.105146	0.342109	no	down	4.52	17.88	16.42	34.2	24.81	6.79	12.94	21.9333	0.342	-1.54863	0.0119047	0.0654704	no	down	7.22	10.1	9.51	34.2	24.81	6.79	8.94333	21.9333	0.334	-1.58026	0.000898139	0.00702646	yes	down	14.63	5.52	5.77	23.01
evm.TU.HIC_ASM_4.676	EVM_prediction_HIC_ASM_4.676	-	no|no test	no|no test	no|no test	no|down	yes|down	no|down	no|up	no|down	no|down	0.545	-0.876742	0.11452	0.358155	no	down	1.97	1.55	2.07	3.8	3.8	0.82	1.86333	2.80667	0.525	-0.928974	0.0921861	0.281768	no	down	2.25	1.89	1.5	3.8	3.8	0.82	1.88	2.80667	0.446	-1.16625	0.000746578	0.00602998	yes	down	1.51	3.08	2.74	5.03
evm.TU.HIC_ASM_4.738	EVM_prediction_HIC_ASM_4.738	-	no|no test	no|no test	no|no test	no|down	no|down	no|down	no|up	no|down	yes|down	0.535	-0.9024	0.0033069	0.0369615	no	down	80.51	93.25	82.62	167.41	153.85	68.73	85.46	129.997	0.486	-1.04219	0.00101811	0.00941828	yes	down	68.65	77.07	92.01	167.41	153.85	68.73	79.2433	129.997	0.829	-0.271025	0.0190777	0.0838653	no	down	95.76	81.6	94.43	92.85
evm.TU.HIC_ASM_4.741	EVM_prediction_HIC_ASM_4.741	-	no|no test	no|no test	no|no test	no|up	no|down	yes|down	no|up	no|down	no|down	0.408	-1.29244	0.105512	0.342608	no	down	0.41	0.24	0.25	0.36	0.73	0.71	0.3	0.6	0.231	-2.11174	0.00999744	1	no	down	0.1	0.27	0.16	0.36	0.73	0.71	0.176667	0.6	0.27	-1.88678	0.0100552	0.0510552	no	down	0.31	0.31	0.19	0.62
evm.TU.HIC_ASM_4.763	EVM_prediction_HIC_ASM_4.763	-	no|no test	no|no test	no|no test	no|up	yes|down	yes|down	no|up	no|down	no|down	0.856	-0.224005	0.63881	0.837308	no	down	1.94	1.35	1.65	1.21	2.34	1.18	1.64667	1.57667	0.573	-0.803185	0.0861637	0.269743	no	down	1.05	1.02	1.35	1.21	2.34	1.18	1.14	1.57667	0.361	-1.47111	0.00701261	0.0383289	yes	down	0.8	0.39	1.23	2.66
evm.TU.HIC_ASM_4.777	EVM_prediction_HIC_ASM_4.777	-	no|no test	no|no test	no|no test	no|down	yes|down	yes|down	no|up	no|down	yes|down	0.63	-0.665765	0.0655203	0.264569	no	down	12.9	22.52	11.35	21.58	26.04	11.34	15.59	19.6533	0.398	-1.32771	0.00010965	0.00154122	yes	down	12.38	7.43	11.58	21.58	26.04	11.34	10.4633	19.6533	0.451	-1.14842	5.33285e-20	4.04359e-18	yes	down	11.46	12.19	12.88	20.53
evm.TU.HIC_ASM_4.780	EVM_prediction_HIC_ASM_4.780	-	no|no test	no|no test	no|no test	no|down	yes|down	no|down	no|down	no|down	no|down	0.467	-1.09747	0.0695313	0.272793	no	down	0.3	0.84	0.77	1.09	1.47	0.83	0.636667	1.13	0.575	-0.797976	0.0779139	0.253198	no	down	0.75	1.04	0.71	1.09	1.47	0.83	0.833333	1.13	0.334	-1.58299	0.00957238	0.0490619	yes	down	0.36	0.92	0.22	1.19
evm.TU.HIC_ASM_4.787	EVM_prediction_HIC_ASM_4.787	-	no|no test	no|no test	no|no test	no|down	no|down	no|up	no|up	yes|down	yes|down	0.497	-1.00776	3.56608e-05	0.00127542	yes	down	6271.53	6116	7535.28	9211.38	8516.67	14467.9	6640.94	10732	0.42	-1.24985	2.3671e-07	9.56441e-06	yes	down	6320.69	5675.41	5318.44	9211.38	8516.67	14467.9	5771.51	10732	0.911	-0.133996	0.383337	0.620432	no	down	5482	8107.71	5578.21	6123.63
evm.TU.HIC_ASM_4.788	EVM_prediction_HIC_ASM_4.788	-	no|no test	no|no test	no|no test	no|up	yes|up	no|up	no|up	no|up	no|up	1.703	0.76768	0.127905	0.380171	no	up	3.98	5.53	3.53	1.77	1.33	3.12	4.34667	2.07333	1.535	0.618466	0.216482	0.481914	no	up	2.59	5.5	4.08	1.77	1.33	3.12	4.05667	2.07333	2.385	1.25421	0.00586096	0.0332848	yes	up	3.01	8.06	4.78	2.08
evm.TU.HIC_ASM_4.80	EVM_prediction_HIC_ASM_4.80	-	no|no test	no|no test	no|no test	no|down	yes|down	no|down	no|up	yes|down	yes|down	0.482	-1.05191	0.000698947	0.0118871	yes	down	90.21	106.11	93.58	207.24	206.49	82.09	96.6333	165.273	0.429	-1.2218	0.000179219	0.00231145	yes	down	102.29	75.16	94.57	207.24	206.49	82.09	90.6733	165.273	0.497	-1.00812	4.33813e-23	4.14308e-21	yes	down	101.28	91.51	111.91	164.17
evm.TU.HIC_ASM_4.83	EVM_prediction_HIC_ASM_4.83	-	no|down	no|up	yes|up	no|up	yes|down	yes|down	no|up	yes|up	no|down	9.512	3.2497	0.000288965	0.00611229	yes	up	19.34	3.63	44.11	2.06	2.04	1.68	22.36	1.92667	0.969	-0.0447326	0.87225	0.950613	no	down	2.4	2	2.81	2.06	2.04	1.68	2.40333	1.92667	0.407	-1.29747	0.00106223	0.00814313	yes	down	3.16	3.25	2.13	3.33
evm.TU.HIC_ASM_4.847	EVM_prediction_HIC_ASM_4.847	-	no|no test	no|no test	no|no test	no|down	no|down	no|down	no|up	no|down	yes|down	0.718	-0.478791	0.112553	0.35441	no	down	35.29	23.96	34.56	53.99	26.61	27.86	31.27	36.1533	0.453	-1.14325	0.000477882	0.00519702	yes	down	21.84	15.71	25.7	53.99	26.61	27.86	21.0833	36.1533	0.564	-0.827206	0.106561	0.286768	no	down	43.68	17.89	26.07	27.92
evm.TU.HIC_ASM_4.861	EVM_prediction_HIC_ASM_4.861	-	no|no test	no|no test	no|no test	no|down	yes|down	no|down	no|down	yes|down	yes|down	0.305	-1.71174	1.91018e-06	0.000119875	yes	down	13.26	15.7	21.36	64.15	53.52	21.38	16.7733	46.35	0.312	-1.6816	1.46278e-06	4.38911e-05	yes	down	19.24	15.74	19.56	64.15	53.52	21.38	18.18	46.35	0.485	-1.0435	8.68831e-20	6.47021e-18	yes	down	18.44	16	20.79	32.25
evm.TU.HIC_ASM_4.882	EVM_prediction_HIC_ASM_4.882	-	no|no test	no|no test	no|no test	no|up	yes|up	yes|up	no|down	no|up	no|up	1.994	0.995568	0.219006	0.503726	no	up	0.57	0.34	0.23	0.12	0.12	0.22	0.38	0.153333	2.07	1.04993	0.122557	1	no	up	0.47	0.35	0.41	0.12	0.12	0.22	0.41	0.153333	3.83	1.93739	0.00033016	0.00295143	yes	up	0.81	1.02	1.17	0.29
evm.TU.HIC_ASM_4.886	EVM_prediction_HIC_ASM_4.886	-	no|no test	no|no test	no|no test	no|up	yes|up	no|up	no|up	no|up	no|down	3.314	1.72865	0.178527	0.457877	no	up	0.08	4.7	5.26	1.07	0	1.26	3.34667	0.776667	0.592	-0.756668	0.569861	1	no	down	0.22	1.22	0.33	1.07	0	1.26	0.59	0.776667	10.257	3.35854	0.00171478	0.0121896	yes	up	3.57	3.52	1.32	0.04
evm.TU.HIC_ASM_4.921	EVM_prediction_HIC_ASM_4.921	-	no|no test	no|no test	no|no test	no|down	no|up	no|up	no|up	no|down	yes|down	0.591	-0.758586	0.02781	0.153451	no	down	4.68	5.49	9.01	7.41	6.81	12.44	6.39333	8.88667	0.47	-1.09019	0.000192591	0.00245389	yes	down	6.54	4.76	5.07	7.41	6.81	12.44	5.45667	8.88667	1.113	0.153842	0.500926	0.71829	no	up	5.83	9.49	5.01	4.86
evm.TU.HIC_ASM_4.950	EVM_prediction_HIC_ASM_4.950	-	no|no test	no|no test	no|no test	no|up	yes|down	no|down	no|down	no|down	no|down	0.189	-2.40684	0.0353474	1	no	down	0.26	0.33	0.15	1.19	1.83	0.28	0.246667	1.1	0.831	-0.266264	0.781634	1	no	down	0.56	2.43	0.49	1.19	1.83	0.28	1.16	1.1	0.283	-1.8236	0.00196766	0.0137297	yes	down	1.12	0.82	1.13	3.19
evm.TU.HIC_ASM_4.951	EVM_prediction_HIC_ASM_4.951	-	no|no test	no|no test	no|no test	no|up	yes|down	yes|down	no|down	yes|down	no|down	0.386	-1.37372	2.55011e-10	4.0132e-08	yes	down	1.13	1.32	1.39	3.04	2.99	2.21	1.28	2.74667	0.503	-0.990704	6.12031e-06	0.0001461	no	down	1.84	2.27	1.35	3.04	2.99	2.21	1.82	2.74667	0.285	-1.81004	3.39242e-26	4.00402e-24	yes	down	1.93	1.63	1.72	5.03
evm.TU.HIC_ASM_4.987	EVM_prediction_HIC_ASM_4.987	-	no|no test	no|no test	no|no test	no|down	no|up	no|up	no|down	no|up	yes|up	1.583	0.66305	0.115695	0.360565	no	up	6.76	15.9	12.83	3.56	6.18	8.6	11.83	6.11333	2.144	1.10014	0.00125434	0.011158	yes	up	19.49	18.55	12.93	3.56	6.18	8.6	16.99	6.11333	1.287	0.364342	0.112151	0.296579	no	up	7.89	9.74	8.45	7.4
evm.TU.HIC_ASM_5.1024	EVM_prediction_HIC_ASM_5.1024	-	no|no test	no|no test	no|no test	no|down	yes|down	no|down	no|up	no|down	no|down	0.422	-1.24583	0.628925	1	no	down	0	0	0.66	0	1.28	0	0.22	0.426667	0.344	-1.53747	0.39417	1	no	down	0.16	0.19	0.22	0	1.28	0	0.19	0.426667	0.019	-5.69643	0.000399318	0.00346214	yes	down	0	0	0.03	1.01
evm.TU.HIC_ASM_5.1034	EVM_prediction_HIC_ASM_5.1034	-	no|no test	no|no test	no|no test	no|down	yes|down	yes|down	no|down	yes|down	yes|down	0.427	-1.22885	5.95985e-10	9.01848e-08	yes	down	7.25	9.08	9.09	16.77	19.06	13.29	8.47333	16.3733	0.484	-1.04602	2.70376e-08	1.52014e-06	yes	down	12.24	9.39	9.09	16.77	19.06	13.29	10.24	16.3733	0.39	-1.35865	6.9767e-20	5.25816e-18	yes	down	10.51	8.94	13.63	26.26
evm.TU.HIC_ASM_5.1053	EVM_prediction_HIC_ASM_5.1053	-	no|no test	no|no test	no|no test	no|down	yes|down	yes|down	no|up	yes|down	yes|down	0.301	-1.73275	1.98632e-05	0.000784099	yes	down	3.49	5.65	6.99	20.62	18	6.22	5.37667	14.9467	0.281	-1.83314	2.38976e-06	6.51252e-05	yes	down	5.6	4.22	6.29	20.62	18	6.22	5.37	14.9467	0.332	-1.59049	1.77232e-38	4.34774e-36	yes	down	5.87	6.85	5.19	15.55
evm.TU.HIC_ASM_5.1087	EVM_prediction_HIC_ASM_5.1087	-	no|no test	no|no test	no|no test	no|up	no|down	no|down	no|up	no|down	yes|down	0.549	-0.865938	0.010515	0.0808522	no	down	4.8	7.25	6.42	12.4	10.73	4.82	6.15667	9.31667	0.479	-1.06253	0.00130235	0.0114918	yes	down	6.73	4.87	5.6	12.4	10.73	4.82	5.73333	9.31667	0.59	-0.761269	1.92141e-06	3.01994e-05	no	down	7.02	4.84	6.15	8.79
evm.TU.HIC_ASM_5.1094	EVM_prediction_HIC_ASM_5.1094	-	no|no test	no|no test	no|no test	no|down	yes|down	no|down	no|down	no|down	no|down	0.661	-0.597729	0.167562	0.442243	no	down	81.59	79.55	100.58	139.29	152.8	33.02	87.24	108.37	0.698	-0.519471	0.254682	0.52872	no	down	101.11	77.31	105.68	139.29	152.8	33.02	94.7	108.37	0.469	-1.09121	0.00717617	0.0390523	yes	down	75.77	82.64	189.59	240.47
evm.TU.HIC_ASM_5.110	EVM_prediction_HIC_ASM_5.110	-	yes|down	no|up	no|down	no|no test	no|no test	no|no test	no|no test	no|no test	no|no test	0.662	-0.595013	0.379026	0.661293	no	down	6.76	10.27	3.71	12.23	12.33	1.42	6.91333	8.66	0.385	-1.3767	0.129463	0.349751	no	down	5.11	0.42	6.73	12.23	12.33	1.42	4.08667	8.66	0.417	-1.26304	0.017308	0.0778923	no	down	1.82	0.67	2.25	3.83
evm.TU.HIC_ASM_5.1103	EVM_prediction_HIC_ASM_5.1103	-	no|no test	no|no test	no|no test	no|down	yes|down	no|down	no|up	yes|down	yes|down	0.386	-1.37187	0.00181698	0.0240874	yes	down	8.51	13.85	8.48	32.31	26.72	7.82	10.28	22.2833	0.383	-1.38499	0.000973261	0.00907593	yes	down	10.6	11.12	10.72	32.31	26.72	7.82	10.8133	22.2833	0.432	-1.21005	2.903e-18	1.87213e-16	yes	down	10.29	9.37	11.68	19.67
evm.TU.HIC_ASM_5.1118	EVM_prediction_HIC_ASM_5.1118	-	no|no test	no|no test	no|no test	no|up	yes|up	yes|up	no|down	no|up	no|up	2.575	1.36457	0.0469601	0.213674	no	up	11.69	8.11	6.9	1.6	0.52	6.12	8.9	2.74667	2.739	1.45374	0.191728	0.44743	no	up	3.09	17.9	9.21	1.6	0.52	6.12	10.0667	2.74667	3.235	1.69391	8.86414e-08	1.7274e-06	yes	up	12.33	13.2	10.43	2.21
evm.TU.HIC_ASM_5.1126	EVM_prediction_HIC_ASM_5.1126	-	no|no test	no|no test	no|no test	no|down	no|down	no|up	no|up	yes|up	no|up	21.607	4.43343	0.00246638	0.0298331	yes	up	0.23	0.08	1.98	0.03	0.06	0	0.763333	0.03	1.86	0.895261	0.573016	1	no	up	0.06	0.09	0.06	0.03	0.06	0	0.07	0.03	0.677	-0.562031	0.81865	1	no	down	0	0.04	0.03	0.03
evm.TU.HIC_ASM_5.1192	EVM_prediction_HIC_ASM_5.1192	-	no|no test	no|no test	no|no test	no|up	yes|up	no|up	no|up	no|up	no|up	30.95	4.95185	0.00827765	1	no	up	2	1.63	7.05	0	0	0	3.56	0	27.008	4.75533	0.00938292	1	no	up	0.91	4.27	2.9	0	0	0	2.69333	0	11.616	3.53802	0.0044401	0.0265891	yes	up	4.56	7.86	2.04	0.78
evm.TU.HIC_ASM_5.1196	EVM_prediction_HIC_ASM_5.1196	-	no|no test	no|no test	no|no test	no|up	no|up	no|up	no|up	no|up	yes|up	2.207	1.14225	0.00818582	0.068329	no	up	30.18	15.09	19.92	9.38	14.87	13.93	21.73	12.7267	2.153	1.10637	6.50199e-06	0.000153373	yes	up	36.52	29.32	23.82	9.38	14.87	13.93	29.8867	12.7267	1.386	0.471218	0.0966006	0.268051	no	up	20.03	18.32	25.86	13.17
evm.TU.HIC_ASM_5.121	EVM_prediction_HIC_ASM_5.121	-	no|no test	no|no test	no|no test	no|up	yes|down	yes|down	no|up	no|down	yes|down	0.572	-0.806072	0.0579165	0.244576	no	down	124.97	175.22	82.2	226.28	213.24	96.02	127.463	178.513	0.266	-1.91011	9.99187e-07	3.14472e-05	yes	down	61.72	39.52	77.91	226.28	213.24	96.02	59.7167	178.513	0.488	-1.03627	1.83679e-14	8.3564e-13	yes	down	94.91	85.31	98.68	156.81
evm.TU.HIC_ASM_5.1225	EVM_prediction_HIC_ASM_5.1225	-	no|no test	no|no test	no|no test	no|up	no|down	no|down	no|up	no|down	yes|down	0.618	-0.693282	0.0258829	0.146451	no	down	31.77	32.73	29.54	51.16	52.51	21.24	31.3467	41.6367	0.489	-1.03341	0.00175278	0.0146293	yes	down	25.24	22.21	29.79	51.16	52.51	21.24	25.7467	41.6367	0.65	-0.620647	1.89925e-06	2.98887e-05	no	down	29.69	30.38	34.91	48.39
evm.TU.HIC_ASM_5.1236	EVM_prediction_HIC_ASM_5.1236	-	no|no test	no|no test	no|no test	no|down	no|down	no|up	no|up	no|down	yes|down	0.58	-0.785973	0.00834979	0.0692569	no	down	19.13	18.03	28.69	24.33	26	41.84	21.95	30.7233	0.486	-1.04183	6.44888e-05	0.000990595	yes	down	21	17.89	19.43	24.33	26	41.84	19.44	30.7233	0.946	-0.0793542	0.605274	0.792442	no	down	18.3	25.6	18.46	18.53
evm.TU.HIC_ASM_5.1256	EVM_prediction_HIC_ASM_5.1256	-	no|no test	no|no test	no|no test	no|down	no|down	no|down	no|up	no|down	yes|down	0.585	-0.7723	0.00682794	0.0601778	no	down	3.74	4.7	4.68	5.68	7.09	9.44	4.37333	7.40333	0.452	-1.14443	2.62357e-06	7.08304e-05	yes	down	5.39	3.08	4.32	5.68	7.09	9.44	4.26333	7.40333	0.768	-0.381644	0.110697	0.294352	no	down	3.23	8.28	5.06	4.38
evm.TU.HIC_ASM_5.1257	EVM_prediction_HIC_ASM_5.1257	-	no|no test	no|no test	no|no test	no|down	yes|down	no|down	no|up	no|down	yes|down	0.595	-0.748961	0.00621592	0.0566494	no	down	3	4.1	4.28	5.06	4.66	5.91	3.79333	5.21	0.473	-1.08116	1.44742e-06	4.3543e-05	yes	down	3.14	3.14	3.35	5.06	4.66	5.91	3.21	5.21	0.485	-1.04514	7.83115e-07	1.31688e-05	yes	down	2.7	3.72	3.4	6.49
evm.TU.HIC_ASM_5.139	EVM_prediction_HIC_ASM_5.139	-	no|no test	no|no test	no|no test	no|down	yes|down	yes|down	no|down	yes|down	yes|down	0.106	-3.23725	5.09629e-05	0.00166698	yes	down	3.06	3.75	6.17	52.63	45.99	7.16	4.32667	35.26	0.125	-3.00188	6.28384e-05	0.000968777	yes	down	6.38	4.7	5.43	52.63	45.99	7.16	5.50333	35.26	0.139	-2.84606	2.27008e-135	7.10026e-132	yes	down	5.66	5.22	6.88	34.68
evm.TU.HIC_ASM_5.140	EVM_prediction_HIC_ASM_5.140	-	no|no test	no|no test	no|no test	no|down	yes|down	no|down	no|down	no|down	no|down	0.577	-0.793157	0.320485	0.609815	no	down	2.62	8.42	6.3	11.46	12.18	2.55	5.78	8.73	0.667	-0.583203	0.231154	0.500668	no	down	8.3	5.28	7.61	11.46	12.18	2.55	7.06333	8.73	0.421	-1.24947	1.16136e-14	5.42154e-13	yes	down	7.15	4.63	6.68	13.67
evm.TU.HIC_ASM_5.193	EVM_prediction_HIC_ASM_5.193	-	no|no test	no|no test	no|no test	no|up	yes|down	yes|down	no|down	no|down	no|down	0.51	-0.972406	3.73162e-07	3.08002e-05	no	down	60.02	48.68	42.46	77.81	84.87	76.89	50.3867	79.8567	0.572	-0.805472	9.67372e-10	8.11892e-08	no	down	51.27	66.82	54.49	77.81	84.87	76.89	57.5267	79.8567	0.346	-1.53022	1.82223e-24	1.86868e-22	yes	down	56.64	48.17	45.73	124.35
evm.TU.HIC_ASM_5.221	EVM_prediction_HIC_ASM_5.221	-	no|no test	no|no test	no|no test	no|down	no|down	no|down	no|up	no|down	yes|down	0.563	-0.828589	0.00373588	0.0397607	no	down	25.78	42.15	31.09	49.81	63.62	31.85	33.0067	48.4267	0.448	-1.1592	2.92696e-06	7.73974e-05	yes	down	27.34	24.85	30.37	49.81	63.62	31.85	27.52	48.4267	0.569	-0.81337	3.50862e-10	9.6688e-09	no	down	31.29	27.15	28.46	50.64
evm.TU.HIC_ASM_5.225	EVM_prediction_HIC_ASM_5.225	-	no|no test	no|no test	no|no test	no|down	no|up	yes|up	no|down	no|up	no|up	1.111	0.151215	0.738105	0.889146	no	up	0.79	0.67	0.93	0.41	0.51	0.84	0.796667	0.586667	1.675	0.744058	0.0649821	0.223264	no	up	0.99	1.59	1.25	0.41	0.51	0.84	1.27667	0.586667	1.773	0.826384	0.0879569	0.251354	no	up	0.77	0.81	0.59	0.17
evm.TU.HIC_ASM_5.259	EVM_prediction_HIC_ASM_5.259	-	no|no test	no|no test	no|no test	no|down	yes|down	no|down	no|up	no|down	no|down	0.815	-0.294329	0.266085	0.555171	no	down	4.65	6	6.83	5.73	6.68	5.12	5.82667	5.84333	0.667	-0.584906	0.0194389	0.093381	no	down	4.33	6.63	4.12	5.73	6.68	5.12	5.02667	5.84333	0.373	-1.42402	2.49576e-08	5.28332e-07	yes	down	3.53	2.78	4.2	9.85
evm.TU.HIC_ASM_5.315	EVM_prediction_HIC_ASM_5.315	-	no|no test	no|no test	no|no test	no|down	yes|down	yes|down	no|down	no|down	no|down	0.545	-0.875695	1.9277e-05	0.000766083	no	down	8.63	7.2	9.38	14.45	13.59	9.86	8.40333	12.6333	0.644	-0.635123	0.000232332	0.00284146	no	down	10.06	10.76	10.72	14.45	13.59	9.86	10.5133	12.6333	0.454	-1.1387	9.74749e-18	6.00743e-16	yes	down	10.03	8.28	10.76	19.63
evm.TU.HIC_ASM_5.425	EVM_prediction_HIC_ASM_5.425	-	no|no test	no|no test	no|no test	no|down	no|up	no|up	no|up	yes|up	no|down	11.866	3.56876	0.00390961	0.0406923	yes	up	0.71	3.92	1.38	0.27	0	0.12	2.00333	0.13	0.435	-1.20106	0.641304	1	no	down	0	0	0.22	0.27	0	0.12	0.0733333	0.13	1.881	0.911261	0.779703	1	no	up	0.1	0.12	0	0
evm.TU.HIC_ASM_5.550	EVM_prediction_HIC_ASM_5.550	-	no|no test	no|no test	no|no test	no|down	no|up	yes|up	no|up	no|up	no|up	1.753	0.809785	0.106553	0.34409	no	up	1.72	1.6	3.37	0.76	1.72	1.6	2.23	1.36	1.511	0.595133	0.178453	0.427564	no	up	3.22	2.97	2.05	0.76	1.72	1.6	2.74667	1.36	1.702	0.767302	0.0216284	0.0921951	no	up	2.63	3.84	1.68	1.32
evm.TU.HIC_ASM_5.553	EVM_prediction_HIC_ASM_5.553	-	no|no test	no|no test	no|no test	no|up	no|up	no|up	no|up	yes|up	no|up	2.104	1.07292	1.17324e-07	1.13506e-05	yes	up	4.99	3.36	3.29	1.51	1.6	1.46	3.88	1.52333	1.988	0.991061	3.14575e-13	6.66197e-11	no	up	3.78	4.55	3.35	1.51	1.6	1.46	3.89333	1.52333	1.47	0.556073	1.44002e-05	0.000188059	no	up	3.7	4.19	4.67	2.51
evm.TU.HIC_ASM_5.556	EVM_prediction_HIC_ASM_5.556	-	no|no test	no|no test	no|no test	no|up	no|up	no|up	no|up	yes|up	no|up	2.009	1.00668	4.50253e-15	1.96827e-12	yes	up	564.72	502.12	447.28	204.87	179.79	205.63	504.707	196.763	1.942	0.957649	3.53919e-11	4.36073e-09	no	up	432.44	590.39	520.77	204.87	179.79	205.63	514.533	196.763	1.513	0.596937	3.51468e-07	6.24605e-06	no	up	473.5	463.94	527.89	317.56
evm.TU.HIC_ASM_5.632	EVM_prediction_HIC_ASM_5.632	-	no|no test	no|no test	no|no test	no|down	yes|down	yes|down	no|down	no|down	no|down	0.594	-0.750875	0.0231199	0.136439	no	down	1.72	1.87	1.78	2.2	3.24	1.97	1.79	2.47	0.848	-0.237182	0.466135	0.723027	no	down	2.88	3.42	1.83	2.2	3.24	1.97	2.71	2.47	0.427	-1.22634	1.3837e-05	0.000181462	yes	down	1.78	2.11	2.45	5.66
evm.TU.HIC_ASM_5.662	EVM_prediction_HIC_ASM_5.662	-	no|no test	no|no test	no|no test	no|down	no|down	no|up	no|up	no|down	yes|down	0.583	-0.777987	0.0252729	0.144244	no	down	2.41	3	4.6	3.89	4.01	6.19	3.33667	4.69667	0.383	-1.38635	6.40894e-06	0.000151748	yes	down	2.55	1.89	2.47	3.89	4.01	6.19	2.30333	4.69667	0.802	-0.31835	0.177454	0.394829	no	down	2.28	3.85	2.94	3.14
evm.TU.HIC_ASM_5.665	EVM_prediction_HIC_ASM_5.665	-	no|no test	no|no test	no|no test	no|up	no|down	yes|down	no|up	no|down	no|down	0.772	-0.372444	0.322296	0.610996	no	down	46.83	24.89	32.4	59.86	26.54	22.75	34.7067	36.3833	0.671	-0.575412	0.137229	0.362791	no	down	24.59	28.42	40.75	59.86	26.54	22.75	31.2533	36.3833	0.548	-0.867951	3.39699e-07	6.0541e-06	no	down	34.59	29.15	47.52	50.94
evm.TU.HIC_ASM_5.666	EVM_prediction_HIC_ASM_5.666	-	no|no test	no|no test	no|no test	no|down	yes|down	yes|down	no|down	no|down	no|down	0.636	-0.653703	0.0188671	0.120137	no	down	23.66	25.9	23.27	41.32	34.14	18.29	24.2767	31.25	0.742	-0.429572	0.170422	0.4173	no	down	35.95	22.43	31.18	41.32	34.14	18.29	29.8533	31.25	0.363	-1.46028	2.05055e-32	3.71802e-30	yes	down	23.21	22.01	24.27	65.52
evm.TU.HIC_ASM_5.728	EVM_prediction_HIC_ASM_5.728	-	no|no test	no|no test	no|no test	no|up	no|down	yes|down	no|down	no|down	no|down	0.539	-0.890901	0.000137611	0.00363335	no	down	7.37	11.22	10.41	16.22	16.42	11.78	9.66667	14.8067	0.669	-0.580501	0.000812081	0.00788392	no	down	14.58	12.07	11.75	16.22	16.42	11.78	12.8	14.8067	0.544	-0.878562	4.21175e-09	9.96091e-08	no	down	13.47	10.55	16.02	20.59
evm.TU.HIC_ASM_5.820	EVM_prediction_HIC_ASM_5.820	-	no|no test	no|no test	no|no test	no|up	no|down	no|down	yes|up	yes|up	no|up	6	2.58501	6.33093e-07	4.91605e-05	yes	up	7.98	20.63	6.56	1.84	1.65	1.33	11.7233	1.60667	1.407	0.492281	0.229111	0.49851	no	up	2.09	3.14	3.45	1.84	1.65	1.33	2.89333	1.60667	0.987	-0.0189092	0.969179	0.987492	no	down	3.15	4.69	3.44	1.65
evm.TU.HIC_ASM_5.853	EVM_prediction_HIC_ASM_5.853	-	no|up	no|up	yes|up	no|up	no|down	yes|down	no|up	no|down	no|down	0.786	-0.34706	0.272557	0.561956	no	down	20.55	14.67	12.59	20.67	17.49	11.01	15.9367	16.39	0.706	-0.502077	0.0578428	0.205187	no	down	14.43	14.67	14.94	20.67	17.49	11.01	14.68	16.39	0.591	-0.757592	0.113147	0.298329	no	down	15.57	23.44	46.81	50.33
evm.TU.HIC_ASM_5.855	EVM_prediction_HIC_ASM_5.855	-	no|no test	no|no test	no|no test	no|down	yes|down	no|down	no|down	no|down	no|down	0.735	-0.445019	0.270136	0.559915	no	down	59.97	58.68	63.49	87.17	90.2	24.09	60.7133	67.1533	0.806	-0.311649	0.464747	0.72222	no	down	71.72	55.24	75.06	87.17	90.2	24.09	67.34	67.1533	0.436	-1.19818	6.38401e-08	1.27997e-06	yes	down	61.69	45.12	107.54	153.79
evm.TU.HIC_ASM_5.879	EVM_prediction_HIC_ASM_5.879	-	no|no test	no|no test	no|no test	no|down	no|down	no|up	no|down	no|up	yes|up	1.298	0.375983	0.466583	0.730672	no	up	2.65	1.64	1.84	1.85	1.28	0.68	2.04333	1.27	2.273	1.18439	0.00365203	0.0261259	yes	up	3.88	4.05	3.31	1.85	1.28	0.68	3.74667	1.27	0.915	-0.128049	0.721731	0.861818	no	down	3.33	3.4	2.06	2.35
evm.TU.HIC_ASM_5.907	EVM_prediction_HIC_ASM_5.907	-	no|no test	no|no test	no|no test	no|down	yes|up	yes|up	no|up	no|up	no|up	3.056	1.61156	0.0851523	0.303056	no	up	13.95	4.34	6.03	0.06	1.38	4.85	8.10667	2.09667	2.947	1.55917	0.0891604	0.276554	no	up	7.59	9.38	7.05	0.06	1.38	4.85	8.00667	2.09667	2.046	1.03314	0.00119054	0.00898362	yes	up	7.07	8.31	5.4	3.3
evm.TU.HIC_ASM_5.933	EVM_prediction_HIC_ASM_5.933	-	no|no test	no|no test	no|no test	no|up	no|up	no|down	no|down	no|up	yes|up	3.22	1.68699	0.0937329	0.319249	no	up	0.25	0.47	0.57	0.12	0.21	0	0.43	0.11	5.634	2.49425	0.00122814	0.0109925	yes	up	0.97	0.62	0.82	0.12	0.21	0	0.803333	0.11	1.045	0.0639873	0.914809	0.964601	no	up	0.67	1.06	0.24	0.49
evm.TU.HIC_ASM_5.958	EVM_prediction_HIC_ASM_5.958	-	no|no test	no|no test	no|no test	no|up	yes|down	no|down	no|up	yes|down	yes|down	0.48	-1.05915	0.00439727	0.0443599	yes	down	51.93	71.52	48.83	150.73	110.45	44.48	57.4267	101.887	0.352	-1.50573	0.000268299	0.00319038	yes	down	48.4	29.61	54.89	150.73	110.45	44.48	44.3	101.887	0.373	-1.42096	8.66473e-21	6.90474e-19	yes	down	63.57	43.18	65.55	136.53
evm.TU.HIC_ASM_5.963	EVM_prediction_HIC_ASM_5.963	-	no|no test	no|no test	no|no test	no|down	yes|down	yes|down	no|down	no|down	no|down	0.603	-0.730745	0.000621324	0.0109455	no	down	472.51	403.62	375.15	462.47	615.84	589.91	417.093	556.073	0.631	-0.665298	5.29093e-09	3.69154e-07	no	down	380	448.04	381.94	462.47	615.84	589.91	403.327	556.073	0.434	-1.20474	7.22643e-15	3.4773e-13	yes	down	399.83	314.44	344.71	743.59
evm.TU.HIC_ASM_5.965	EVM_prediction_HIC_ASM_5.965	-	no|no test	no|no test	no|no test	no|up	no|up	no|up	no|up	yes|up	yes|up	3.405	1.76761	0.000643638	0.0111924	yes	up	15.96	6.17	5.84	1.56	3.09	1.02	9.32333	1.89	2.784	1.47698	0.000510582	0.00550099	yes	up	6.67	6.61	6.37	1.56	3.09	1.02	6.55	1.89	1.526	0.609626	0.0871577	0.249927	no	up	5.11	8.81	6.62	2.95
evm.TU.HIC_ASM_5.991	EVM_prediction_HIC_ASM_5.991	-	no|no test	no|no test	no|no test	no|down	yes|down	yes|down	no|up	yes|down	yes|down	0.431	-1.21458	2.60751e-05	0.000992787	yes	down	8.29	10.38	8.43	24.19	15.62	12.52	9.03333	17.4433	0.33	-1.60151	1.50699e-08	9.30819e-07	yes	down	7.1	6.26	7.84	24.19	15.62	12.52	7.06667	17.4433	0.408	-1.29424	3.31794e-10	9.1838e-09	yes	down	9.61	6.3	8.54	16.9
evm.TU.HIC_ASM_5.999_evm.TU.HIC_ASM_5.998	MERGED%3A%20EVM_prediction_HIC_ASM_5.999%3B%20EVM_prediction_HIC_ASM_5.998	-	no|down	no|up	yes|down	no|down	no|up	no|up	no|up	no|down	yes|down	0.567	-0.818005	0.0229154	0.135778	no	down	371.07	413.17	654	456.16	531.08	1036.97	479.413	674.737	0.493	-1.01939	0.001849	0.0151857	yes	down	498.58	406.3	433.08	456.16	531.08	1036.97	445.987	674.737	1.229	0.297128	0.323828	0.561138	no	up	392.66	648.94	366.83	318.12
evm.TU.HIC_ASM_6.1020	EVM_prediction_HIC_ASM_6.1020	-	no|no test	no|no test	no|no test	no|down	yes|down	yes|down	no|down	yes|down	yes|down	0.044	-4.5107	6.28566e-07	4.91322e-05	yes	down	0.33	0.34	0.66	12.16	11.97	1.32	0.443333	8.48333	0.054	-4.22089	2.05709e-06	5.82524e-05	yes	down	0.75	0.37	0.61	12.16	11.97	1.32	0.576667	8.48333	0.11	-3.1797	1.42519e-59	7.75242e-57	yes	down	1.11	0.9	1.34	9.13
evm.TU.HIC_ASM_6.1037	EVM_prediction_HIC_ASM_6.1037	-	no|no test	no|no test	no|no test	no|down	yes|down	yes|down	no|down	yes|down	no|down	0.407	-1.29683	2.63461e-06	0.000158655	yes	down	35.53	49.87	52.81	112.85	110.99	58.03	46.07	93.9567	0.557	-0.844114	0.00764922	0.0465545	no	down	88.89	45.12	67.29	112.85	110.99	58.03	67.1	93.9567	0.44	-1.18489	2.86001e-13	1.12168e-11	yes	down	90.46	54.12	83.63	152.57
evm.TU.HIC_ASM_6.109	EVM_prediction_HIC_ASM_6.109	-	no|no test	no|no test	no|no test	no|down	yes|down	no|down	no|down	no|down	no|up	0.786	-0.348125	0.589109	0.808546	no	down	0.65	0.81	0.57	0.75	0.99	0.4	0.676667	0.713333	1.066	0.0926826	0.884331	0.955619	no	up	1.36	1.12	0.42	0.75	0.99	0.4	0.966667	0.713333	0.286	-1.80636	0.000943987	0.00733099	yes	down	0.35	0.77	0.43	1.4
evm.TU.HIC_ASM_6.1144	EVM_prediction_HIC_ASM_6.1144	-	no|no test	no|no test	no|no test	no|down	yes|down	no|down	no|down	yes|down	yes|down	0.117	-3.09225	1.75796e-05	0.00071303	yes	down	4.3	5.23	4.85	42.88	47.23	7.47	4.79333	32.5267	0.156	-2.67963	0.000629072	0.0064879	yes	down	8.19	3.72	7.51	42.88	47.23	7.47	6.47333	32.5267	0.209	-2.26064	8.40975e-66	5.26072e-63	yes	down	9.21	6.86	8.16	32.47
evm.TU.HIC_ASM_6.1148	EVM_prediction_HIC_ASM_6.1148	-	no|no test	no|no test	no|no test	no|down	yes|down	no|down	no|down	no|down	no|down	0.854	-0.228412	0.609556	0.819896	no	down	2.71	3	2.94	3.54	3.69	1.12	2.88333	2.78333	0.925	-0.112812	0.792362	0.912952	no	down	3.14	3.48	3.26	3.54	3.69	1.12	3.29333	2.78333	0.398	-1.3288	1.37541e-05	0.000180564	yes	down	1.72	2.4	4.23	6.65
evm.TU.HIC_ASM_6.122	EVM_prediction_HIC_ASM_6.122	-	no|no test	no|no test	no|no test	no|down	yes|down	yes|down	no|down	no|down	no|down	0.658	-0.604574	0.000374051	0.00740758	no	down	731.74	652.03	515.8	836.04	797.66	714.7	633.19	782.8	0.722	-0.46901	1.2035e-05	0.0002507	no	down	673.37	802.98	699.84	836.04	797.66	714.7	725.397	782.8	0.498	-1.00675	8.94593e-12	2.97666e-10	yes	down	811.92	582.5	615.13	1286.64
evm.TU.HIC_ASM_6.125	EVM_prediction_HIC_ASM_6.125	-	no|no test	no|no test	no|no test	no|up	yes|down	yes|down	no|down	no|down	no|down	0.474	-1.07803	0.078654	0.290746	no	down	1.05	2.38	1.69	2.57	2.08	4.13	1.70667	2.92667	0.936	-0.096109	0.842283	0.935467	no	down	4.57	3.02	2.69	2.57	2.08	4.13	3.42667	2.92667	0.339	-1.56131	0.00516015	0.0300972	yes	down	1.78	0.68	1.27	2.92
evm.TU.HIC_ASM_6.142	EVM_prediction_HIC_ASM_6.142	-	no|no test	no|no test	no|no test	no|down	yes|down	yes|down	no|down	no|down	no|down	0.485	-1.04527	0.118112	0.363798	no	down	0.17	0.32	0.22	0.63	0.52	0.1	0.236667	0.416667	0.897	-0.156629	0.800302	0.917123	no	down	0.63	0.49	0.32	0.63	0.52	0.1	0.48	0.416667	0.297	-1.75355	2.57421e-08	5.4402e-07	yes	down	0.31	0.32	0.25	0.94
evm.TU.HIC_ASM_6.15	EVM_prediction_HIC_ASM_6.15	-	no|no test	no|no test	no|no test	no|down	no|down	no|down	no|up	yes|down	yes|down	0.452	-1.14434	4.40734e-05	0.00149913	yes	down	10.74	16.17	15.75	53.27	49.58	16.28	14.22	39.71	0.415	-1.26914	4.18856e-06	0.000105232	yes	down	13.22	12.19	14.92	53.27	49.58	16.28	13.4433	39.71	0.561	-0.833935	1.06636e-11	3.49248e-10	no	down	16.85	14.2	13.83	35.74
evm.TU.HIC_ASM_6.213	EVM_prediction_HIC_ASM_6.213	-	no|no test	no|no test	no|no test	no|up	no|up	no|up	no|down	no|up	yes|up	1.748	0.805558	0.425585	0.700326	no	up	0.05	0.3	0.41	0.15	0.16	0.05	0.253333	0.12	6.16	2.62287	0.000577375	0.00604079	yes	up	1.82	0.48	0.59	0.15	0.16	0.05	0.963333	0.12	3.074	1.6199	0.0120134	0.0587339	no	up	0.78	0.87	0.34	0.1
evm.TU.HIC_ASM_6.214	EVM_prediction_HIC_ASM_6.214	-	no|no test	no|no test	no|no test	no|up	yes|down	yes|down	no|down	no|down	no|down	0.643	-0.636043	0.082589	0.297557	no	down	0.87	1.59	1.53	1.64	1.84	1.64	1.33	1.70667	0.755	-0.405295	0.163022	0.405787	no	down	1.99	1.86	1.17	1.64	1.84	1.64	1.67333	1.70667	0.462	-1.11445	3.78386e-05	0.000445761	yes	down	1.79	1.26	1.48	2.51
evm.TU.HIC_ASM_6.240	EVM_prediction_HIC_ASM_6.240	-	no|no test	no|no test	no|no test	no|down	yes|down	no|down	no|down	no|down	no|down	0.565	-0.824758	0.000658357	0.0113439	no	down	2.91	2.29	2.98	4.07	3.77	3.7	2.72667	3.84667	0.569	-0.814584	0.000206455	0.00258512	no	down	3.27	3.01	2.27	4.07	3.77	3.7	2.85	3.84667	0.495	-1.01525	5.85188e-05	0.000653103	yes	down	3.58	2.47	2.29	5.3
evm.TU.HIC_ASM_6.328	EVM_prediction_HIC_ASM_6.328	-	no|no test	no|no test	no|no test	no|up	yes|down	yes|down	no|down	yes|down	yes|down	0.229	-2.12789	6.31908e-09	7.93448e-07	yes	down	1.38	0.75	1.14	4.4	5.26	2.1	1.09	3.92	0.269	-1.8948	1.5013e-06	4.45848e-05	yes	down	1.95	0.93	1.17	4.4	5.26	2.1	1.35	3.92	0.194	-2.36765	4.60544e-29	6.69985e-27	yes	down	2.51	1.34	1.73	7.76
evm.TU.HIC_ASM_6.365	EVM_prediction_HIC_ASM_6.365	-	no|no test	no|no test	no|no test	no|down	no|down	no|down	no|up	no|down	yes|down	0.532	-0.911009	1.5935e-09	2.23905e-07	no	down	500.32	461.03	490.44	627.27	704.77	827.43	483.93	719.823	0.49	-1.0288	5.82534e-11	6.61462e-09	yes	down	483.07	430.23	453.46	627.27	704.77	827.43	455.587	719.823	0.664	-0.590544	2.11305e-10	6.0357e-09	no	down	430.43	460.46	402.97	574.56
evm.TU.HIC_ASM_6.411	EVM_prediction_HIC_ASM_6.411	-	no|no test	no|no test	no|no test	no|down	yes|down	yes|down	no|up	no|up	no|down	4.088	2.03144	1	1	no	up	0.23	0.15	3.42	0.33	0.29	0.15	1.26667	0.256667	0.644	-0.634292	0.311657	0.58653	no	down	0.2	0.21	0.23	0.33	0.29	0.15	0.213333	0.256667	0.308	-1.7003	0.00262439	0.017502	yes	down	0.13	0.27	0.24	0.52
evm.TU.HIC_ASM_6.415	EVM_prediction_HIC_ASM_6.415	-	no|no test	no|no test	no|no test	no|up	no|up	no|up	no|up	yes|up	no|up	2.406	1.26652	1.16706e-05	0.000521774	yes	up	1011.75	463.68	500.31	231.94	226.57	202.92	658.58	220.477	1.816	0.860967	2.11003e-19	1.43755e-16	no	up	509.13	533.36	483.19	231.94	226.57	202.92	508.56	220.477	1.822	0.865281	8.12342e-18	5.05632e-16	no	up	597.26	544.93	676.95	322.11
evm.TU.HIC_ASM_6.437	EVM_prediction_HIC_ASM_6.437	-	no|no test	no|no test	no|no test	no|down	no|up	yes|up	no|down	no|up	no|up	1.681	0.748979	0.237014	0.524362	no	up	2	2.5	2.02	0.79	1.75	0.65	2.17333	1.06333	1.818	0.862441	0.210464	0.473032	no	up	4.16	1.83	1.42	0.79	1.75	0.65	2.47	1.06333	2.8	1.48538	0.0193887	0.0847815	no	up	2.08	2.44	2.03	0.49
evm.TU.HIC_ASM_6.446	EVM_prediction_HIC_ASM_6.446	-	no|no test	no|no test	no|no test	no|down	yes|down	no|down	no|up	yes|down	yes|down	0.428	-1.22525	7.67927e-05	0.0023405	yes	down	16.99	22.39	19.81	47.16	47.13	20.12	19.73	38.1367	0.417	-1.26212	8.95251e-05	0.00130425	yes	down	21.69	16.32	22.69	47.16	47.13	20.12	20.2333	38.1367	0.445	-1.16779	6.16962e-16	3.25688e-14	yes	down	19.42	19.5	27.35	47.84
evm.TU.HIC_ASM_6.458	EVM_prediction_HIC_ASM_6.458	-	no|no test	no|no test	no|no test	no|up	no|up	no|down	no|up	yes|up	no|up	2.256	1.17356	9.47648e-05	0.00275798	yes	up	13.08	10.1	12.51	2.53	5.05	4.85	11.8967	4.14333	1.851	0.88793	0.00147882	0.012801	no	up	8.8	12.08	10.52	2.53	5.05	4.85	10.4667	4.14333	1.109	0.149746	0.48678	0.708347	no	up	6.52	7.77	8.2	6.82
evm.TU.HIC_ASM_6.466	EVM_prediction_HIC_ASM_6.466	-	no|no test	no|no test	no|no test	no|down	yes|down	no|down	no|down	no|down	no|down	0.473	-1.08108	0.188545	0.468898	no	down	795.1	954.63	1345.2	2470.56	2279.65	301.62	1031.64	1683.94	0.484	-1.04808	0.263582	0.538129	no	down	1293.28	406.75	1203.96	2470.56	2279.65	301.62	967.997	1683.94	0.371	-1.43015	0.00149529	0.0108971	yes	down	1428.62	498.55	1357.92	2953.11
evm.TU.HIC_ASM_6.488	EVM_prediction_HIC_ASM_6.488	-	no|no test	no|no test	no|no test	no|up	no|down	yes|down	no|up	no|down	no|down	0.603	-0.728579	0.000691691	0.0117977	no	down	22.16	17.55	18.1	33.7	28.89	19.57	19.27	27.3867	0.535	-0.901199	6.56102e-06	0.000153784	no	down	18.53	18.03	16.42	33.7	28.89	19.57	17.66	27.3867	0.579	-0.787978	8.91677e-10	2.32897e-08	no	down	18.55	18.84	25.05	30.91
evm.TU.HIC_ASM_6.512	EVM_prediction_HIC_ASM_6.512	-	no|down	no|up	yes|down	no|down	no|up	no|up	no|up	no|down	yes|down	0.515	-0.956698	0.00753868	0.0641505	no	down	2336.35	2972.22	4914.15	3969.74	4314.16	7888.86	3407.57	5390.92	0.42	-1.25211	2.65093e-05	0.00047528	yes	down	3356.59	2633.89	2917.29	3969.74	4314.16	7888.86	2969.26	5390.92	1.036	0.0505047	0.863404	0.939627	no	up	2656.63	4596.58	2635.36	2674.22
evm.TU.HIC_ASM_6.513	EVM_prediction_HIC_ASM_6.513	-	no|no test	no|no test	no|no test	no|down	no|down	no|down	no|up	yes|down	yes|down	0.453	-1.14361	0.000484586	0.00904995	yes	down	29.31	30.57	49.93	50.67	53.9	97.38	36.6033	67.3167	0.415	-1.26934	8.04065e-06	0.000180829	yes	down	40.63	33.11	33.17	50.67	53.9	97.38	35.6367	67.3167	0.839	-0.252453	0.223998	0.455934	no	down	29.11	55.35	33.96	34.95
evm.TU.HIC_ASM_6.532	EVM_prediction_HIC_ASM_6.532	-	no|no test	no|no test	no|no test	no|down	yes|down	no|down	no|up	no|down	no|down	0.571	-0.809293	0.00288184	0.0333802	no	down	38.77	67.34	64.45	89.42	98.34	59.47	56.8533	82.41	0.518	-0.948607	6.33217e-06	0.000150594	no	down	62.69	47.48	54.8	89.42	98.34	59.47	54.99	82.41	0.425	-1.23434	2.5037e-21	2.07443e-19	yes	down	41.25	58.04	48.46	111.04
evm.TU.HIC_ASM_6.567	EVM_prediction_HIC_ASM_6.567	-	no|no test	no|no test	no|no test	no|up	no|down	yes|down	no|down	no|down	no|down	0.604	-0.728164	7.30118e-06	0.000363611	no	down	451.11	507.49	548.19	730.44	756.15	565.37	502.263	683.987	0.702	-0.50996	6.75672e-05	0.00103241	no	down	654.43	652.74	556.67	730.44	756.15	565.37	621.28	683.987	0.511	-0.968615	6.00478e-14	2.54506e-12	no	down	602.9	496.42	739.06	1108.97
evm.TU.HIC_ASM_6.602	EVM_prediction_HIC_ASM_6.602	-	no|no test	no|no test	no|no test	no|down	yes|down	no|down	no|down	no|down	no|down	0.268	-1.9019	0.312613	1	no	down	0.02	0	0.02	0.07	0.04	0.02	0.0133333	0.0433333	0.469	-1.09218	0.441059	1	no	down	0.02	0.02	0.04	0.07	0.04	0.02	0.0266667	0.0433333	0.019	-5.70553	0.00025052	0.00232512	yes	down	0	0	0	0.19
evm.TU.HIC_ASM_6.618	EVM_prediction_HIC_ASM_6.618	-	no|no test	no|no test	no|no test	no|down	no|down	no|down	no|up	no|down	yes|down	0.593	-0.753965	3.16206e-05	0.00114836	no	down	76.4	73.06	89.63	103.28	97.68	124.92	79.6967	108.627	0.443	-1.17506	2.6642e-11	3.46705e-09	yes	down	57.38	60.41	67.35	103.28	97.68	124.92	61.7133	108.627	0.635	-0.655889	4.02885e-07	7.09929e-06	no	down	59.21	80.6	63.59	93.28
evm.TU.HIC_ASM_6.662	EVM_prediction_HIC_ASM_6.662	-	no|no test	no|no test	no|no test	no|down	no|down	no|down	no|up	no|down	yes|down	0.76	-0.3961	0.282434	0.57197	no	down	1.38	1.64	1.95	1.92	2.24	1.23	1.65667	1.79667	0.478	-1.06379	0.00361781	0.0259452	yes	down	1.29	0.87	1.13	1.92	2.24	1.23	1.09667	1.79667	0.578	-0.792068	0.0517522	0.173678	no	down	1.49	0.89	0.92	1.24
evm.TU.HIC_ASM_6.664	EVM_prediction_HIC_ASM_6.664	-	no|no test	no|no test	no|no test	no|down	yes|down	no|down	no|up	no|down	no|down	0.443	-1.17464	0.305858	0.595224	no	down	7.26	11.45	6.75	21.83	25	0	8.48667	15.61	0.43	-1.21801	0.290846	0.568772	no	down	11.66	4.04	6.82	21.83	25	0	7.50667	15.61	0.066	-3.93014	4.35078e-05	0.00050354	yes	down	2.11	2.09	0	20.74
evm.TU.HIC_ASM_6.668	EVM_prediction_HIC_ASM_6.668	-	no|no test	no|no test	no|no test	no|down	no|down	no|down	no|up	yes|down	yes|down	0.466	-1.10106	1.83035e-06	0.000116238	yes	down	6.27	7.25	9.36	11.61	14.63	15.06	7.62667	13.7667	0.453	-1.14159	8.32329e-06	0.000185216	yes	down	11.22	8.11	7.81	11.61	14.63	15.06	9.04667	13.7667	0.631	-0.66446	9.6529e-07	1.59534e-05	no	down	8.44	17.76	7	12.95
evm.TU.HIC_ASM_6.692	EVM_prediction_HIC_ASM_6.692	-	no|down	no|up	yes|down	no|down	no|down	no|up	no|up	no|down	yes|down	0.495	-1.01364	0.288983	0.578504	no	down	29.12	21.52	58.1	15.21	43.66	67.44	36.2467	42.1033	0.293	-1.77125	1.00759e-06	3.16256e-05	yes	down	16.09	29.92	12.93	15.21	43.66	67.44	19.6467	42.1033	0.946	-0.0808186	0.807542	0.910238	no	down	10.21	27.41	10.08	38.86
evm.TU.HIC_ASM_6.693	EVM_prediction_HIC_ASM_6.693	-	no|no test	no|no test	no|no test	no|up	no|down	no|down	no|up	no|down	yes|down	0.702	-0.511034	0.0682906	0.270817	no	down	8.63	6.62	6.87	7.19	7.3	10.98	7.37333	8.49	0.496	-1.01116	0.000146296	0.00195885	yes	down	5.41	5.96	4.84	7.19	7.3	10.98	5.40333	8.49	0.792	-0.336284	0.100623	0.276133	no	down	5.78	7.73	7.39	7.47
evm.TU.HIC_ASM_6.716	EVM_prediction_HIC_ASM_6.716	-	no|no test	no|no test	no|no test	no|down	no|down	no|down	no|up	yes|down	yes|down	0.323	-1.63204	0.00425895	0.0433723	yes	down	2.98	7.17	4.93	18.91	14.98	4.16	5.02667	12.6833	0.284	-1.81714	0.00063711	0.00655329	yes	down	4.97	3.55	4.98	18.91	14.98	4.16	4.5	12.6833	0.584	-0.77644	0.00591628	0.0335135	no	down	6.78	7.1	6.53	8.31
evm.TU.HIC_ASM_6.749	EVM_prediction_HIC_ASM_6.749	-	no|no test	no|no test	no|no test	no|up	yes|down	yes|down	no|down	no|down	no|down	0.632	-0.66278	0.00406336	0.041923	no	down	29.04	31.22	41.29	46.75	50.96	31.34	33.85	43.0167	0.652	-0.616493	0.000939808	0.00882795	no	down	40.24	36.31	35.01	46.75	50.96	31.34	37.1867	43.0167	0.407	-1.29746	6.95939e-25	7.57121e-23	yes	down	38.21	28.67	37.16	75.88
evm.TU.HIC_ASM_6.780	EVM_prediction_HIC_ASM_6.780	-	no|no test	no|no test	no|no test	no|down	yes|down	yes|down	no|up	yes|down	yes|down	0.489	-1.03218	0.00341277	0.037659	yes	down	21.97	22.91	22.59	50.75	47.87	15.97	22.49	38.1967	0.439	-1.18772	0.00137205	0.0119842	yes	down	23.03	18.29	22.85	50.75	47.87	15.97	21.39	38.1967	0.445	-1.16683	2.3875e-21	1.99133e-19	yes	down	22.93	20.58	28.86	48.37
evm.TU.HIC_ASM_6.793	EVM_prediction_HIC_ASM_6.793	-	no|no test	no|no test	no|no test	no|down	yes|down	no|down	no|down	no|down	no|down	0.576	-0.794673	0.000142438	0.00373598	no	down	24.95	28.39	21.58	32.98	39.21	31.16	24.9733	34.45	0.641	-0.642444	3.9713e-05	0.000663717	no	down	28.68	26.57	28.74	32.98	39.21	31.16	27.9967	34.45	0.478	-1.06585	4.6574e-12	1.59204e-10	yes	down	22.29	22.37	30.04	47.29
evm.TU.HIC_ASM_6.8	EVM_prediction_HIC_ASM_6.8	-	no|no test	no|no test	no|no test	no|up	no|down	yes|down	no|down	no|down	no|up	0.469	-1.09267	0.416271	0.69291	no	down	2.13	0	0.41	0.97	3.18	0.2	0.846667	1.45	2.165	1.11454	0.160875	0.402779	no	up	4.42	5.02	2.28	0.97	3.18	0.2	3.90667	1.45	0.238	-2.06882	0.358124	0.596199	no	down	2.89	0	0	3.33
evm.TU.HIC_ASM_6.818	EVM_prediction_HIC_ASM_6.818	-	no|no test	no|no test	no|no test	no|up	yes|up	no|up	no|down	no|up	yes|up	1.946	0.960223	0.0097992	0.0773128	no	up	1.95	1.62	1.02	1.45	1.06	1.63	1.53	1.38	2.381	1.25182	0.000295727	0.0034808	yes	up	4.64	1.83	1.92	1.45	1.06	1.63	2.79667	1.38	2.145	1.10078	7.3418e-13	2.72561e-11	yes	up	2.41	2.33	3.52	2.91
evm.TU.HIC_ASM_6.819	EVM_prediction_HIC_ASM_6.819	-	no|no test	no|no test	no|no test	no|up	yes|up	yes|up	no|up	no|up	no|up	1.481	0.566818	0.172511	0.449315	no	up	8.93	7.15	5.43	1.13	3.41	7	7.17	3.84667	1.391	0.475806	0.244511	0.516021	no	up	6.34	5.62	5.95	1.13	3.41	7	5.97	3.84667	3.011	1.59024	1.45806e-15	7.38536e-14	yes	up	5.36	6.96	7.05	1.9
evm.TU.HIC_ASM_6.821	EVM_prediction_HIC_ASM_6.821	-	no|no test	no|no test	no|no test	no|down	no|down	no|up	no|up	yes|down	yes|down	0.411	-1.28323	3.52292e-06	0.00020185	yes	down	202.49	278.93	340.71	444.3	435.2	720.43	274.043	533.31	0.393	-1.34899	1.26915e-07	5.74192e-06	yes	down	313.55	245.96	236.5	444.3	435.2	720.43	265.337	533.31	0.765	-0.386284	0.0118026	0.0580071	no	down	262.79	305.55	205.49	318.88
evm.TU.HIC_ASM_6.860	EVM_prediction_HIC_ASM_6.860	-	no|no test	no|no test	no|no test	no|down	yes|down	yes|down	no|down	yes|down	yes|down	0.378	-1.40192	2.51528e-10	4.01187e-08	yes	down	2.15	1.81	1.71	4.35	4.75	3.19	1.89	4.09667	0.411	-1.28204	1.89911e-11	2.55761e-09	yes	down	2.19	2.25	2.11	4.35	4.75	3.19	2.18333	4.09667	0.219	-2.18921	2.59294e-29	3.81651e-27	yes	down	2.08	1.38	1.77	6.57
evm.TU.HIC_ASM_6.879	EVM_prediction_HIC_ASM_6.879	-	no|no test	no|no test	no|no test	no|down	yes|down	no|down	no|up	no|down	no|down	0.586	-0.770531	0.0208175	0.127768	no	down	199.06	345.86	260.37	481.13	454.12	198.29	268.43	377.847	0.544	-0.879171	0.00904302	0.0528171	no	down	290.65	188.93	299.83	481.13	454.12	198.29	259.803	377.847	0.477	-1.06661	1.99463e-15	9.94216e-14	yes	down	299.01	209.66	284.22	525.94
evm.TU.HIC_ASM_6.899	EVM_prediction_HIC_ASM_6.899	-	no|down	no|up	yes|down	no|down	no|down	no|up	no|up	yes|down	yes|down	0.442	-1.17683	3.10524e-05	0.00113471	yes	down	1207.32	1635.26	2197.77	2582.35	2573.15	3825.16	1680.12	2993.55	0.427	-1.22744	2.85291e-08	1.58857e-06	yes	down	1722.44	1563.61	1779.85	2582.35	2573.15	3825.16	1688.63	2993.55	0.845	-0.243681	0.143138	0.344384	no	down	1641.99	2078.22	1246.91	1650.85
evm.TU.HIC_ASM_6.926	EVM_prediction_HIC_ASM_6.926	-	no|down	no|up	yes|down	no|down	no|up	no|up	no|up	no|down	yes|down	0.541	-0.886447	0.00225429	0.0281262	no	down	141.01	169.23	217.85	211.23	215.23	350.18	176.03	258.88	0.476	-1.07007	2.08566e-05	0.000389614	yes	down	169.45	148.36	158.9	211.23	215.23	350.18	158.903	258.88	1.105	0.143827	0.360726	0.598705	no	up	160.83	225.54	145.16	125.67
evm.TU.HIC_ASM_6.946	EVM_prediction_HIC_ASM_6.946	-	no|no test	no|no test	no|no test	no|down	yes|down	yes|down	no|down	no|down	no|down	0.449	-1.1538	0.00518891	0.0501184	no	down	3.92	3.64	2.92	7.34	4.05	7.31	3.49333	6.23333	0.515	-0.957113	0.0503821	0.185718	no	down	6.58	2.53	3.06	7.34	4.05	7.31	4.05667	6.23333	0.309	-1.69332	1.25007e-07	2.38045e-06	yes	down	5.01	2.62	3.07	11.01
evm.TU.HIC_ASM_6.947	EVM_prediction_HIC_ASM_6.947	-	no|no test	no|no test	no|no test	no|down	yes|down	no|down	no|up	no|down	no|down	0.685	-0.545051	0.160123	0.430803	no	down	3.64	6.24	5.87	8.58	6.78	3.55	5.25	6.30333	0.572	-0.806795	0.0819203	0.262244	no	down	7.12	2.41	4.27	8.58	6.78	3.55	4.6	6.30333	0.484	-1.04812	1.94995e-05	0.000247172	yes	down	5.32	3.77	4.88	7.74
evm.TU.HIC_ASM_6.948	EVM_prediction_HIC_ASM_6.948	-	no|no test	no|no test	no|no test	no|down	no|up	no|up	no|down	no|up	yes|up	2.457	1.29712	0.0446698	0.207926	no	up	1.9	1.6	1.64	0.57	0.81	0.46	1.71333	0.613333	3.175	1.66655	0.00276854	0.0208758	yes	up	1.79	3.04	2.03	0.57	0.81	0.46	2.28667	0.613333	1.235	0.30395	0.578863	0.773818	no	up	1.34	2.27	1.79	1.64
evm.TU.HIC_ASM_6.979	EVM_prediction_HIC_ASM_6.979	-	no|no test	no|no test	no|no test	no|up	no|down	no|down	yes|down	no|up	yes|up	1.033	0.0463941	0.9036	0.964826	no	up	1.14	0.74	1.04	0.77	0.55	0.6	0.973333	0.64	2.213	1.14571	0.000241533	0.00292925	yes	up	2.01	2.33	2.38	0.77	0.55	0.6	2.24	0.64	0.656	-0.609329	0.0164327	0.0747076	no	down	1.2	1.17	1.3	1.7
evm.TU.HIC_ASM_7.1033	EVM_prediction_HIC_ASM_7.1033	-	no|no test	no|no test	no|no test	no|down	no|down	no|down	no|down	no|up	yes|up	1.58	0.660213	0.055544	0.237445	no	up	0.76	0.62	0.72	0.44	0.33	0.32	0.7	0.363333	2.14	1.09732	0.000163024	0.0021505	yes	up	1.14	0.97	0.92	0.44	0.33	0.32	1.01	0.363333	0.705	-0.504228	0.0622025	0.196519	no	down	0.62	0.75	0.63	0.83
evm.TU.HIC_ASM_7.1054	EVM_prediction_HIC_ASM_7.1054	-	no|no test	no|no test	no|no test	no|up	no|down	no|down	no|down	no|up	yes|up	2.287	1.19352	0.00581397	0.0542898	no	up	1.23	0.98	1.09	0.52	0.41	0.18	1.1	0.37	2.475	1.30763	0.00170146	0.0142593	yes	up	1.35	1.27	0.95	0.52	0.41	0.18	1.19	0.37	0.965	-0.0516479	0.841532	0.929169	no	down	0.99	1.27	0.98	1.22
evm.TU.HIC_ASM_7.106	EVM_prediction_HIC_ASM_7.106	-	no|no test	no|no test	no|no test	no|down	yes|down	yes|down	no|up	no|down	yes|down	0.583	-0.779446	0.00553774	0.052312	no	down	13.04	16.96	19.03	39.37	32.31	14.43	16.3433	28.7033	0.48	-1.05844	0.00375088	0.0266419	yes	down	19.96	7.93	16.54	39.37	32.31	14.43	14.81	28.7033	0.484	-1.0478	7.70884e-25	8.24319e-23	yes	down	17.77	17.13	19.84	42.78
evm.TU.HIC_ASM_7.1065	EVM_prediction_HIC_ASM_7.1065	-	yes|up	no|up	no|down	no|no test	no|no test	no|no test	no|no test	no|no test	no|no test	0.031	-4.99301	0.0394046	1	no	down	0	0	0	2.88	1.31	0	0	1.39667	1.05	0.0708638	0.967479	1	no	up	0.61	5.45	0	2.88	1.31	0	2.02	1.39667	4.082	2.0294	0.0362582	0.134684	no	up	5.71	6.28	5.5	0.23
evm.TU.HIC_ASM_7.1082	EVM_prediction_HIC_ASM_7.1082	-	no|no test	no|no test	no|no test	no|up	yes|up	yes|up	no|down	yes|up	yes|up	2.306	1.20566	3.99499e-14	1.47353e-11	yes	up	46.48	34.82	38.57	14.89	13.35	13.36	39.9567	13.8667	2.867	1.51929	9.28795e-23	8.96442e-20	yes	up	48.21	64.83	46.03	14.89	13.35	13.36	53.0233	13.8667	2.387	1.25492	6.14954e-31	9.86371e-29	yes	up	51.67	49.54	54.86	20.24
evm.TU.HIC_ASM_7.1137	EVM_prediction_HIC_ASM_7.1137	-	no|no test	no|no test	no|no test	no|down	yes|down	no|down	no|up	no|up	yes|down	1.119	0.161838	0.841845	0.939321	no	up	1.04	14.34	3.16	6.85	3.94	2.92	6.18	4.57	0.337	-1.56724	0.00447109	0.030696	yes	down	3.21	1.35	1.36	6.85	3.94	2.92	1.97333	4.57	0.481	-1.0556	0.00746978	0.0402474	yes	down	2.77	3.59	2.12	3.84
evm.TU.HIC_ASM_7.1150	EVM_prediction_HIC_ASM_7.1150	-	no|no test	no|no test	no|no test	no|up	no|up	no|up	no|down	yes|up	yes|up	2.104	1.07301	9.69343e-08	9.5343e-06	yes	up	109.92	74.53	86.11	30.96	32.77	40.45	90.1867	34.7267	2.285	1.19229	1.26869e-09	1.03124e-07	yes	up	86.88	128.76	95.54	30.96	32.77	40.45	103.727	34.7267	1.936	0.953221	1.5761e-13	6.40216e-12	no	up	98.74	101.69	120.62	57.82
evm.TU.HIC_ASM_7.1156	EVM_prediction_HIC_ASM_7.1156	-	no|no test	no|no test	no|no test	no|down	no|down	no|up	no|up	yes|down	yes|down	0.492	-1.02243	0.000939762	0.0147697	yes	down	10.12	12.46	19.21	18.35	20.88	30.08	13.93	23.1033	0.471	-1.08572	2.20829e-06	6.08962e-05	yes	down	14.64	14.17	13.86	18.35	20.88	30.08	14.2233	23.1033	0.925	-0.112465	0.50846	0.724279	no	down	12.98	19.32	13	14.95
evm.TU.HIC_ASM_7.1158	EVM_prediction_HIC_ASM_7.1158	-	no|no test	no|no test	no|no test	no|down	no|up	yes|up	no|down	no|down	no|up	0.888	-0.172125	0.561714	0.793013	no	down	17.59	23.48	30.63	17.37	19.64	28.68	23.9	21.8967	1.049	0.0694613	0.777017	0.906557	no	up	34.1	28.59	26.65	17.37	19.64	28.68	29.78	21.8967	1.224	0.292113	0.112383	0.296893	no	up	19.03	27.78	18.18	14.34
evm.TU.HIC_ASM_7.1216	EVM_prediction_HIC_ASM_7.1216	-	no|no test	no|no test	no|no test	no|up	no|down	yes|down	no|down	no|down	no|down	0.811	-0.302133	0.396744	0.67642	no	down	183.89	316.45	300.52	297.39	361.11	132.37	266.953	263.623	0.87	-0.201485	0.743989	0.89174	no	down	391.32	133.12	359.43	297.39	361.11	132.37	294.623	263.623	0.539	-0.890803	8.6183e-23	7.91738e-21	no	down	189.92	225.88	209.45	338.78
evm.TU.HIC_ASM_7.1267	EVM_prediction_HIC_ASM_7.1267	-	no|down	no|up	yes|down	no|no test	no|no test	no|no test	no|no test	no|no test	no|no test	0.794	-0.331974	0.33107	0.619078	no	down	983.73	1104.45	1608.9	850.57	930.85	1749.01	1232.36	1176.81	0.627	-0.672787	0.0178311	0.0875085	no	down	1060.43	952.55	984.35	850.57	930.85	1749.01	999.11	1176.81	1.542	0.624736	0.0675388	0.208277	no	up	874.62	1665.35	855.61	575.55
evm.TU.HIC_ASM_7.14	EVM_prediction_HIC_ASM_7.14	-	no|no test	no|no test	no|no test	no|down	yes|down	no|down	no|up	yes|down	yes|down	0.181	-2.46849	0.001796	0.0239528	yes	down	0.31	0.06	0.74	2.04	1.92	0.85	0.37	1.60333	0.08	-3.64135	1.73763e-10	1.77565e-08	yes	down	0.27	0.13	0.22	2.04	1.92	0.85	0.206667	1.60333	0.391	-1.35546	0.00078149	0.00625943	yes	down	0.45	0.46	0.78	1.28
evm.TU.HIC_ASM_7.142	EVM_prediction_HIC_ASM_7.142	-	no|no test	no|no test	no|no test	no|up	yes|down	yes|down	no|down	no|down	no|down	0.57	-0.810552	0.00226977	0.0282363	no	down	57.35	75.93	66.97	104.2	126.89	59.34	66.75	96.81	0.58	-0.785438	0.00246986	0.0190452	no	down	75.06	63.65	76.25	104.2	126.89	59.34	71.6533	96.81	0.492	-1.02309	1.94383e-36	4.50356e-34	yes	down	73.83	73.07	77.27	137.09
evm.TU.HIC_ASM_7.19	EVM_prediction_HIC_ASM_7.19	-	no|no test	no|no test	no|no test	no|up	yes|down	yes|down	no|up	yes|down	yes|down	0.472	-1.0838	0.000866098	0.0139082	yes	down	19.95	30.62	26.62	54.38	57.89	23.47	25.73	45.2467	0.317	-1.65926	2.7123e-06	7.2886e-05	yes	down	19.35	12.72	22.45	54.38	57.89	23.47	18.1733	45.2467	0.369	-1.43706	4.59315e-32	8.09365e-30	yes	down	24.94	20.62	27.2	62.26
evm.TU.HIC_ASM_7.212	EVM_prediction_HIC_ASM_7.212	-	no|no test	no|no test	no|no test	no|up	no|up	no|up	no|down	yes|up	yes|up	2.011	1.0078	1.07323e-06	7.81935e-05	yes	up	165.13	162.51	159.21	81.17	75.87	46.72	162.283	67.92	2.372	1.24602	1.01055e-07	4.68165e-06	yes	up	158.92	225.28	218.59	81.17	75.87	46.72	200.93	67.92	1.368	0.452051	3.14211e-08	6.53005e-07	no	up	144.46	151.5	158.75	102.75
evm.TU.HIC_ASM_7.232	EVM_prediction_HIC_ASM_7.232	-	no|no test	no|no test	no|no test	no|up	no|down	yes|down	no|down	no|down	no|down	0.612	-0.709342	0.0538722	0.232913	no	down	15.3	14.83	17.11	23.22	21.89	15.05	15.7467	20.0533	0.753	-0.409016	0.251331	0.524053	no	down	18.56	13.8	21.79	23.22	21.89	15.05	18.05	20.0533	0.539	-0.892076	0.00944841	0.048532	no	down	21.6	21.1	12.4	24.32
evm.TU.HIC_ASM_7.233	EVM_prediction_HIC_ASM_7.233	-	no|no test	no|no test	no|no test	no|down	yes|down	no|down	no|up	no|down	no|down	0.647	-0.628108	0.0229783	0.135947	no	down	12.23	12.47	15.06	21.4	19.74	6.46	13.2533	15.8667	0.559	-0.839428	0.006435	0.0405496	no	down	10.17	7.78	11.73	21.4	19.74	6.46	9.89333	15.8667	0.494	-1.01716	5.76311e-14	2.46926e-12	yes	down	10.71	11.39	11.53	23.33
evm.TU.HIC_ASM_7.266	EVM_prediction_HIC_ASM_7.266	-	no|no test	no|no test	no|no test	no|up	yes|down	yes|down	no|up	yes|down	yes|down	0.175	-2.51616	0.00453603	0.0454103	yes	down	0.46	0.17	0	2.14	0.92	0.88	0.21	1.31333	0.075	-3.74605	1.92081e-06	5.50663e-05	yes	down	0.09	0.05	0.14	2.14	0.92	0.88	0.0933333	1.31333	0.121	-3.04167	1.73193e-05	0.000221783	yes	down	1.56	2.91	0.11	2.61
evm.TU.HIC_ASM_7.267	EVM_prediction_HIC_ASM_7.267	-	no|no test	no|no test	no|no test	no|up	yes|up	yes|up	no|up	yes|up	yes|up	3.844	1.94259	6.06719e-09	7.70012e-07	yes	up	13.88	8.95	8.22	2.21	2.17	2.15	10.35	2.17667	3.231	1.69198	5.12499e-11	6.0569e-09	yes	up	9.82	8.81	8.34	2.21	2.17	2.15	8.99	2.17667	2.502	1.3231	6.51989e-06	9.15492e-05	yes	up	7.37	14.17	13.19	4.29
evm.TU.HIC_ASM_7.299	EVM_prediction_HIC_ASM_7.299	-	no|no test	no|no test	no|no test	no|down	yes|down	yes|down	no|up	no|down	no|down	0.608	-0.7171	0.000157766	0.00398739	no	down	6.12	4.71	6.12	7.41	8.05	7.25	5.65	7.57	0.554	-0.851084	9.54855e-06	0.000207878	no	down	5.85	6.47	4.07	7.41	8.05	7.25	5.46333	7.57	0.367	-1.44707	9.35036e-17	5.29332e-15	yes	down	4.55	4.43	6.22	10.73
evm.TU.HIC_ASM_7.322	EVM_prediction_HIC_ASM_7.322	-	no|down	no|up	yes|down	no|down	no|up	no|up	no|up	no|down	yes|down	0.52	-0.943484	0.000412918	0.00798963	no	down	1191.87	1171.41	1633.84	1725.85	1676.16	2815.61	1332.37	2072.54	0.42	-1.25181	2.23336e-07	9.14019e-06	yes	down	1127.31	1149.94	1115.88	1725.85	1676.16	2815.61	1131.04	2072.54	1.033	0.0463208	0.786988	0.897853	no	up	1199.05	1831.9	1083.39	1174.37
evm.TU.HIC_ASM_7.325	EVM_prediction_HIC_ASM_7.325	-	no|down	no|up	yes|down	no|down	no|down	no|up	no|up	yes|down	yes|down	0.472	-1.08178	0.00227113	0.0282363	yes	down	179.27	229.38	370.09	315.73	387.95	658.4	259.58	454.027	0.403	-1.31123	6.04142e-05	0.000936703	yes	down	316.56	187.35	213.32	315.73	387.95	658.4	239.077	454.027	0.972	-0.041376	0.827101	0.920874	no	down	214.57	339.76	205.73	217.83
evm.TU.HIC_ASM_7.328	EVM_prediction_HIC_ASM_7.328	-	no|no test	no|no test	no|no test	no|up	no|down	yes|down	no|down	no|up	no|up	1.385	0.470214	0.585023	0.806424	no	up	0.73	0.88	1.37	0.86	0.82	0.02	0.993333	0.566667	1.921	0.941763	0.258383	0.532492	no	up	1.81	1.58	1.19	0.86	0.82	0.02	1.52667	0.566667	0.713	-0.487339	0.0995095	0.273618	no	down	1.35	1.02	2.06	1.79
evm.TU.HIC_ASM_7.347	EVM_prediction_HIC_ASM_7.347	-	no|no test	no|no test	no|no test	no|up	no|up	no|up	no|down	no|up	yes|up	1.636	0.710378	0.00289435	0.0334922	no	up	3.58	4.82	3.6	2.02	2.57	1.48	4	2.02333	2.119	1.08327	5.88837e-07	2.02371e-05	yes	up	5.46	6.79	4.52	2.02	2.57	1.48	5.59	2.02333	1.383	0.467675	6.0903e-05	0.000676094	no	up	4.45	5.12	5.11	2.92
evm.TU.HIC_ASM_7.348	EVM_prediction_HIC_ASM_7.348	-	no|no test	no|no test	no|no test	no|down	yes|down	no|down	no|no test	no|no test	no|no test	1	0	1	1	no test	no test	0	0	0	0	0	0	0	0	1	0	1	1	no test	no test	0	0	0	0	0	0	0	0	0.049	-4.35916	0.00204059	0.0141832	yes	down	0	0	0.05	0.59
evm.TU.HIC_ASM_7.368	EVM_prediction_HIC_ASM_7.368	-	no|no test	no|no test	no|no test	no|down	no|down	no|up	yes|down	no|down	no|up	0.64	-0.643641	0.0511811	0.225913	no	down	19.27	21.51	22.87	31.98	21.12	24.81	21.2167	25.97	1.477	0.562281	0.0509822	0.187037	no	up	46.58	40.93	52.82	31.98	21.12	24.81	46.7767	25.97	0.536	-0.900935	0.0174773	0.0785411	no	down	41.83	19.89	13.33	39.03
evm.TU.HIC_ASM_7.39	EVM_prediction_HIC_ASM_7.39	-	no|no test	no|no test	no|no test	no|up	no|up	no|up	no|down	yes|up	yes|up	2.026	1.01876	1.5202e-08	1.81242e-06	yes	up	402.43	554.49	512.91	215.3	201.95	179.89	489.943	199.047	2.537	1.3431	5.86837e-16	2.12398e-13	yes	up	521.82	754.83	690.68	215.3	201.95	179.89	655.777	199.047	1.692	0.758604	1.29222e-11	4.15602e-10	no	up	591.19	492.6	598.47	322.72
evm.TU.HIC_ASM_7.40	EVM_prediction_HIC_ASM_7.40	-	no|no test	no|no test	no|no test	no|down	yes|up	yes|up	no|up	yes|up	yes|up	2.768	1.46888	3.92377e-11	7.98488e-09	yes	up	58.38	57.62	64.18	19.02	21.43	11.6	60.06	17.35	2.604	1.38059	1.94562e-10	1.95949e-08	yes	up	65.51	60.35	53.24	19.02	21.43	11.6	59.7	17.35	2.235	1.16021	4.47993e-12	1.53557e-10	yes	up	80.79	54.71	61.65	28.71
evm.TU.HIC_ASM_7.400	EVM_prediction_HIC_ASM_7.400	-	no|no test	no|no test	no|no test	no|down	yes|down	no|down	no|up	no|down	no|down	0.697	-0.521595	0.112841	0.354975	no	down	16.31	26.18	28.89	32.46	34.97	16.51	23.7933	27.98	0.542	-0.883312	0.0072402	0.0445568	no	down	17.21	15.15	25	32.46	34.97	16.51	19.12	27.98	0.437	-1.19461	6.8897e-18	4.33151e-16	yes	down	15.31	14.43	17.38	31.22
evm.TU.HIC_ASM_7.404	EVM_prediction_HIC_ASM_7.404	-	no|down	no|up	yes|down	no|no test	no|no test	no|no test	no|no test	no|no test	no|no test	0.669	-0.580036	0.0104289	0.0803801	no	down	39.8	37.11	55.51	49.13	47.58	62.65	44.14	53.12	0.532	-0.909167	3.13498e-07	1.20629e-05	no	down	36.94	36.35	35.03	49.13	47.58	62.65	36.1067	53.12	1.31	0.389813	0.0348175	0.131285	no	up	37.66	52.88	36.94	25.94
evm.TU.HIC_ASM_7.408	EVM_prediction_HIC_ASM_7.408	-	no|no test	no|no test	no|no test	no|down	yes|down	no|down	no|up	no|down	yes|down	0.504	-0.987445	0.00528133	0.0504333	no	down	11.48	22.5	15.95	30.05	37.68	14.99	16.6433	27.5733	0.439	-1.18846	0.00100818	0.00934883	yes	down	21.26	10.54	14.03	30.05	37.68	14.99	15.2767	27.5733	0.399	-1.32555	6.01785e-27	7.30964e-25	yes	down	13.05	14.33	13.31	27.81
evm.TU.HIC_ASM_7.438	EVM_prediction_HIC_ASM_7.438	-	no|no test	no|no test	no|no test	no|down	no|up	no|up	no|up	yes|up	no|up	2.167	1.11547	0.000822779	0.0133213	yes	up	33.33	20.65	22.45	8.87	8.46	11.92	25.4767	9.75	1.649	0.721532	0.00879705	0.051772	no	up	21.01	18.82	16.9	8.87	8.46	11.92	18.91	9.75	1.192	0.253114	0.294413	0.5314	no	up	21.07	21.77	20.7	18.58
evm.TU.HIC_ASM_7.469	EVM_prediction_HIC_ASM_7.469	-	no|no test	no|no test	no|no test	no|down	no|up	yes|up	no|up	no|up	no|up	1.215	0.280948	0.551246	0.785369	no	up	0.88	0.7	0.94	0.65	0.53	0.5	0.84	0.56	1.1	0.137676	0.752446	0.895213	no	up	0.86	0.98	0.58	0.65	0.53	0.5	0.806667	0.56	1.62	0.69641	0.185202	0.406868	no	up	0.46	0.99	1.28	0.51
evm.TU.HIC_ASM_7.510	EVM_prediction_HIC_ASM_7.510	-	no|no test	no|no test	no|no test	no|down	no|up	no|up	no|up	no|down	yes|down	0.559	-0.83802	0.000657487	0.0113439	no	down	62.18	59.2	68.1	69.76	81.52	122.26	63.16	91.18	0.423	-1.24014	3.55278e-07	1.34471e-05	yes	down	53.12	49.54	46.57	69.76	81.52	122.26	49.7433	91.18	1.057	0.0805571	0.658082	0.825669	no	up	48.04	82.16	58.96	51.1
evm.TU.HIC_ASM_7.58	EVM_prediction_HIC_ASM_7.58	-	no|no test	no|no test	no|no test	no|up	no|down	no|down	no|down	yes|down	no|down	0.461	-1.11828	0.00413365	0.0423888	yes	down	7.86	4.83	6.35	13.59	12.21	7.01	6.34667	10.9367	0.655	-0.609497	0.0930956	0.28369	no	down	8.8	11.82	6.44	13.59	12.21	7.01	9.02	10.9367	0.642	-0.640389	0.0892652	0.253991	no	down	12.26	4.43	8.11	11.54
evm.TU.HIC_ASM_7.586	EVM_prediction_HIC_ASM_7.586	-	no|no test	no|no test	no|no test	no|down	yes|down	no|down	no|down	no|up	no|up	1.02	0.0282161	0.942187	0.979101	no	up	7.55	9.7	7.06	9.21	7.22	3.14	8.10333	6.52333	1.195	0.256961	0.56839	0.794838	no	up	14.6	9.76	5.66	9.21	7.22	3.14	10.0067	6.52333	0.449	-1.15362	9.77291e-05	0.00102489	yes	down	3.41	4.95	4.76	11.56
evm.TU.HIC_ASM_7.622	EVM_prediction_HIC_ASM_7.622	-	no|no test	no|no test	no|no test	no|down	no|down	no|up	no|up	no|down	yes|down	0.557	-0.843246	0.00131616	0.019061	no	down	51.9	61.3	79.62	80.13	80.43	119.02	64.2733	93.1933	0.469	-1.0909	2.91832e-06	7.73974e-05	yes	down	65.72	49.44	57.28	80.13	80.43	119.02	57.48	93.1933	0.917	-0.12438	0.5048	0.720953	no	down	59.18	73.55	43.21	57.61
evm.TU.HIC_ASM_7.631	EVM_prediction_HIC_ASM_7.631	-	no|no test	no|no test	no|no test	no|up	no|down	no|down	no|down	yes|up	yes|up	6.715	2.74736	3.49035e-11	7.22748e-09	yes	up	165.03	152.05	196.73	21.1	34.59	7.17	171.27	20.9533	6.778	2.76081	6.08519e-10	5.38005e-08	yes	up	210.52	134.41	184.48	21.1	34.59	7.17	176.47	20.9533	0.844	-0.243981	0.775293	0.891106	no	down	134.1	73.32	111.58	37.29
evm.TU.HIC_ASM_7.633	EVM_prediction_HIC_ASM_7.633	-	no|no test	no|no test	no|no test	no|down	yes|down	yes|down	no|down	yes|down	yes|down	0.108	-3.21297	1.40734e-05	0.000606236	yes	down	3.49	4.13	5.34	34.1	56.16	4.79	4.32	31.6833	0.156	-2.67744	0.000240684	0.00292508	yes	down	6.54	4.48	6.19	34.1	56.16	4.79	5.73667	31.6833	0.196	-2.34969	2.15802e-10	6.12223e-09	yes	down	9.45	3.74	7.26	32.9
evm.TU.HIC_ASM_7.635	EVM_prediction_HIC_ASM_7.635	-	no|no test	no|no test	no|no test	no|down	yes|down	no|down	no|up	no|down	no|down	0.523	-0.93474	0.206804	0.488572	no	down	68.75	100.47	93.84	201.63	184.63	30.43	87.6867	138.897	0.519	-0.945819	0.257915	0.532094	no	down	124.08	43.37	103.25	201.63	184.63	30.43	90.2333	138.897	0.374	-1.41942	8.40311e-06	0.000115276	yes	down	143.62	66.45	119.64	287.1
evm.TU.HIC_ASM_7.639	EVM_prediction_HIC_ASM_7.639	-	no|no test	no|no test	no|no test	no|up	yes|down	no|down	no|up	no|down	no|down	0.761	-0.393861	0.283448	0.572856	no	down	2014.88	5238.9	3899.66	5459.05	4270.3	2461.53	3717.81	4063.63	0.74	-0.434655	0.152974	0.389827	no	down	3751.71	2961.12	4738.03	5459.05	4270.3	2461.53	3816.95	4063.63	0.472	-1.08187	0.00678302	0.0374503	yes	down	5403.92	2681.52	2921.54	6847.87
evm.TU.HIC_ASM_7.640	EVM_prediction_HIC_ASM_7.640	-	no|up	no|down	yes|up	no|up	no|up	no|up	no|down	yes|up	yes|up	4.885	2.28826	2.22088e-17	1.54195e-14	yes	up	364.92	463.39	527.8	93.82	92.7	47.27	452.037	77.93	5.732	2.51899	7.61682e-17	3.83557e-14	yes	up	667.96	394.28	606.95	93.82	92.7	47.27	556.397	77.93	2.012	1.00847	0.0852907	0.246638	no	up	1046.17	391.96	368.37	192.01
evm.TU.HIC_ASM_7.641	EVM_prediction_HIC_ASM_7.641	-	no|no test	no|no test	no|no test	no|up	yes|down	no|down	no|down	no|down	no|down	0.539	-0.891607	0.0384811	0.188618	no	down	31.17	54.58	67.32	83.82	89.37	41.73	51.0233	71.64	0.573	-0.80274	0.0764564	0.250594	no	down	54.4	26.67	59.94	83.82	89.37	41.73	47.0033	71.64	0.334	-1.58241	0.000245063	0.00228964	yes	down	61.05	19.33	22.3	111.28
evm.TU.HIC_ASM_7.643	EVM_prediction_HIC_ASM_7.643	-	no|no test	no|no test	no|no test	no|down	yes|down	no|down	no|down	no|up	no|up	1.525	0.608878	0.201564	0.481962	no	up	23.92	28.03	37.2	16.39	27.04	4.81	29.7167	16.08	1.905	0.929654	0.0844938	0.266869	no	up	54.28	21.18	38.63	16.39	27.04	4.81	38.03	16.08	0.39	-1.35988	0.00576126	0.0329129	yes	down	20.48	28.2	10.31	34.9
evm.TU.HIC_ASM_7.644	EVM_prediction_HIC_ASM_7.644	-	no|no test	no|no test	no|no test	no|up	no|down	no|down	no|down	no|up	yes|up	1.509	0.593605	0.194227	0.47397	no	up	43.6	77.45	32.76	44.73	26.87	12.16	51.27	27.92	2.552	1.35188	0.00225337	0.0177237	yes	up	116.89	57.46	95.61	44.73	26.87	12.16	89.9867	27.92	0.567	-0.819712	0.375626	0.612728	no	down	185.67	62.97	50.06	66.9
evm.TU.HIC_ASM_7.645	EVM_prediction_HIC_ASM_7.645	-	no|down	no|down	yes|up	no|up	yes|down	yes|down	no|down	no|down	no|up	0.759	-0.398728	0.393044	0.673482	no	down	32.45	31.07	36.35	18.58	60.14	15.24	33.29	31.32	1.003	0.00502768	0.99103	0.997034	no	up	36.08	39.66	30.8	18.58	60.14	15.24	35.5133	31.32	0.19	-2.39579	9.5021e-20	6.99675e-18	yes	down	29.19	34.39	8.26	86.63
evm.TU.HIC_ASM_7.648	EVM_prediction_HIC_ASM_7.648	-	no|no test	no|no test	no|no test	no|down	yes|down	no|down	no|down	yes|down	no|down	0.194	-2.36317	1.71649e-10	3.02384e-08	yes	down	16.72	15.12	18.7	79.45	95.01	29.61	16.8467	68.0233	0.349	-1.52008	0.0497275	0.184503	no	down	27.73	10.4	49.03	79.45	95.01	29.61	29.0533	68.0233	0.434	-1.20492	3.71973e-13	1.43781e-11	yes	down	32.42	28.12	23.63	54
evm.TU.HIC_ASM_7.651	EVM_prediction_HIC_ASM_7.651	-	no|no test	no|no test	no|no test	no|down	yes|down	yes|down	no|down	no|down	no|down	0.398	-1.32799	0.00782943	0.0660549	no	down	7.9	16.42	16.6	52.42	18.12	13.19	13.64	27.91	0.67	-0.578463	0.246705	0.519611	no	down	33.63	16.98	21.1	52.42	18.12	13.19	23.9033	27.91	0.364	-1.45715	2.81207e-14	1.24317e-12	yes	down	12.43	14.98	9.85	28.01
evm.TU.HIC_ASM_7.652	EVM_prediction_HIC_ASM_7.652	-	no|down	no|up	yes|up	no|down	yes|down	yes|down	no|up	no|down	no|down	0.771	-0.375434	0.278573	0.568267	no	down	200.46	293.33	291.02	410.71	279.39	140.83	261.603	276.977	0.755	-0.406298	0.250337	0.523075	no	down	304.39	209.93	279.4	410.71	279.39	140.83	264.573	276.977	0.303	-1.72031	0.00150666	0.0109528	yes	down	322.46	89.33	303.77	748.52
evm.TU.HIC_ASM_7.653	EVM_prediction_HIC_ASM_7.653	-	no|up	no|up	yes|up	no|no test	no|no test	no|no test	no|no test	no|no test	no|no test	0.766	-0.383839	0.272339	0.561956	no	down	14.49	14.3	21.4	23.23	19.19	8.77	16.73	17.0633	1.299	0.377703	0.374862	0.648992	no	up	41.24	15.97	32.62	23.23	19.19	8.77	29.9433	17.0633	0.563	-0.828455	0.0333861	0.12692	no	down	33.35	25.6	26.71	29.42
evm.TU.HIC_ASM_7.657	EVM_prediction_HIC_ASM_7.657	-	no|no test	no|no test	no|no test	no|down	yes|down	yes|down	no|down	no|down	no|down	0.581	-0.782567	0.0897809	0.311731	no	down	0.22	0.44	0.4	0.93	0.98	0.89	0.353333	0.933333	0.753	-0.409822	0.132545	0.354962	no	down	0.37	1.11	1.4	0.93	0.98	0.89	0.96	0.933333	0.351	-1.50952	8.93759e-09	2.01838e-07	yes	down	0.42	0.22	0.96	0.8
evm.TU.HIC_ASM_7.691	EVM_prediction_HIC_ASM_7.691	-	no|no test	no|no test	no|no test	no|down	yes|down	yes|down	no|down	yes|down	yes|down	0.366	-1.44901	0.000103952	0.00298528	yes	down	1.66	2.02	3.8	6.61	4.17	2.63	2.49333	4.47	0.423	-1.24254	0.000290982	0.00343543	yes	down	3.17	2.22	1.74	6.61	4.17	2.63	2.37667	4.47	0.425	-1.23408	3.63289e-08	7.48172e-07	yes	down	2.19	2.3	2.56	3.18
evm.TU.HIC_ASM_7.718	EVM_prediction_HIC_ASM_7.718	-	no|no test	no|no test	no|no test	no|up	yes|up	yes|up	no|up	no|up	no|up	1.547	0.629616	0.116276	0.360971	no	up	2.39	3.75	2.98	1.92	1.52	1.37	3.04	1.60333	1.458	0.544381	0.0966699	0.290285	no	up	2.78	3.53	2.76	1.92	1.52	1.37	3.02333	1.60333	2.565	1.3592	0.00128552	0.00960188	yes	up	3.21	4.16	2.98	1.36
evm.TU.HIC_ASM_7.802	EVM_prediction_HIC_ASM_7.802	-	no|no test	no|no test	no|no test	no|down	yes|down	yes|down	no|up	no|down	no|down	0.581	-0.78261	0.000203247	0.00482682	no	down	5.63	5.62	5.06	8.43	9.13	5.54	5.43667	7.7	0.54	-0.888501	7.23335e-06	0.000165172	no	down	5.54	5.79	4.84	8.43	9.13	5.54	5.39	7.7	0.292	-1.77681	1.02061e-22	9.25283e-21	yes	down	5.29	3.7	5.61	17.24
evm.TU.HIC_ASM_7.805	EVM_prediction_HIC_ASM_7.805	-	no|no test	no|no test	no|no test	no|down	no|down	no|up	no|up	yes|down	yes|down	0.494	-1.01695	0.000124213	0.00334722	yes	down	20.47	17.89	24.35	29.73	27.53	45.93	20.9033	34.3967	0.478	-1.06489	1.86051e-05	0.000356172	yes	down	22.17	21.58	18.3	29.73	27.53	45.93	20.6833	34.3967	0.826	-0.275003	0.205976	0.433721	no	down	14.8	26.47	16.62	20.44
evm.TU.HIC_ASM_7.843	EVM_prediction_HIC_ASM_7.843	-	no|no test	no|no test	no|no test	no|up	no|down	yes|down	no|down	no|down	no|up	0.827	-0.273237	0.674656	0.854213	no	down	0.98	0.81	1.06	1	1.53	0.34	0.95	0.956667	1.235	0.305035	0.591957	0.809833	no	up	1.88	1.32	1.21	1	1.53	0.34	1.47	0.956667	0.52	-0.944683	0.0539283	0.17802	no	down	1.46	0.58	1.06	1.51
evm.TU.HIC_ASM_7.900	EVM_prediction_HIC_ASM_7.900	-	no|no test	no|no test	no|no test	no|down	yes|down	no|down	no|down	no|down	no|down	0.501	-0.996703	0.0597089	0.249203	no	down	1.55	2.21	2.44	4.5	3.84	1.21	2.06667	3.18333	0.506	-0.982507	0.0459291	0.174467	no	down	2.1	2.24	1.9	4.5	3.84	1.21	2.08	3.18333	0.346	-1.53131	4.58874e-05	0.000527663	yes	down	1.25	1.98	3.77	5.99
evm.TU.HIC_ASM_7.957	EVM_prediction_HIC_ASM_7.957	-	no|no test	no|no test	no|no test	no|up	no|up	no|down	no|down	yes|up	yes|up	2.004	1.00264	0.000113849	0.00314716	yes	up	4.37	15.22	47.73	11.64	7.09	1.78	22.44	6.83667	2.503	1.3234	6.20037e-08	3.09537e-06	yes	up	24.25	70.69	16.05	11.64	7.09	1.78	36.9967	6.83667	1.645	0.717858	2.39418e-05	0.000298342	no	up	19.07	17.59	11.74	23.22
evm.TU.HIC_ASM_7.996	EVM_prediction_HIC_ASM_7.996	-	no|no test	no|no test	no|no test	no|up	yes|down	yes|down	no|down	yes|down	yes|down	0.122	-3.04	0.00455468	0.0455198	yes	down	0.1	0.66	0.11	3.66	2.07	0.42	0.29	2.05	0.127	-2.97585	0.00140222	0.0122017	yes	down	0.52	0.19	0.28	3.66	2.07	0.42	0.33	2.05	0.069	-3.86492	3.22665e-06	4.85784e-05	yes	down	0.52	0	0.11	3.42
evm.TU.HIC_ASM_7.998	EVM_prediction_HIC_ASM_7.998	-	no|no test	no|no test	no|no test	no|up	no|up	no|down	no|up	yes|up	no|up	2.236	1.16065	0.000152327	0.00389803	yes	up	6422.31	6955.4	4852.53	2052.96	2315.81	2152.77	6076.75	2173.85	1.718	0.780951	1.84709e-06	5.32165e-05	no	up	3644.26	4021.61	4735.86	2052.96	2315.81	2152.77	4133.91	2173.85	1.628	0.703484	0.120338	0.309655	no	up	4991.78	5474.13	4305.27	2446.62
evm.TU.HIC_ASM_8.10	EVM_prediction_HIC_ASM_8.10	-	no|no test	no|no test	no|no test	no|up	yes|down	yes|down	no|up	no|down	no|down	0.789	-0.342475	0.206676	0.488369	no	down	30.44	34.2	27.89	43.07	31.69	21.01	30.8433	31.9233	0.669	-0.580314	0.0315068	0.132888	no	down	25.12	26.38	30.27	43.07	31.69	21.01	27.2567	31.9233	0.447	-1.16223	1.71498e-19	1.24745e-17	yes	down	24.4	21.59	25.17	48.55
evm.TU.HIC_ASM_8.1031	EVM_prediction_HIC_ASM_8.1031	-	no|no test	no|no test	no|no test	no|down	yes|up	yes|up	no|up	no|up	no|up	1.904	0.929372	0.00469817	0.046638	no	up	2.37	3.37	3.72	1.28	1.27	1.53	3.15333	1.36	1.84	0.879711	0.00114124	0.0103265	no	up	3.84	2.99	2.85	1.28	1.27	1.53	3.22667	1.36	2.532	1.34021	4.385e-06	6.43906e-05	yes	up	3.02	3.63	3.17	0.81
evm.TU.HIC_ASM_8.1040	EVM_prediction_HIC_ASM_8.1040	-	no|no test	no|no test	no|no test	no|down	no|down	no|down	no|up	no|down	yes|down	0.537	-0.898343	0.00913568	0.074058	no	down	354.91	533.74	418.17	840.94	846.29	313.35	435.607	666.86	0.466	-1.1019	0.00108557	0.00994704	yes	down	394.73	347.34	430.47	840.94	846.29	313.35	390.847	666.86	0.596	-0.745644	1.21238e-11	3.91941e-10	no	down	450.74	389.19	447.93	719.89
evm.TU.HIC_ASM_8.1042	EVM_prediction_HIC_ASM_8.1042	-	no|no test	no|no test	no|no test	no|up	no|up	no|down	no|down	no|up	yes|up	1.807	0.853775	0.013784	0.096674	no	up	3.29	2.13	2.45	1.34	1.35	0.85	2.62333	1.18	2.068	1.04792	0.0030331	0.0224183	yes	up	4.21	2.38	2.84	1.34	1.35	0.85	3.14333	1.18	1.328	0.409342	0.150969	0.356782	no	up	2.99	3.29	3.35	2.2
evm.TU.HIC_ASM_8.1050	EVM_prediction_HIC_ASM_8.1050	-	no|no test	no|no test	no|no test	no|down	no|down	no|up	no|up	no|down	yes|down	0.516	-0.955069	0.12217	0.37187	no	down	92.74	118.45	225.88	164.08	169.93	359.04	145.69	231.017	0.458	-1.12562	0.00062127	0.00641315	yes	down	155.89	130.3	134.26	164.08	169.93	359.04	140.15	231.017	0.823	-0.280798	0.373318	0.610437	no	down	120.34	194.37	109.86	135.66
evm.TU.HIC_ASM_8.135	EVM_prediction_HIC_ASM_8.135	-	no|no test	no|no test	no|no test	no|up	no|down	no|down	no|up	yes|down	yes|down	0.487	-1.03705	0.000199122	0.00474794	yes	down	2.53	2.49	3.59	5.58	5.47	3.48	2.87	4.84333	0.444	-1.17201	1.02387e-05	0.000220009	yes	down	2.6	2.37	3.32	5.58	5.47	3.48	2.76333	4.84333	0.605	-0.726108	0.00017246	0.00169894	no	down	3.01	3.38	3.08	4.38
evm.TU.HIC_ASM_8.140	EVM_prediction_HIC_ASM_8.140	-	no|no test	no|no test	no|no test	no|down	yes|down	yes|down	no|down	yes|down	yes|down	0.072	-3.80192	3.55578e-12	9.12367e-10	yes	down	0.47	0.39	1.18	5.55	11.15	5.91	0.68	7.53667	0.105	-3.25791	1.80504e-07	7.68601e-06	yes	down	2.04	0.44	0.44	5.55	11.15	5.91	0.973333	7.53667	0.048	-4.38905	8.96818e-15	4.26619e-13	yes	down	0.57	0.1	0.51	10.9
evm.TU.HIC_ASM_8.142	EVM_prediction_HIC_ASM_8.142	-	no|no test	no|no test	no|no test	no|down	yes|down	yes|down	no|up	yes|down	yes|down	0.129	-2.9509	3.08347e-05	0.00113025	yes	down	0.21	1.7	1.33	4.27	5.62	6.09	1.08	5.32667	0.098	-3.35555	1.16014e-10	1.24414e-08	yes	down	0.7	0.58	0.95	4.27	5.62	6.09	0.743333	5.32667	0.136	-2.87919	2.1986e-07	4.05106e-06	yes	down	0.53	0.96	0.88	3.29
evm.TU.HIC_ASM_8.152	EVM_prediction_HIC_ASM_8.152	-	no|no test	no|no test	no|no test	no|up	no|up	no|up	no|up	yes|up	no|up	2.079	1.05617	2.51854e-08	2.83108e-06	yes	up	45.2	30.69	30.19	12.76	14.77	14.02	35.36	13.85	1.795	0.843703	1.17862e-14	3.17461e-12	no	up	32.77	34.11	30.07	12.76	14.77	14.02	32.3167	13.85	1.689	0.755971	9.60909e-13	3.52549e-11	no	up	31.55	33.67	39.2	17.36
evm.TU.HIC_ASM_8.168	EVM_prediction_HIC_ASM_8.168	-	no|no test	no|no test	no|no test	no|down	yes|down	yes|down	no|up	no|down	yes|down	0.513	-0.963747	0.00480226	0.0473131	no	down	274.75	462.56	325.11	640.77	709.45	281.12	354.14	543.78	0.46	-1.12034	0.000508948	0.00548849	yes	down	382.67	286.27	340.19	640.77	709.45	281.12	336.377	543.78	0.424	-1.23793	6.25268e-22	5.39499e-20	yes	down	348.74	263.46	359.89	635.79
evm.TU.HIC_ASM_8.220	EVM_prediction_HIC_ASM_8.220	-	no|down	no|up	yes|down	no|down	no|up	yes|up	no|up	no|down	no|down	0.673	-0.57172	0.0569567	0.241646	no	down	171.07	210.45	282.37	217.21	213.65	373.95	221.297	268.27	0.553	-0.855434	0.0022254	0.0175576	no	down	220.75	161.62	196.25	217.21	213.65	373.95	192.873	268.27	1.627	0.702314	0.025198	0.103429	no	up	186.48	327.01	194.07	114.64
evm.TU.HIC_ASM_8.289	EVM_prediction_HIC_ASM_8.289	-	no|no test	no|no test	no|no test	no|down	yes|down	no|down	no|down	yes|down	yes|down	0.461	-1.11697	0.000400199	0.00779464	yes	down	71.47	102.02	103	205.11	206.71	86.57	92.1633	166.13	0.467	-1.09896	0.000391193	0.0043903	yes	down	109.03	82.91	105.32	205.11	206.71	86.57	99.0867	166.13	0.487	-1.03816	8.66982e-23	7.91738e-21	yes	down	86.97	85.52	105.59	173.68
evm.TU.HIC_ASM_8.296	EVM_prediction_HIC_ASM_8.296	-	no|no test	no|no test	no|no test	no|up	yes|down	yes|down	no|down	yes|down	yes|down	0.068	-3.87386	3.82884e-05	0.001341	yes	down	0	0.26	0.61	3.56	9.86	4.17	0.29	5.86333	0.122	-3.03773	2.52793e-05	0.00045717	yes	down	0.4	0.49	0.55	3.56	9.86	4.17	0.48	5.86333	0.059	-4.0735	9.31626e-12	3.08348e-10	yes	down	1.76	0.08	0.52	10.9
evm.TU.HIC_ASM_8.303	EVM_prediction_HIC_ASM_8.303	-	no|no test	no|no test	no|no test	no|down	yes|down	no|down	no|up	yes|down	yes|down	0.474	-1.07703	0.000224774	0.00516149	yes	down	15.48	23.3	23.48	43.03	43.73	22.1	20.7533	36.2867	0.436	-1.19862	9.17911e-06	0.000200589	yes	down	21.37	17.05	22.27	43.03	43.73	22.1	20.23	36.2867	0.423	-1.23969	2.99258e-32	5.3486e-30	yes	down	17.33	18.33	20.23	41.59
evm.TU.HIC_ASM_8.304	EVM_prediction_HIC_ASM_8.304	-	no|no test	no|no test	no|no test	no|down	yes|down	no|down	no|down	yes|down	no|down	0.471	-1.08604	1.54435e-09	2.19615e-07	yes	down	11.88	13.83	15.48	21.56	26.73	22.56	13.73	23.6167	0.507	-0.980844	1.71879e-08	1.03239e-06	no	down	18.01	13.46	15.44	21.56	26.73	22.56	15.6367	23.6167	0.443	-1.17445	1.94443e-24	1.96183e-22	yes	down	12.68	13.78	13.99	24.55
evm.TU.HIC_ASM_8.344	EVM_prediction_HIC_ASM_8.344	-	no|no test	no|no test	no|no test	no|up	no|up	no|up	no|up	yes|up	yes|up	3.599	1.8474	0.000764938	0.0126628	yes	up	0.11	0.19	46.92	0.05	0.03	0.04	15.74	0.04	2.721	1.44394	0.0022541	0.0177237	yes	up	0.14	0.18	0.12	0.05	0.03	0.04	0.146667	0.04	1.735	0.794846	0.0792	0.234804	no	up	0.13	0.19	0.14	0.09
evm.TU.HIC_ASM_8.349	EVM_prediction_HIC_ASM_8.349	-	no|no test	no|no test	no|no test	no|down	no|up	no|up	no|down	no|up	yes|up	1.788	0.838616	0.000144508	0.00378188	no	up	232.13	160.75	201.01	78.58	77.66	108.2	197.963	88.1467	2.192	1.13221	3.24724e-07	1.23715e-05	yes	up	202.55	308.09	216.65	78.58	77.66	108.2	242.43	88.1467	1.412	0.497313	0.0084076	0.0441964	no	up	117.47	167.34	161.27	71.72
evm.TU.HIC_ASM_8.361	EVM_prediction_HIC_ASM_8.361	-	no|up	no|up	yes|down	no|down	no|up	no|up	no|up	no|down	yes|down	0.535	-0.902651	0.0055206	0.0522112	no	down	11.34	14.66	20.94	19.25	19.22	33.69	15.6467	24.0533	0.46	-1.1204	4.06621e-05	0.000676651	yes	down	16.01	13.25	13.95	19.25	19.22	33.69	14.4033	24.0533	1.367	0.450939	0.0272778	0.109911	no	up	13.8	23.17	15.53	9.69
evm.TU.HIC_ASM_8.362	EVM_prediction_HIC_ASM_8.362	-	no|no test	no|no test	no|no test	no|down	yes|down	yes|down	no|up	yes|down	yes|down	0.299	-1.74331	5.74895e-06	0.00029892	yes	down	7.39	10.25	10.1	33.54	33.97	10.11	9.24667	25.8733	0.298	-1.74877	1.73449e-05	0.000337627	yes	down	10.16	7.38	11.85	33.54	33.97	10.11	9.79667	25.8733	0.368	-1.44393	1.1521e-39	3.13347e-37	yes	down	12	10.18	11.4	26.37
evm.TU.HIC_ASM_8.4	EVM_prediction_HIC_ASM_8.4	-	no|no test	no|no test	no|no test	no|down	yes|down	no|down	no|up	no|down	no|down	0.479	-1.0634	0.159075	0.429254	no	down	1.06	0.34	0.26	1.21	0.96	0.6	0.553333	0.923333	0.419	-1.25603	0.0562392	0.200914	no	down	0.71	0.22	0.55	1.21	0.96	0.6	0.493333	0.923333	0.297	-1.75204	0.00471654	0.0279	yes	down	0.57	0.12	0.75	1.54
evm.TU.HIC_ASM_8.431	EVM_prediction_HIC_ASM_8.431	-	no|no test	no|no test	no|no test	no|up	yes|down	yes|down	no|down	yes|down	no|down	0.411	-1.28328	3.7859e-10	5.80325e-08	yes	down	34.77	45.9	47.1	93.9	96.28	67.13	42.59	85.77	0.508	-0.976131	2.53917e-11	3.34189e-09	no	down	58.54	56.66	55.14	93.9	96.28	67.13	56.78	85.77	0.381	-1.3928	2.48847e-35	5.46198e-33	yes	down	60.38	47.36	62.68	132.24
evm.TU.HIC_ASM_8.459	EVM_prediction_HIC_ASM_8.459	-	no|no test	no|no test	no|no test	no|down	yes|down	no|down	no|up	no|down	no|down	0.703	-0.509368	0.0955397	0.323295	no	down	61.54	53.5	60.02	76.87	92.37	34.98	58.3533	68.0733	0.645	-0.631607	0.0471398	0.17721	no	down	63.46	49.81	53.2	76.87	92.37	34.98	55.49	68.0733	0.437	-1.19312	3.88571e-13	1.49582e-11	yes	down	54.24	36.56	57.71	113.28
evm.TU.HIC_ASM_8.473	EVM_prediction_HIC_ASM_8.473	-	no|no test	no|no test	no|no test	no|down	yes|down	no|down	no|down	yes|down	yes|down	0.104	-3.25873	0.00170903	0.0232029	yes	down	1.6	2.03	2.63	28.61	19.26	1.36	2.08667	16.41	0.109	-3.19543	0.00261782	0.0199209	yes	down	1.9	1.61	3.22	28.61	19.26	1.36	2.24333	16.41	0.254	-1.97623	2.39457e-09	5.96782e-08	yes	down	2.67	1.91	2.84	5.38
evm.TU.HIC_ASM_8.475	EVM_prediction_HIC_ASM_8.475	-	no|no test	no|no test	no|no test	no|up	no|down	yes|down	no|down	no|down	no|down	0.912	-0.132227	0.60238	0.81543	no	down	4.52	4.04	4.49	4.71	4.51	2.47	4.35	3.89667	0.994	-0.00862013	0.972157	0.991241	no	down	5.61	4.58	4.2	4.71	4.51	2.47	4.79667	3.89667	0.531	-0.91357	3.63591e-08	7.48172e-07	no	down	4.4	3.47	4.83	7.86
evm.TU.HIC_ASM_8.479	EVM_prediction_HIC_ASM_8.479	-	no|no test	no|no test	no|no test	no|up	no|down	no|down	no|down	no|up	yes|up	1.629	0.704037	0.19425	0.47397	no	up	7.38	6.69	4.66	1.59	2.95	4.89	6.24333	3.14333	2.546	1.34835	0.00323148	0.023718	yes	up	9.43	12.24	7.72	1.59	2.95	4.89	9.79667	3.14333	0.794	-0.332106	0.403918	0.639533	no	down	3.73	5.78	6.27	4.76
evm.TU.HIC_ASM_8.489	EVM_prediction_HIC_ASM_8.489	-	no|no test	no|no test	no|no test	no|down	no|up	no|up	no|up	no|down	yes|down	0.578	-0.789671	0.00628613	0.0569856	no	down	170.04	219.63	289.9	252.51	281.65	426.29	226.523	320.15	0.48	-1.05983	1.43241e-05	0.000287028	yes	down	213.8	181.78	204.95	252.51	281.65	426.29	200.177	320.15	1.051	0.07162	0.656083	0.824702	no	up	197.48	292.16	190.33	181.4
evm.TU.HIC_ASM_8.511	EVM_prediction_HIC_ASM_8.511	-	no|no test	no|no test	no|no test	no|up	no|up	no|down	no|up	yes|up	no|up	2.46	1.29862	6.97699e-05	0.0021614	yes	up	2.1	1.1	0.99	0.43	0.49	0.46	1.39667	0.46	1.993	0.995133	4.06817e-07	1.49106e-05	no	up	1.31	1.21	1.07	0.43	0.49	0.46	1.19667	0.46	1.507	0.591978	0.00359676	0.0224164	no	up	1.25	1.65	1.72	0.77
evm.TU.HIC_ASM_8.55	EVM_prediction_HIC_ASM_8.55	-	no|no test	no|no test	no|no test	no|up	no|up	no|up	no|up	yes|up	yes|up	2.725	1.44629	1.98625e-07	1.7896e-05	yes	up	1.71	1.08	1.47	0.4	0.38	0.5	1.42	0.426667	2.227	1.15515	2.37004e-07	9.56441e-06	yes	up	1.35	1.23	1.12	0.4	0.38	0.5	1.23333	0.426667	1.678	0.746459	0.00148564	0.0108442	no	up	1.26	1.81	1.24	0.64
evm.TU.HIC_ASM_8.551	EVM_prediction_HIC_ASM_8.551	-	no|no test	no|no test	no|no test	no|up	yes|up	yes|up	no|up	no|up	no|up	1.964	0.97352	2.57147e-06	0.000155647	no	up	285.8	239.9	223.43	83.31	114.99	106.87	249.71	101.723	1.442	0.527716	0.00544261	0.0358161	no	up	198.97	147.1	181.66	83.31	114.99	106.87	175.91	101.723	2.633	1.39643	5.39715e-26	6.13852e-24	yes	up	262.81	241.41	258.24	97.68
evm.TU.HIC_ASM_8.573	EVM_prediction_HIC_ASM_8.573	-	no|no test	no|no test	no|no test	no|down	yes|down	no|down	no|down	yes|down	no|down	0.436	-1.1968	0.000827269	0.0133699	yes	down	121.78	242.98	183.89	357.47	470.19	181.53	182.883	336.397	0.519	-0.947329	0.00576989	0.0373334	no	down	292.03	169.38	225.67	357.47	470.19	181.53	229.027	336.397	0.316	-1.66326	4.56316e-40	1.26866e-37	yes	down	149.72	132.55	161.51	466.21
evm.TU.HIC_ASM_8.58	EVM_prediction_HIC_ASM_8.58	-	no|no test	no|no test	no|no test	no|down	yes|down	no|down	no|down	no|down	no|down	0.627	-0.674407	0.31375	0.602693	no	down	0.75	0.57	0.71	0.35	0.77	1.47	0.676667	0.863333	0.916	-0.127112	0.84017	0.934401	no	down	1.09	1.37	0.75	0.35	0.77	1.47	1.07	0.863333	0.306	-1.70759	0.0013027	0.00970537	yes	down	0.4	0.76	0.22	1.08
evm.TU.HIC_ASM_8.657	EVM_prediction_HIC_ASM_8.657	-	no|no test	no|no test	no|no test	no|up	no|down	no|down	no|up	no|down	yes|down	0.562	-0.830556	0.00702884	0.0610459	no	down	9.63	8.4	9.1	15.45	17.11	7.13	9.04333	13.23	0.435	-1.20192	0.000135345	0.00183556	yes	down	7.57	6.68	7.75	15.45	17.11	7.13	7.33333	13.23	0.54	-0.887895	5.46399e-09	1.26462e-07	no	down	9.12	8.62	9.52	13.48
evm.TU.HIC_ASM_8.697	EVM_prediction_HIC_ASM_8.697	-	no|no test	no|no test	no|no test	no|down	yes|down	yes|down	no|up	yes|down	yes|down	0.205	-2.28293	0.00215371	0.027363	yes	down	4.49	2.45	4.2	25.45	21.05	3.58	3.71333	16.6933	0.186	-2.42674	0.000692625	0.00692147	yes	down	4.12	3.42	3.4	25.45	21.05	3.58	3.64667	16.6933	0.232	-2.10587	4.19542e-43	1.31222e-40	yes	down	3.44	4.04	5.25	16.42
evm.TU.HIC_ASM_8.717	EVM_prediction_HIC_ASM_8.717	-	no|no test	no|no test	no|no test	no|down	no|down	no|down	no|up	yes|down	yes|down	0.418	-1.25918	1.43152e-09	2.06051e-07	yes	down	1203.24	1287.9	1687.36	2395.14	2583.4	3165.48	1392.83	2714.67	0.409	-1.29139	1.55155e-15	5.1343e-13	yes	down	1440.09	1415.17	1449.24	2395.14	2583.4	3165.48	1434.83	2714.67	0.52	-0.943431	1.83156e-18	1.22538e-16	no	down	1357.67	1341.48	1187.76	2175.45
evm.TU.HIC_ASM_8.741	EVM_prediction_HIC_ASM_8.741	-	no|no test	no|no test	no|no test	no|down	yes|down	yes|down	no|up	no|down	yes|down	0.653	-0.615292	0.270789	0.560233	no	down	1.81	2.82	1.57	2.34	4.56	0.9	2.06667	2.6	0.305	-1.71217	0.00233651	0.0182344	yes	down	0.9	0.97	1.24	2.34	4.56	0.9	1.03667	2.6	0.285	-1.80897	1.7692e-06	2.80019e-05	yes	down	1.17	0.7	1.19	4.21
evm.TU.HIC_ASM_8.774	EVM_prediction_HIC_ASM_8.774	-	no|no test	no|no test	no|no test	no|down	yes|down	yes|down	no|down	yes|down	yes|down	0.26	-1.9441	1.74794e-13	5.89455e-11	yes	down	4.93	4.92	6.16	19.07	21.45	10.57	5.33667	17.03	0.407	-1.29722	6.28099e-08	3.12217e-06	yes	down	10.17	9.56	8.08	19.07	21.45	10.57	9.27	17.03	0.266	-1.91001	3.85676e-43	1.23723e-40	yes	down	9.42	7.69	8.62	29.35
evm.TU.HIC_ASM_8.97	EVM_prediction_HIC_ASM_8.97	-	no|no test	no|no test	no|no test	no|down	no|down	no|down	no|up	no|down	yes|down	0.556	-0.846515	0.00678816	0.0599705	no	down	156.36	177.92	257.5	211.2	246.6	411.04	197.26	289.613	0.465	-1.10562	8.16659e-05	0.00121108	yes	down	186.62	156.74	183.74	211.2	246.6	411.04	175.7	289.613	0.844	-0.244479	0.132938	0.330064	no	down	155.44	241.37	158.6	183.93
evm.TU.HIC_ASM_8.974	EVM_prediction_HIC_ASM_8.974	-	no|no test	no|no test	no|no test	no|down	no|up	no|up	yes|down	no|down	no|up	0.761	-0.393382	0.210965	0.493702	no	down	2.01	1.59	2.12	1.68	2	2.44	1.90667	2.04	1.702	0.767508	0.0166292	0.0830529	no	up	5.19	5.59	2.82	1.68	2	2.44	4.53333	2.04	1.151	0.203132	0.441351	0.672084	no	up	3.08	2.16	3.19	2.07
evm.TU.HIC_ASM_8.978	EVM_prediction_HIC_ASM_8.978	-	no|no test	no|no test	no|no test	no|down	yes|down	yes|down	no|up	yes|down	yes|down	0.148	-2.75152	7.12093e-05	0.00220022	yes	down	4.81	5.35	7.3	45.66	45.08	8.32	5.82	33.02	0.144	-2.79546	3.05395e-05	0.000531093	yes	down	6.78	5.7	5.76	45.66	45.08	8.32	6.08	33.02	0.171	-2.54962	6.43662e-180	4.02643e-176	yes	down	6.35	6.66	7.06	34.74
evm.TU.HIC_ASM_9.1020	EVM_prediction_HIC_ASM_9.1020	-	no|no test	no|no test	no|no test	no|down	no|up	yes|up	no|down	yes|up	yes|up	2.034	1.02443	0.000149861	0.00386528	yes	up	5.77	6.08	4.8	2.64	2.05	1.98	5.55	2.22333	2.225	1.1539	6.97081e-05	0.00105537	yes	up	7.52	4.82	6.77	2.64	2.05	1.98	6.37	2.22333	1.253	0.325152	0.141484	0.342042	no	up	4.35	4.75	4.66	3.5
evm.TU.HIC_ASM_9.1028_evm.TU.HIC_ASM_9.1029	MERGED%3A%20EVM_prediction_HIC_ASM_9.1028%3B%20EVM_prediction_HIC_ASM_9.1029	-	no|no test	no|no test	no|no test	no|down	no|down	no|down	no|up	yes|down	yes|down	0.481	-1.05685	0.000322292	0.00665036	yes	down	43.4	62.67	81.43	84.17	98.9	136.11	62.5	106.393	0.428	-1.22268	1.83748e-07	7.76705e-06	yes	down	58.87	53.15	65.56	84.17	98.9	136.11	59.1933	106.393	0.804	-0.314397	0.0222652	0.0938859	no	down	63.34	71.56	52.59	68.68
evm.TU.HIC_ASM_9.1042	EVM_prediction_HIC_ASM_9.1042	-	no|no test	no|no test	no|no test	no|down	no|down	no|down	no|down	yes|down	no|down	0.46	-1.12061	0.000612244	0.0108088	yes	down	2.74	3.25	3.06	5.31	5.72	4.96	3.01667	5.33	0.68	-0.556475	0.0392677	0.155167	no	down	5	5.16	3.7	5.31	5.72	4.96	4.62	5.33	0.702	-0.510551	0.107327	0.288271	no	down	3.99	3.09	5.31	5.06
evm.TU.HIC_ASM_9.1070	EVM_prediction_HIC_ASM_9.1070	-	no|no test	no|no test	no|no test	no|down	no|down	no|up	no|down	no|up	yes|up	2.347	1.23054	0.0342124	0.175265	no	up	2.71	2.79	1.41	0.54	1.1	0.73	2.30333	0.79	2.559	1.35535	0.00488046	0.0329595	yes	up	1.87	3.33	2.72	0.54	1.1	0.73	2.64	0.79	0.972	-0.041608	0.935941	0.973679	no	down	3.35	1.36	1.32	1.22
evm.TU.HIC_ASM_9.1071	EVM_prediction_HIC_ASM_9.1071	-	no|no test	no|no test	no|no test	no|down	yes|down	no|down	no|down	no|down	no|down	0.612	-0.707344	0.632076	0.834029	no	down	2.09	0	1.21	2.67	1.54	0.02	1.1	1.41	0.727	-0.460614	0.659568	0.847623	no	down	1.43	1.57	0.95	2.67	1.54	0.02	1.31667	1.41	0.227	-2.14185	0.00436091	0.0262557	yes	down	1.27	0	0.52	2.75
evm.TU.HIC_ASM_9.1145	EVM_prediction_HIC_ASM_9.1145	-	no|no test	no|no test	no|no test	no|up	yes|down	no|down	yes|up	yes|up	no|down	3.648	1.86712	0.00327938	0.0367932	yes	up	6.64	1.36	5.27	1.1	1.26	0.56	4.42333	0.973333	0.498	-1.00526	0.161838	0.404054	no	down	1.07	0.25	0.51	1.1	1.26	0.56	0.61	0.973333	0.399	-1.32421	0.0083344	0.0438485	yes	down	0.9	0.58	1.39	1.6
evm.TU.HIC_ASM_9.1157	EVM_prediction_HIC_ASM_9.1157	-	no|no test	no|no test	no|no test	no|down	no|down	no|down	no|down	no|up	yes|up	2.303	1.20375	0.130429	0.384	no	up	6.69	10.54	4.5	3.72	0.73	3.01	7.24333	2.48667	3.417	1.77256	0.00626395	0.0397311	yes	up	13.1	10.7	8.06	3.72	0.73	3.01	10.62	2.48667	0.777	-0.3632	0.447338	0.677233	no	down	4.88	4.97	12.13	5.8
evm.TU.HIC_ASM_9.1160	EVM_prediction_HIC_ASM_9.1160	-	no|no test	no|no test	no|no test	no|up	no|up	no|up	no|up	yes|up	no|up	2.217	1.14876	0.00202187	0.0261668	yes	up	467.66	304.34	281.72	196.42	116.34	67.53	351.24	126.763	1.889	0.91756	0.0105755	0.0597491	no	up	245.28	365.68	297.95	196.42	116.34	67.53	302.97	126.763	1.819	0.86283	1.27901e-05	0.000169151	no	up	528.98	273.71	465.03	214.32
evm.TU.HIC_ASM_9.1161	EVM_prediction_HIC_ASM_9.1161	-	no|up	yes|up	yes|up	no|down	no|down	no|down	no|up	yes|up	yes|up	9.93	3.31178	4.32347e-09	5.7337e-07	yes	up	34.15	9.21	14.23	1.45	1.78	1.42	19.1967	1.55	3.344	1.74137	3.29667e-05	0.000568185	yes	up	5.91	7.78	5.7	1.45	1.78	1.42	6.46333	1.55	0.295	-1.76112	0.112921	0.298036	no	down	4.14	5.06	58.29	74.21
evm.TU.HIC_ASM_9.1167	EVM_prediction_HIC_ASM_9.1167	-	no|no test	no|no test	no|no test	no|up	yes|down	yes|down	no|down	yes|down	yes|down	0.246	-2.02185	0.00242302	0.0295138	yes	down	0.92	0.66	1.8	4.89	3.15	2.66	1.12667	3.56667	0.323	-1.63194	0.00340256	0.0247696	yes	down	1.54	0.99	1.76	4.89	3.15	2.66	1.43	3.56667	0.261	-1.93681	2.87496e-05	0.000351766	yes	down	1.61	2.22	1.81	5.96
evm.TU.HIC_ASM_9.1169	EVM_prediction_HIC_ASM_9.1169	-	no|no test	no|no test	no|no test	no|up	yes|down	yes|down	no|down	yes|down	yes|down	0.335	-1.57626	0.000178336	0.00439435	yes	down	0.48	0.3	0.46	1.3	1.38	0.65	0.413333	1.11	0.345	-1.53551	0.000126991	0.00173855	yes	down	0.87	0.3	0.73	1.3	1.38	0.65	0.633333	1.11	0.262	-1.92963	2.13059e-10	6.05814e-09	yes	down	0.49	0.44	0.7	2.06
evm.TU.HIC_ASM_9.1191	EVM_prediction_HIC_ASM_9.1191	-	no|no test	no|no test	no|no test	no|down	yes|down	no|down	no|up	no|down	no|down	0.662	-0.594813	0.0767021	0.286673	no	down	23.18	37.85	31.87	51.02	43.91	20.63	30.9667	38.52	0.617	-0.696144	0.0598458	0.210807	no	down	34.88	19.31	35.99	51.02	43.91	20.63	30.06	38.52	0.473	-1.0814	2.68079e-14	1.18934e-12	yes	down	28.91	23.06	28.19	54.64
evm.TU.HIC_ASM_9.1198	EVM_prediction_HIC_ASM_9.1198	-	no|no test	no|no test	no|no test	no|down	no|up	no|up	no|down	yes|up	yes|up	2.099	1.0697	1.35243e-05	0.000586866	yes	up	688.53	625.61	686.87	197.59	381.59	190.58	667.003	256.587	2.884	1.52819	1.74775e-10	1.77565e-08	yes	up	802.19	995.64	845.6	197.59	381.59	190.58	881.143	256.587	1.707	0.771832	2.1581e-16	1.18943e-14	no	up	670.5	709.26	741.87	364.71
evm.TU.HIC_ASM_9.1240	EVM_prediction_HIC_ASM_9.1240	-	no|no test	no|no test	no|no test	no|up	yes|down	no|down	no|down	no|down	no|down	0.107	-3.22652	0.0543652	1	no	down	0	0	0.3	0.95	0.75	0.27	0.1	0.656667	0.137	-2.87149	0.0240159	1	no	down	0.11	0.12	0.12	0.95	0.75	0.27	0.116667	0.656667	0.076	-3.71417	0.00978697	0.0499978	yes	down	0.22	0	0	1.11
evm.TU.HIC_ASM_9.1246	EVM_prediction_HIC_ASM_9.1246	-	no|no test	no|no test	no|no test	no|up	yes|up	yes|up	no|up	no|up	no|up	2.386	1.25478	0.142119	0.40352	no	up	0.91	2.64	7.43	0.35	2.51	0.94	3.66	1.26667	1.659	0.729885	0.277006	0.554587	no	up	2.57	3.32	1.98	0.35	2.51	0.94	2.62333	1.26667	32.11	5.00495	0.000377356	0.00330378	yes	up	0.66	3.14	10.56	0
evm.TU.HIC_ASM_9.1264	EVM_prediction_HIC_ASM_9.1264	-	no|no test	no|no test	no|no test	no|down	no|up	no|up	no|down	no|up	yes|up	1.873	0.905171	0.000154533	0.00393173	no	up	465.07	347.4	303.43	134.55	197.37	152.37	371.967	161.43	2.179	1.12386	3.36875e-13	6.93037e-11	yes	up	371.34	481.32	415.22	134.55	197.37	152.37	422.627	161.43	1.357	0.440449	0.00141844	0.0104205	no	up	354.69	435.9	352.05	235.17
evm.TU.HIC_ASM_9.1274	EVM_prediction_HIC_ASM_9.1274	-	no|no test	no|no test	no|no test	no|down	no|down	no|up	no|up	no|down	yes|down	0.541	-0.885388	0.119875	0.366682	no	down	3.44	9.32	3.67	6.83	10.96	7.51	5.47667	8.43333	0.369	-1.43771	0.00377148	0.0267252	yes	down	5.65	2.18	3.34	6.83	10.96	7.51	3.72333	8.43333	0.982	-0.0265109	0.949041	0.978285	no	down	9.17	7.41	6.14	8.67
evm.TU.HIC_ASM_9.1278	EVM_prediction_HIC_ASM_9.1278	-	no|no test	no|no test	no|no test	no|up	yes|up	no|up	no|up	no|up	no|up	1.999	0.999366	2.0488e-05	0.000800728	no	up	13.65	11.44	9.77	4.49	5.23	4.52	11.62	4.74667	1.674	0.743053	0.00248088	0.0191047	no	up	7.35	10.62	11.46	4.49	5.23	4.52	9.81	4.74667	2.16	1.11112	7.36166e-08	1.45271e-06	yes	up	11.12	9.77	13.58	4.45
evm.TU.HIC_ASM_9.1285	EVM_prediction_HIC_ASM_9.1285	-	no|no test	no|no test	no|no test	no|down	no|up	no|up	no|up	yes|up	yes|up	2.085	1.06006	3.37354e-16	1.89609e-13	yes	up	292.94	257.68	247.49	108.96	100.54	108.17	266.037	105.89	2.095	1.06691	1.33265e-11	1.90553e-09	yes	up	235.36	352.43	277.42	108.96	100.54	108.17	288.403	105.89	1.592	0.670739	1.97212e-08	4.25401e-07	no	up	246.66	238.69	266.98	165
evm.TU.HIC_ASM_9.1300	EVM_prediction_HIC_ASM_9.1300	-	no|no test	no|no test	no|no test	no|up	no|down	yes|down	no|up	no|down	no|down	0.75	-0.414426	0.0494691	0.221001	no	down	22.88	24.91	19.64	34.96	37.41	20.23	22.4767	30.8667	0.701	-0.512972	0.00525232	0.034841	no	down	23.58	24.92	24.89	34.96	37.41	20.23	24.4633	30.8667	0.622	-0.684747	1.67052e-07	3.13812e-06	no	down	31.41	26.17	32	43.3
evm.TU.HIC_ASM_9.1302	EVM_prediction_HIC_ASM_9.1302	-	no|no test	no|no test	no|no test	no|down	yes|down	no|down	no|up	no|down	no|down	0.614	-0.703007	1.61277e-05	0.000667912	no	down	17.3	14.03	14.51	19.03	19.08	21.17	15.28	19.76	0.591	-0.759555	8.17863e-08	3.91425e-06	no	down	15.56	17.13	13.38	19.03	19.08	21.17	15.3567	19.76	0.497	-1.00851	2.33318e-16	1.28028e-14	yes	down	18.15	18.47	16.11	30.38
evm.TU.HIC_ASM_9.1328	EVM_prediction_HIC_ASM_9.1328	-	no|down	no|up	yes|down	no|down	no|up	no|up	no|up	no|down	yes|down	0.541	-0.886329	0.00880203	0.0722464	no	down	68.86	79.85	122.33	98.75	108.07	200.15	90.3467	135.657	0.488	-1.03503	0.000488258	0.00529495	yes	down	92.1	81.51	86.4	98.75	108.07	200.15	86.67	135.657	1.203	0.266956	0.464758	0.691142	no	up	71.32	142.38	74.39	65.62
evm.TU.HIC_ASM_9.1394	EVM_prediction_HIC_ASM_9.1394	-	no|no test	no|no test	no|no test	no|up	yes|up	yes|up	no|up	yes|up	yes|up	3.197	1.67667	4.67408e-11	9.35055e-09	yes	up	52.58	32.27	38.04	9.61	13.34	8.31	40.9633	10.42	2.921	1.54638	3.25896e-06	8.52037e-05	yes	up	29.1	60.97	26.9	9.61	13.34	8.31	38.99	10.42	3.462	1.79169	1.34073e-16	7.52191e-15	yes	up	45.49	36.46	52.55	13.41
evm.TU.HIC_ASM_9.1396	EVM_prediction_HIC_ASM_9.1396	-	no|no test	no|no test	no|no test	no|up	no|up	no|down	no|up	yes|up	no|up	9.332	3.22218	0.00208399	0.0267072	yes	up	7.87	1.16	2.54	0.29	0.49	0	3.85667	0.26	3.313	1.72814	0.092973	1	no	up	2.83	0.98	0.88	0.29	0.49	0	1.56333	0.26	1.131	0.177732	0.819714	0.916829	no	up	1.07	2.59	7.45	8.76
evm.TU.HIC_ASM_9.1439	EVM_prediction_HIC_ASM_9.1439	-	no|no test	no|no test	no|no test	no|up	no|down	no|down	yes|up	yes|up	no|down	9.004	3.17053	0.00216959	0.0275107	yes	up	328.35	66.39	61.33	17.76	18.08	5.9	152.023	13.9133	0.76	-0.396433	0.448281	0.709677	no	down	15.76	9.44	10.85	17.76	18.08	5.9	12.0167	13.9133	0.151	-2.72821	0.021351	0.0912615	no	down	22.88	20.11	16.1	19.29
evm.TU.HIC_ASM_9.1458	EVM_prediction_HIC_ASM_9.1458	-	no|no test	no|no test	no|no test	no|up	yes|down	yes|down	no|up	no|down	no|down	0.584	-0.77717	0.00133872	0.0192929	no	down	17.66	13.45	13.53	24.4	23.5	14.48	14.88	20.7933	0.568	-0.815145	0.000374143	0.00422351	no	down	17.02	14.22	14.12	24.4	23.5	14.48	15.12	20.7933	0.453	-1.14136	1.27461e-15	6.53554e-14	yes	down	16.42	14.15	15.99	30.34
evm.TU.HIC_ASM_9.1468	EVM_prediction_HIC_ASM_9.1468	-	no|no test	no|no test	no|no test	no|down	yes|down	no|down	no|down	yes|down	no|down	0.411	-1.28393	0.000711603	0.012033	yes	down	45.95	73.05	81.93	147.78	141.44	63.24	66.9767	117.487	0.539	-0.892857	0.0128873	0.069308	no	down	98.32	81.65	94.9	147.78	141.44	63.24	91.6233	117.487	0.396	-1.33633	5.33959e-27	6.68037e-25	yes	down	97.32	69.8	91.71	171.51
evm.TU.HIC_ASM_9.1474	EVM_prediction_HIC_ASM_9.1474	-	no|no test	no|no test	no|no test	no|up	no|down	yes|down	no|down	no|down	no|down	0.464	-1.10781	0.0128733	0.0925357	no	down	0.97	2.37	1.56	3.89	2.89	1.93	1.63333	2.90333	0.602	-0.733301	0.0275917	0.120409	no	down	1.93	2.27	2.54	3.89	2.89	1.93	2.24667	2.90333	0.548	-0.868442	0.000257617	0.00238391	no	down	3.05	2.81	2.41	4.18
evm.TU.HIC_ASM_9.1475	EVM_prediction_HIC_ASM_9.1475	-	no|no test	no|no test	no|no test	no|down	yes|down	no|down	no|up	yes|down	yes|down	0.477	-1.06715	0.00108013	0.0164925	yes	down	142.81	234.87	155.73	311.48	302.3	149.59	177.803	254.457	0.473	-1.08148	0.00097749	0.0090967	yes	down	190.46	138.67	207.12	311.48	302.3	149.59	178.75	254.457	0.436	-1.19798	1.02591e-33	2.07018e-31	yes	down	185.24	157.14	176.19	317.25
evm.TU.HIC_ASM_9.1494	EVM_prediction_HIC_ASM_9.1494	-	no|no test	no|no test	no|no test	no|up	yes|up	no|up	no|up	no|up	no|up	1.648	0.721033	0.0423825	0.200981	no	up	5.44	3.76	5.18	2.01	2.32	2.71	4.79333	2.34667	1.587	0.66624	0.0507804	0.186948	no	up	5.22	5.73	3.38	2.01	2.32	2.71	4.77667	2.34667	2.107	1.07529	0.00507692	0.0297088	yes	up	4.36	4.61	5.35	3.04
evm.TU.HIC_ASM_9.1526	EVM_prediction_HIC_ASM_9.1526	-	no|no test	no|no test	no|no test	no|up	no|up	no|up	no|down	yes|up	yes|up	2.094	1.06651	0.00434646	0.0439977	yes	up	17.12	11.06	8.24	4.36	4.03	5.65	12.14	4.68	2.578	1.36603	4.92233e-05	0.000791811	yes	up	11.1	22.16	13.11	4.36	4.03	5.65	15.4567	4.68	1.579	0.658856	0.00322832	0.020649	no	up	13.04	12.97	15.56	9.21
evm.TU.HIC_ASM_9.174	EVM_prediction_HIC_ASM_9.174	-	no|no test	no|no test	no|no test	no|up	no|down	no|down	no|down	yes|down	no|down	0.246	-2.02186	0.000241246	0.00547583	yes	down	0.75	1.17	1.25	3.59	4.17	3.15	1.05667	3.63667	0.663	-0.593234	0.21932	0.485042	no	down	2.51	1.91	4.51	3.59	4.17	3.15	2.97667	3.63667	0.785	-0.349615	0.608669	0.793125	no	down	0.83	3.68	2.73	3.28
evm.TU.HIC_ASM_9.176	EVM_prediction_HIC_ASM_9.176	-	no|no test	no|no test	no|no test	no|up	yes|down	yes|down	no|down	yes|down	yes|down	0.363	-1.46375	3.97219e-07	3.25582e-05	yes	down	4.37	4.57	4.85	11.35	11.32	8.06	4.59667	10.2433	0.435	-1.20179	9.84964e-07	3.10841e-05	yes	down	5.59	5.94	5.43	11.35	11.32	8.06	5.65333	10.2433	0.302	-1.72773	1.13438e-10	3.38717e-09	yes	down	6.87	3.88	6.96	20.21
evm.TU.HIC_ASM_9.185	EVM_prediction_HIC_ASM_9.185	-	no|no test	no|no test	no|no test	no|up	no|up	no|up	no|down	no|up	yes|up	1.194	0.255907	0.710777	0.874609	no	up	1.09	0.25	0.26	0.26	0.22	0.31	0.533333	0.263333	3.398	1.76477	0.00366419	0.0261967	yes	up	1.35	1.18	0.81	0.26	0.22	0.31	1.11333	0.263333	1.14	0.189363	0.738724	0.871358	no	up	1.18	0.58	0.77	0.91
evm.TU.HIC_ASM_9.189	EVM_prediction_HIC_ASM_9.189	-	no|no test	no|no test	no|no test	no|up	no|up	no|down	yes|down	no|up	yes|up	1.785	0.836093	0.115918	0.36069	no	up	0.6	0.72	0.71	0.27	0.5	0.1	0.676667	0.29	7.952	2.99134	1.29117e-05	0.00026439	yes	up	6.57	1.47	1.36	0.27	0.5	0.1	3.13333	0.29	1.151	0.202466	0.532382	0.742266	no	up	2.05	1.11	1	0.88
evm.TU.HIC_ASM_9.261	EVM_prediction_HIC_ASM_9.261	-	no|no test	no|no test	no|no test	no|down	yes|down	no|down	no|up	no|down	no|down	0.603	-0.729369	0.000938779	0.0147697	no	down	192.88	255.01	211.99	316.76	366.34	214.45	219.96	299.183	0.556	-0.845909	9.56234e-05	0.00137068	no	down	230.38	179.08	225.09	316.76	366.34	214.45	211.517	299.183	0.473	-1.08091	1.99018e-22	1.77851e-20	yes	down	178.21	201.09	200.82	416.78
evm.TU.HIC_ASM_9.286	EVM_prediction_HIC_ASM_9.286	-	no|no test	no|no test	no|no test	no|up	yes|up	no|up	no|up	no|up	no|up	1.922	0.942584	0.0283076	0.155114	no	up	9.71	5.68	7.02	3.37	3.75	2.41	7.47	3.17667	1.693	0.759819	0.0622408	0.216739	no	up	5.73	9.22	5	3.37	3.75	2.41	6.65	3.17667	2.226	1.15428	0.00304616	0.0196547	yes	up	7.12	6.82	6.74	2.39
evm.TU.HIC_ASM_9.324	EVM_prediction_HIC_ASM_9.324	-	no|no test	no|no test	no|no test	no|up	no|down	yes|down	no|down	no|down	no|down	0.651	-0.619037	0.0476392	0.215683	no	down	6.06	5.72	3.64	6.09	4.16	4.13	5.14	4.79333	0.686	-0.544733	0.0442251	0.169776	no	down	4.85	7.35	3.45	6.09	4.16	4.13	5.21667	4.79333	0.54	-0.890277	2.35091e-05	0.000294123	no	down	6.06	6.28	8.15	9.49
evm.TU.HIC_ASM_9.345	EVM_prediction_HIC_ASM_9.345	-	no|no test	no|no test	no|no test	no|down	no|down	no|down	no|up	no|down	yes|down	0.54	-0.889224	0.0138994	0.0973041	no	down	3.12	4.79	4.39	4.29	5.27	8.85	4.1	6.13667	0.496	-1.01215	0.00384489	0.0271203	yes	down	3.47	3.55	4.81	4.29	5.27	8.85	3.94333	6.13667	0.674	-0.569524	0.0280946	0.112047	no	down	3.71	4.65	2.63	4.4
evm.TU.HIC_ASM_9.349	EVM_prediction_HIC_ASM_9.349	-	no|no test	no|no test	no|no test	no|down	no|down	no|down	no|down	yes|down	no|down	0.476	-1.07206	0.00408427	0.0420472	yes	down	2.92	4.63	2.59	4.5	6.07	4.44	3.38	5.00333	0.641	-0.641436	0.0417425	0.162072	no	down	3.37	6.26	3.91	4.5	6.07	4.44	4.51333	5.00333	0.754	-0.407566	0.123902	0.314942	no	down	3.57	2.79	4.01	5.89
evm.TU.HIC_ASM_9.359	EVM_prediction_HIC_ASM_9.359	-	no|no test	no|no test	no|no test	no|down	yes|down	yes|down	no|up	no|down	no|down	0.512	-0.96484	0.00369654	0.0395161	no	down	17.98	36.76	27.43	54.81	44.79	27.09	27.39	42.23	0.507	-0.978946	0.00013859	0.0018708	no	down	31.56	26.9	28.65	54.81	44.79	27.09	29.0367	42.23	0.359	-1.47733	4.28138e-49	1.84704e-46	yes	down	23.14	23.03	25.72	60.2
evm.TU.HIC_ASM_9.387	EVM_prediction_HIC_ASM_9.387	-	no|no test	no|no test	no|no test	no|up	yes|up	yes|up	no|up	yes|up	yes|up	2.718	1.4426	1.1413e-06	8.16412e-05	yes	up	18.98	25.43	20.9	6.48	10.27	5.12	21.77	7.29	2.663	1.41311	2.02618e-07	8.44145e-06	yes	up	22.91	21.8	24.56	6.48	10.27	5.12	23.09	7.29	2.785	1.47776	1.27948e-20	1.01314e-18	yes	up	27.03	24.79	27.55	11
evm.TU.HIC_ASM_9.405	EVM_prediction_HIC_ASM_9.405	-	no|down	no|up	yes|down	no|down	no|down	no|up	no|up	yes|down	yes|down	0.372	-1.42598	2.5318e-06	0.000154035	yes	down	5.78	7.72	10.5	12.99	14.88	24.47	8	17.4467	0.349	-1.51688	9.43703e-07	3.01101e-05	yes	down	9.51	5.91	7.52	12.99	14.88	24.47	7.64667	17.4467	0.526	-0.926865	0.00068962	0.00561343	no	down	4.65	8.53	3.9	11.78
evm.TU.HIC_ASM_9.462	EVM_prediction_HIC_ASM_9.462	-	no|no test	no|no test	no|no test	no|up	no|down	no|down	no|down	yes|down	yes|down	0.406	-1.30162	0.00383352	0.0404881	yes	down	4.49	4.9	10.5	12.75	15.82	14.1	6.63	14.2233	0.426	-1.23226	1.76399e-05	0.000342221	yes	down	9.22	7.23	6.62	12.75	15.82	14.1	7.69	14.2233	0.765	-0.385632	0.331601	0.569246	no	down	16.55	6.98	4.8	7.64
evm.TU.HIC_ASM_9.472	EVM_prediction_HIC_ASM_9.472	-	no|no test	no|no test	no|no test	no|down	yes|down	yes|down	no|down	yes|down	yes|down	0.262	-1.93446	1.28015e-06	8.82685e-05	yes	down	13.82	14.76	14.46	64.4	57.4	16.23	14.3467	46.01	0.265	-1.91391	2.92679e-06	7.73974e-05	yes	down	16.13	15.08	15.04	64.4	57.4	16.23	15.4167	46.01	0.323	-1.62826	3.47185e-62	1.97438e-59	yes	down	16.47	15.81	16.78	45.2
evm.TU.HIC_ASM_9.473	EVM_prediction_HIC_ASM_9.473	-	no|no test	no|no test	no|no test	no|down	no|down	no|down	no|down	yes|down	yes|down	0.404	-1.30694	1.55276e-07	1.45454e-05	yes	down	54.3	85.15	93.77	140.25	158.48	176.7	77.74	158.477	0.41	-1.28521	4.77613e-15	1.45571e-12	yes	down	87.79	77.08	88.17	140.25	158.48	176.7	84.3467	158.477	0.644	-0.634025	1.85843e-08	4.0296e-07	no	down	89.14	89.39	72.28	117.05
evm.TU.HIC_ASM_9.477	EVM_prediction_HIC_ASM_9.477	-	no|no test	no|no test	no|no test	no|down	no|up	yes|up	no|up	no|up	no|down	1.186	0.245612	0.609474	0.81988	no	up	25.31	11.1	29.11	8.38	7.96	26.1	21.84	14.1467	0.821	-0.284451	0.505862	0.750276	no	down	19.83	15.75	14.49	8.38	7.96	26.1	16.69	14.1467	1.56	0.641967	0.136075	0.334468	no	up	16.51	33.47	16.45	8.1
evm.TU.HIC_ASM_9.480	EVM_prediction_HIC_ASM_9.480	-	no|no test	no|no test	no|no test	no|up	no|down	yes|down	no|down	no|down	no|down	0.638	-0.649422	3.52245e-05	0.00126369	no	down	60.3	68.74	67.61	93.97	88.26	70.6	65.55	84.2767	0.792	-0.336561	0.14079	0.369027	no	down	97.25	62.81	97.38	93.97	88.26	70.6	85.8133	84.2767	0.596	-0.74765	0.000180958	0.00176734	no	down	107.29	57.74	110.31	153.72
evm.TU.HIC_ASM_9.487	EVM_prediction_HIC_ASM_9.487	-	no|no test	no|no test	no|no test	no|up	no|up	no|up	no|down	no|up	yes|up	2.482	1.31157	0.0418712	0.199654	no	up	8.55	20.2	9.47	8.85	2.19	2.75	12.74	4.59667	2.983	1.57654	0.00568307	0.0369508	yes	up	11.16	21.1	19.28	8.85	2.19	2.75	17.18	4.59667	1.269	0.343958	0.476095	0.699937	no	up	10.21	15.35	8.61	10.69
evm.TU.HIC_ASM_9.491	EVM_prediction_HIC_ASM_9.491	-	no|no test	no|no test	no|no test	no|down	yes|down	yes|down	no|down	yes|down	yes|down	0.345	-1.53522	1.51359e-06	0.000101505	yes	down	18.54	33.27	27.36	78.5	76.04	36.23	26.39	63.59	0.388	-1.3675	8.91624e-07	2.89266e-05	yes	down	37.08	30.11	27.94	78.5	76.04	36.23	31.71	63.59	0.241	-2.05013	5.41163e-66	3.56342e-63	yes	down	31.9	26.34	31.11	120.08
evm.TU.HIC_ASM_9.503	EVM_prediction_HIC_ASM_9.503	-	no|up	yes|up	no|up	yes|down	no|down	no|up	no|down	no|down	no|down	0.713	-0.488995	0.0917068	0.315205	no	down	4.75	4.95	2.79	7.98	6.02	4.17	4.16333	6.05667	0.923	-0.115175	0.572547	0.797311	no	down	8.45	6.7	6.76	7.98	6.02	4.17	7.30333	6.05667	0.7	-0.515418	0.0151026	0.070215	no	down	5.44	7.24	5.92	8.32
evm.TU.HIC_ASM_9.512	EVM_prediction_HIC_ASM_9.512	-	no|no test	no|no test	no|no test	no|up	no|up	no|up	no|down	no|up	yes|up	1.224	0.291828	0.261747	0.55017	no	up	17.91	14.61	15.09	13.3	8.82	9.25	15.87	10.4567	2.041	1.02962	0.000112806	0.00157602	yes	up	25.22	35.13	21.74	13.3	8.82	9.25	27.3633	10.4567	1.349	0.432045	0.0895089	0.254504	no	up	26.08	13.41	17.86	13.52
evm.TU.HIC_ASM_9.513	EVM_prediction_HIC_ASM_9.513	-	no|no test	no|no test	no|no test	no|down	yes|down	yes|down	no|down	no|down	no|down	0.11	-3.18021	0.0130323	1	no	down	0	0.19	0	0.69	0.59	0.29	0.0633333	0.523333	0.229	-2.1247	0.0476224	1	no	down	0.37	0.09	0	0.69	0.59	0.29	0.153333	0.523333	0.113	-3.15105	0.000233243	0.00219077	yes	down	0.04	0	0.4	0.96
evm.TU.HIC_ASM_9.515	EVM_prediction_HIC_ASM_9.515	-	no|no test	no|no test	no|no test	no|down	yes|down	no|down	no|down	no|down	no|down	0.662	-0.596174	0.288802	0.57824	no	down	0.28	0.9	0.76	0.81	0.92	0.69	0.646667	0.806667	0.741	-0.433043	0.332426	0.60728	no	down	0.71	0.52	1.07	0.81	0.92	0.69	0.766667	0.806667	0.368	-1.44215	0.00157292	0.0113488	yes	down	0.52	0.3	0.63	1.15
evm.TU.HIC_ASM_9.516	EVM_prediction_HIC_ASM_9.516	-	no|no test	no|no test	no|no test	no|down	yes|down	no|down	no|down	no|down	no|down	0.562	-0.830563	0.00937413	0.0754212	no	down	61.89	113.54	98.82	168.86	157.27	78.34	91.4167	134.823	0.624	-0.680633	0.0226967	0.104772	no	down	110.01	84.45	127.59	168.86	157.27	78.34	107.35	134.823	0.482	-1.05319	8.41144e-16	4.36662e-14	yes	down	108.99	77.35	100.58	184.71
evm.TU.HIC_ASM_9.517	EVM_prediction_HIC_ASM_9.517	-	no|no test	no|no test	no|no test	no|down	yes|up	yes|up	no|down	no|up	no|up	1.25	0.321622	0.425949	0.700664	no	up	12.79	22.92	34.09	19.67	18.78	8.06	23.2667	15.5033	1.26	0.333569	0.490122	0.73971	no	up	34.69	9.38	29.99	19.67	18.78	8.06	24.6867	15.5033	2.627	1.39354	1.04941e-21	8.87107e-20	yes	up	61.57	46.87	48.77	17.45
evm.TU.HIC_ASM_9.521	EVM_prediction_HIC_ASM_9.521	-	no|no test	no|no test	no|no test	no|up	no|down	no|down	no|down	yes|down	no|down	0.459	-1.12352	0.000751776	0.0124975	yes	down	1.35	2.59	3.5	5.6	6.86	6.94	2.48	6.46667	0.879	-0.186598	0.614955	0.822276	no	down	5.36	3.64	7.11	5.6	6.86	6.94	5.37	6.46667	0.548	-0.866987	0.00130888	0.00973569	no	down	6.45	4.49	5.1	9.37
evm.TU.HIC_ASM_9.535	EVM_prediction_HIC_ASM_9.535	-	no|no test	no|no test	no|no test	no|down	no|down	no|up	no|up	no|down	yes|down	0.516	-0.955006	0.000155114	0.00393562	no	down	30.13	31.3	37.5	39.37	43.06	57.62	32.9767	46.6833	0.488	-1.03486	3.6289e-07	1.36019e-05	yes	down	33.45	32.37	30.68	39.37	43.06	57.62	32.1667	46.6833	0.9	-0.151765	0.720004	0.860856	no	down	20.92	47.6	22.82	21.1
evm.TU.HIC_ASM_9.542	EVM_prediction_HIC_ASM_9.542	-	no|no test	no|no test	no|no test	no|up	no|up	no|up	no|up	yes|up	yes|up	369.889	8.53095	1.34236e-10	2.43752e-08	yes	up	5.2	2.4	1.44	0	0	0	3.01333	0	213.763	7.73987	7.69902e-10	6.55662e-08	yes	up	1.48	2	1.92	0	0	0	1.8	0	7.91	2.98363	0.146123	0.349167	no	up	2.2	1.79	2.23	0
evm.TU.HIC_ASM_9.55	EVM_prediction_HIC_ASM_9.55	-	no|no test	no|no test	no|no test	no|down	no|down	no|up	no|up	yes|down	yes|down	0.31	-1.69135	0.000628728	0.0110266	yes	down	1.38	2.95	2.18	4.02	4.14	8.99	2.17	5.71667	0.179	-2.47882	4.68486e-07	1.65933e-05	yes	down	0.74	1.75	1.44	4.02	4.14	8.99	1.31	5.71667	0.693	-0.529346	0.326955	0.56431	no	down	1.07	3.12	0.85	1.61
evm.TU.HIC_ASM_9.580	EVM_prediction_HIC_ASM_9.580	-	no|no test	no|no test	no|no test	no|up	no|down	no|down	no|down	yes|down	yes|down	0.461	-1.11748	0.000263354	0.00570697	yes	down	17.15	30.09	41.65	65.05	53.25	45.23	29.63	54.51	0.488	-1.036	1.03913e-09	8.65842e-08	yes	down	35.35	29.6	33.98	65.05	53.25	45.23	32.9767	54.51	0.525	-0.928281	1.14813e-15	5.91121e-14	no	down	29.12	37.22	32.61	46.65
evm.TU.HIC_ASM_9.582	EVM_prediction_HIC_ASM_9.582	-	no|no test	no|no test	no|no test	no|down	no|down	no|down	no|down	yes|down	no|down	0.447	-1.16324	0.00247463	0.0298651	yes	down	1.33	2.7	3.57	4.07	4	5.93	2.53333	4.66667	0.582	-0.780902	0.00212388	0.0169764	no	down	3.98	3.05	3.6	4.07	4	5.93	3.54333	4.66667	0.708	-0.497503	0.0162353	0.0740168	no	down	3.38	3.96	2.58	3.76
evm.TU.HIC_ASM_9.583	EVM_prediction_HIC_ASM_9.583	-	no|no test	no|no test	no|no test	no|down	yes|down	no|down	no|down	no|down	no|down	0.384	-1.38146	0.0304146	0.161751	no	down	0.8	0.75	1.84	2.04	1.41	3.75	1.13	2.4	0.489	-1.03244	0.0484465	0.181137	no	down	1.27	1.82	1.37	2.04	1.41	3.75	1.48667	2.4	0.433	-1.20915	0.00553853	0.031991	yes	down	1.63	1.04	1.76	2.44
evm.TU.HIC_ASM_9.593	EVM_prediction_HIC_ASM_9.593	-	no|no test	no|no test	no|no test	no|down	no|up	yes|up	no|down	no|down	no|up	0.924	-0.114344	0.853877	0.943133	no	down	1.67	7.85	5.24	6.22	4.9	2	4.92	4.37333	1.29	0.367078	0.496917	0.744251	no	up	9.7	3.35	8.2	6.22	4.9	2	7.08333	4.37333	1.21	0.275347	0.460591	0.688412	no	up	4.88	3.9	10.16	4.28
evm.TU.HIC_ASM_9.594	EVM_prediction_HIC_ASM_9.594	-	no|no test	no|no test	no|no test	no|down	yes|down	no|down	no|up	no|down	no|down	0.402	-1.31549	0.14876	0.415304	no	down	435.41	591.13	992.99	2009.8	1972.4	198.03	673.177	1393.41	0.4	-1.32205	0.180672	0.431186	no	down	969.25	271.23	825.99	2009.8	1972.4	198.03	688.823	1393.41	0.262	-1.93099	2.53194e-06	3.90112e-05	yes	down	936.71	328.75	839.43	2813.48
evm.TU.HIC_ASM_9.596	EVM_prediction_HIC_ASM_9.596	-	no|no test	no|no test	no|no test	no|down	yes|down	no|down	no|down	no|down	no|down	0.329	-1.60474	0.067576	0.269187	no	down	91.53	131.33	190.38	507.14	507.98	52.48	137.747	355.867	0.342	-1.54854	0.108667	0.312304	no	down	203.19	57.4	171.7	507.14	507.98	52.48	144.097	355.867	0.2	-2.3249	3.61307e-07	6.4118e-06	yes	down	189.53	61.09	153.3	757.94
evm.TU.HIC_ASM_9.597	EVM_prediction_HIC_ASM_9.597	-	no|no test	no|no test	no|no test	no|down	yes|down	no|down	no|down	no|down	no|down	0.362	-1.46567	0.108971	0.347617	no	down	41.32	67.79	108.81	219.1	260.39	24.69	72.64	168.06	0.369	-1.43829	0.134002	0.357113	no	down	102.94	32.14	95.7	219.1	260.39	24.69	76.9267	168.06	0.231	-2.11605	4.84701e-06	7.00242e-05	yes	down	97.54	35.73	97.36	354.84
evm.TU.HIC_ASM_9.598	EVM_prediction_HIC_ASM_9.598	-	no|no test	no|no test	no|no test	no|down	yes|down	yes|down	no|down	yes|down	yes|down	0.259	-1.95116	0.00118775	0.0176785	yes	down	1.55	1.08	0.56	3.1	5.52	1.57	1.06333	3.39667	0.28	-1.83796	0.00152373	0.0131309	yes	down	1.72	1.28	0.6	3.1	5.52	1.57	1.2	3.39667	0.091	-3.45268	3.03449e-15	1.50058e-13	yes	down	0.66	0.25	0.93	7.67
evm.TU.HIC_ASM_9.604	EVM_prediction_HIC_ASM_9.604	-	no|no test	no|no test	no|no test	no|down	yes|down	yes|down	no|up	yes|down	yes|down	0.337	-1.56867	9.81104e-05	0.00283129	yes	down	9.76	23.26	17.58	51.8	54.88	19.09	16.8667	41.9233	0.252	-1.98826	5.95717e-07	2.0413e-05	yes	down	16.3	8.31	15.73	51.8	54.88	19.09	13.4467	41.9233	0.32	-1.64235	1.33979e-51	6.20821e-49	yes	down	18.5	14.76	17.81	48.22
evm.TU.HIC_ASM_9.619	EVM_prediction_HIC_ASM_9.619	-	no|no test	no|no test	no|no test	no|up	no|down	yes|down	no|down	no|down	no|down	0.601	-0.734988	0.258041	0.545944	no	down	0.41	2.23	2.98	3.48	3.01	1.28	1.87333	2.59	0.985	-0.0214829	0.954293	0.9857	no	down	3.43	3.02	3.46	3.48	3.01	1.28	3.30333	2.59	0.515	-0.957779	6.30651e-05	0.000697619	no	down	3.04	2.41	2.24	4.34
evm.TU.HIC_ASM_9.639	EVM_prediction_HIC_ASM_9.639	-	no|no test	no|no test	no|no test	no|up	no|down	yes|down	no|down	no|down	no|up	0.735	-0.444276	0.210607	0.493449	no	down	89.56	83.16	98.07	106.14	95.87	76.89	90.2633	92.9667	1.327	0.408002	0.221754	0.48828	no	up	153.81	106.28	160.34	106.14	95.87	76.89	140.143	92.9667	0.724	-0.46592	0.0938979	0.262633	no	down	139.26	82.06	138.34	141.6
evm.TU.HIC_ASM_9.682	EVM_prediction_HIC_ASM_9.682	-	no|no test	no|no test	no|no test	no|up	no|down	no|down	no|down	yes|down	no|down	0.499	-1.00307	2.72689e-05	0.00102176	yes	down	54	83.2	75.7	109.67	115.79	113.41	70.9667	112.957	0.595	-0.750025	2.65551e-07	1.04963e-05	no	down	81.39	83.25	75.86	109.67	115.79	113.41	80.1667	112.957	0.814	-0.296368	0.140124	0.340434	no	down	76.89	97.48	70.57	88.04
evm.TU.HIC_ASM_9.732	EVM_prediction_HIC_ASM_9.732	-	no|no test	no|no test	no|no test	yes|down	no|down	no|up	no|down	no|down	no|up	0.863	-0.212881	0.62985	0.832861	no	down	2.23	3.55	1.96	3.33	2.49	1.53	2.58	2.45	1.264	0.338136	0.310641	0.585872	no	up	4.11	4.11	3.8	3.33	2.49	1.53	4.00667	2.45	0.614	-0.703271	0.0285779	0.113576	no	down	2.96	1.94	2.92	3.03
evm.TU.HIC_ASM_9.779	EVM_prediction_HIC_ASM_9.779	-	no|no test	no|no test	no|no test	no|up	no|down	yes|down	no|down	no|down	no|down	0.609	-0.716383	2.7424e-06	0.000164307	no	down	75.61	68.49	65.57	99.53	99.87	78.92	69.89	92.7733	0.631	-0.664575	1.59021e-07	6.92083e-06	no	down	74.2	77.45	72.05	99.53	99.87	78.92	74.5667	92.7733	0.564	-0.825315	2.09174e-08	4.48881e-07	no	down	85.08	63.55	101.61	136.07
evm.TU.HIC_ASM_9.787	EVM_prediction_HIC_ASM_9.787	-	no|no test	no|no test	no|no test	no|up	no|up	no|up	no|up	yes|up	no|up	2.048	1.03402	4.12379e-06	0.000227367	yes	up	117.17	75	68.62	31.39	36.45	38.08	86.93	35.3067	1.954	0.966198	7.70162e-08	3.73222e-06	no	up	72.72	109.31	84.29	31.39	36.45	38.08	88.7733	35.3067	1.739	0.798108	1.41697e-12	5.12361e-11	no	up	82.89	87.57	104.94	48.55
evm.TU.HIC_ASM_9.792	EVM_prediction_HIC_ASM_9.792	-	no|no test	no|no test	no|no test	no|down	no|down	no|up	no|up	yes|down	yes|down	0.488	-1.0348	0.000444403	0.00844333	yes	down	64.4	76.24	109.11	113.26	116.82	189.54	83.25	139.873	0.465	-1.10416	9.53883e-06	0.000207878	yes	down	94.02	77.69	82.19	113.26	116.82	189.54	84.6333	139.873	0.888	-0.171816	0.263686	0.500452	no	down	79.47	109.5	71.64	84.43
evm.TU.HIC_ASM_9.811	EVM_prediction_HIC_ASM_9.811	-	no|no test	no|no test	no|no test	no|down	no|up	no|up	no|down	no|up	yes|up	1.931	0.949288	0.0235797	0.13811	no	up	10.13	2.86	3.71	2.66	1.93	3.59	5.56667	2.72667	2.149	1.10395	0.000634513	0.00653238	yes	up	4.36	9.64	7.51	2.66	1.93	3.59	7.17	2.72667	1.57	0.650468	0.00885044	0.0462136	no	up	7.57	8.07	5.98	3.82
evm.TU.HIC_ASM_9.814	EVM_prediction_HIC_ASM_9.814	-	no|no test	no|no test	no|no test	no|up	no|up	no|up	no|down	no|up	yes|up	1.856	0.892075	5.70976e-06	0.000298196	no	up	329.47	217.02	234.27	104.06	121.64	111.63	260.253	112.443	2.172	1.11934	6.66158e-10	5.84503e-08	yes	up	247.73	393.69	287.2	104.06	121.64	111.63	309.54	112.443	1.6	0.677938	1.45307e-13	5.96045e-12	no	up	293.17	281.96	300.85	167.68
evm.TU.HIC_ASM_9.829	EVM_prediction_HIC_ASM_9.829	-	no|no test	no|no test	no|no test	no|up	yes|up	no|up	no|up	no|up	no|up	2.167	1.11556	0.396971	1	no	up	0	1.24	0.91	0.16	0.52	0.17	0.716667	0.283333	1.081	0.111737	0.931289	1	no	up	0.4	0.74	0	0.16	0.52	0.17	0.38	0.283333	79.104	6.30568	1.71897e-05	0.000220349	yes	up	1.62	0.83	0.76	0
evm.TU.HIC_ASM_9.870	EVM_prediction_HIC_ASM_9.870	-	no|no test	no|no test	no|no test	no|down	no|up	no|up	no|down	no|up	yes|up	2.74	1.45396	0.00744188	0.0635576	no	up	4.32	17.38	12.81	1.49	4.07	4.83	11.5033	3.46333	2.938	1.5549	0.000964664	0.00903213	yes	up	13.08	19.74	7.21	1.49	4.07	4.83	13.3433	3.46333	1.095	0.130792	0.606315	0.792506	no	up	10.85	6.57	8.32	5.25
evm.TU.HIC_ASM_9.873	EVM_prediction_HIC_ASM_9.873	-	no|no test	no|no test	no|no test	no|down	yes|down	yes|down	no|up	no|down	no|down	0.611	-0.711081	0.102635	0.337532	no	down	2.2	1.56	1.6	3.04	2.72	1.34	1.78667	2.36667	0.463	-1.11224	0.00991827	0.0571225	no	down	1.09	1.43	1.69	3.04	2.72	1.34	1.40333	2.36667	0.456	-1.13194	0.00281459	0.018475	yes	down	1.64	1.79	1.03	2.46
evm.TU.HIC_ASM_9.875	EVM_prediction_HIC_ASM_9.875	-	no|no test	no|no test	no|no test	no|down	no|up	yes|up	no|up	no|down	no|down	0.846	-0.241925	0.291752	0.581866	no	down	23.45	29.45	33.55	30.67	23.08	28.64	28.8167	27.4633	0.796	-0.328378	0.257709	0.531834	no	down	31.38	18.55	33.73	30.67	23.08	28.64	27.8867	27.4633	1.906	0.930408	3.29926e-08	6.82266e-07	no	up	44.49	34.23	33.56	17.58
evm.TU.HIC_ASM_9.937	EVM_prediction_HIC_ASM_9.937	-	no|no test	no|no test	no|no test	no|down	yes|down	no|down	no|down	no|down	no|down	0.556	-0.846623	0.052933	0.230457	no	down	2.99	7	5.73	9.83	10.22	3.53	5.24	7.86	0.698	-0.517808	0.187661	0.441407	no	down	7.21	5.3	8.41	9.83	10.22	3.53	6.97333	7.86	0.495	-1.01479	4.63468e-08	9.44373e-07	yes	down	6.11	4.8	6.5	12.32
evm.TU.HIC_ASM_9.938	EVM_prediction_HIC_ASM_9.938	-	no|no test	no|no test	no|no test	no|down	yes|down	yes|down	no|down	yes|down	no|down	0.497	-1.00818	6.52105e-14	2.26376e-11	yes	down	39	33.8	39.75	61.01	65.69	56.91	37.5167	61.2033	0.586	-0.772126	7.65458e-07	2.54054e-05	no	down	52.99	47.16	37.3	61.01	65.69	56.91	45.8167	61.2033	0.443	-1.1733	3.46805e-09	8.32798e-08	yes	down	43.58	27.61	57.15	87.87
evm.TU.HIC_ASM_9.986	EVM_prediction_HIC_ASM_9.986	-	no|no test	no|no test	no|no test	no|down	yes|down	no|down	no|down	no|down	no|down	0.396	-1.33478	0.378419	0.660988	no	down	0	1.02	0.22	1.51	1.09	0	0.413333	0.866667	0.82	-0.286357	0.902664	0.962232	no	down	1.59	0	1.06	1.51	1.09	0	0.883333	0.866667	0.042	-4.55663	7.70232e-08	1.51515e-06	yes	down	0	0.26	0.01	1.59
evm.TU.HIC_ASM_9.99	EVM_prediction_HIC_ASM_9.99	-	no|no test	no|no test	no|no test	no|up	no|up	no|up	no|down	no|up	yes|up	1.67	0.73983	0.00659687	0.0589424	no	up	2.86	2.06	3.19	1.57	1.47	1.48	2.70333	1.50667	2.222	1.15194	2.26924e-06	6.22805e-05	yes	up	5.12	5.84	3.21	1.57	1.47	1.48	4.72333	1.50667	1.379	0.463637	0.0271618	0.109514	no	up	4.65	5.39	3.88	2.81
evm.TU.HIC_ASM_9.992	EVM_prediction_HIC_ASM_9.992	-	no|no test	no|no test	no|no test	no|down	yes|down	no|down	no|down	yes|down	yes|down	0.152	-2.71644	4.04511e-08	4.42079e-06	yes	down	0.89	3.9	2.83	21.39	12.36	7.59	2.54	13.78	0.329	-1.60166	3.35217e-05	0.000574332	yes	down	7.23	3.72	6.73	21.39	12.36	7.59	5.89333	13.78	0.113	-3.1403	1.02932e-11	3.38e-10	yes	down	4.09	1.56	2.04	15.69
evm.TU.HIC_ASM_9.993	EVM_prediction_HIC_ASM_9.993	-	no|no test	no|no test	no|no test	no|down	yes|down	no|down	no|down	yes|down	no|down	0.354	-1.49829	0.0037891	0.0402305	yes	down	3.03	6.32	5	15.33	9.57	7.08	4.78333	10.66	0.571	-0.807898	0.0848171	0.267307	no	down	10.04	5.05	7.52	15.33	9.57	7.08	7.53667	10.66	0.194	-2.36881	5.15831e-09	1.20402e-07	yes	down	5.98	3.04	2.98	14.56
evm.TU.HIC_ASM_9.994	EVM_prediction_HIC_ASM_9.994	-	no|no test	no|no test	no|no test	no|down	yes|down	no|down	no|down	no|down	no|down	0.291	-1.78263	0.0465768	0.21275	no	down	1.19	9.97	8.18	19.66	18.08	12.6	6.44667	16.78	0.66	-0.599227	0.348956	0.625631	no	down	10.8	7.57	20.01	19.66	18.08	12.6	12.7933	16.78	0.21	-2.24845	0.00342326	0.0216164	yes	down	6.3	1.88	3.99	22.81
evm.TU.HIC_ASM_9.995	EVM_prediction_HIC_ASM_9.995	-	no|no test	no|no test	no|no test	no|down	yes|down	no|down	no|down	no|down	no|down	0.524	-0.932927	0.00993447	0.0779631	no	down	202.12	400.94	313.64	591.53	616.37	249.55	305.567	485.817	0.564	-0.826908	0.0181122	0.0884755	no	down	401.56	260.29	393.56	591.53	616.37	249.55	351.803	485.817	0.499	-1.00205	7.45067e-16	3.91661e-14	yes	down	395.69	290.84	353.9	564.23
evm.TU.ORIGINAL_1024.1	EVM_prediction_ORIGINAL_1024.1	-	no|no test	no|no test	no|no test	no|up	yes|up	no|up	no|down	no|up	no|up	1.715	0.777824	0.17579	0.453717	no	up	3.91	4.59	4.39	1.42	1.49	3.15	4.29667	2.02	1.993	0.995127	0.0524963	0.19156	no	up	5.61	5.46	3.83	1.42	1.49	3.15	4.96667	2.02	3.293	1.71947	0.00638867	0.0357092	yes	up	6.98	3.19	5.53	2.35
evm.TU.ORIGINAL_1066.1	EVM_prediction_ORIGINAL_1066.1	-	no|no test	no|no test	no|no test	no|down	no|down	no|up	no|down	yes|down	yes|down	0.408	-1.29373	0.000130791	0.00350051	yes	down	14.66	23.03	33.77	35.49	36.69	69.33	23.82	47.17	0.484	-1.04642	0.00285848	0.0214562	yes	down	39.48	27.09	17.91	35.49	36.69	69.33	28.16	47.17	0.978	-0.0324115	0.92998	0.971216	no	down	39.43	43.3	13.27	33.79
evm.TU.ORIGINAL_108.1	EVM_prediction_ORIGINAL_108.1	-	no|no test	no|no test	no|no test	no|down	no|up	yes|up	no|down	no|down	no|up	0.789	-0.342669	0.729845	0.885847	no	down	0.26	0.05	0.08	0.04	0.14	0.21	0.13	0.13	1.245	0.3167	0.691526	0.86465	no	up	0.17	0.14	0.31	0.04	0.14	0.21	0.206667	0.13	2.159	1.11029	0.093073	0.261187	no	up	0.23	0.25	0.24	0.06
evm.TU.ORIGINAL_1094.1	EVM_prediction_ORIGINAL_1094.1	-	no|down	no|up	yes|down	no|no test	no|no test	no|no test	no|no test	no|no test	no|no test	0.628	-0.670023	0.0282945	0.155114	no	down	153.79	165.88	213.06	168.42	178.97	336.44	177.577	227.943	0.537	-0.895806	0.0022761	0.0178603	no	down	171.92	163.51	143.27	168.42	178.97	336.44	159.567	227.943	1.186	0.245882	0.462134	0.689479	no	up	134.82	244.66	135.79	121.62
evm.TU.ORIGINAL_1170.1	EVM_prediction_ORIGINAL_1170.1	-	no|no test	no|no test	no|no test	no|up	yes|down	yes|down	no|up	no|down	no|down	0.747	-0.420501	0.217071	0.501393	no	down	180.28	485.48	280.59	500.41	386.91	244.55	315.45	377.29	0.593	-0.753576	0.0322571	0.135021	no	down	201.92	150.35	350.12	500.41	386.91	244.55	234.13	377.29	0.483	-1.05113	1.00578e-11	3.31138e-10	yes	down	291.13	264.71	174.61	653.3
evm.TU.ORIGINAL_1296.1	EVM_prediction_ORIGINAL_1296.1	-	no|no test	no|no test	no|no test	no|down	no|up	no|up	no|up	no|down	yes|down	0.47	-1.08954	0.059588	0.248962	no	down	0.91	4.9	5.56	5.42	5.09	9.23	3.79	6.58	0.401	-1.31918	0.000122494	0.00168495	yes	down	2.72	4.1	3.44	5.42	5.09	9.23	3.42	6.58	1.264	0.33843	0.302324	0.53937	no	up	4.13	6.39	4.98	2.24
evm.TU.ORIGINAL_1318.1	EVM_prediction_ORIGINAL_1318.1	-	no|no test	no|no test	no|no test	no|down	no|down	no|up	no|down	yes|down	no|down	0.468	-1.09497	0.000257578	0.00568259	yes	down	54.05	46.08	59.47	74.98	69.66	121.46	53.2	88.7	0.658	-0.603378	0.0390545	0.154476	no	down	76.63	68.49	58.69	74.98	69.66	121.46	67.9367	88.7	0.842	-0.247549	0.434144	0.665471	no	down	56.82	85.47	38.11	57.56
evm.TU.ORIGINAL_1323.1	EVM_prediction_ORIGINAL_1323.1	-	no|no test	no|no test	no|no test	no|down	yes|down	yes|down	no|down	yes|down	no|down	0.404	-1.30803	0.000816764	0.0132786	yes	down	96.04	136.28	177.89	357.66	330.25	113.58	136.737	267.163	0.491	-1.02722	0.0306671	0.130391	no	down	176.57	78.42	223.28	357.66	330.25	113.58	159.423	267.163	0.334	-1.58343	1.46934e-29	2.21481e-27	yes	down	103.86	112.26	163.29	359.94
evm.TU.ORIGINAL_1374.1	EVM_prediction_ORIGINAL_1374.1	-	no|no test	no|no test	no|no test	no|down	yes|down	yes|down	no|down	no|down	no|down	0.549	-0.866197	0.000571578	0.0102528	no	down	5.01	6.18	6.45	7.72	9.76	8.52	5.88	8.66667	0.691	-0.533078	0.0119148	0.0654947	no	down	7.71	6.68	8.35	7.72	9.76	8.52	7.58	8.66667	0.475	-1.07456	8.05334e-08	1.58172e-06	yes	down	6.26	6.54	8.36	11.73
evm.TU.ORIGINAL_1401.1	EVM_prediction_ORIGINAL_1401.1	-	no|no test	no|no test	no|no test	no|down	no|up	no|up	no|down	no|up	yes|up	1.969	0.977217	0.000357962	0.00718541	no	up	10.1	9.96	14.55	5.78	4.71	3.78	11.5367	4.75667	2.219	1.15018	2.4735e-07	9.87866e-06	yes	up	13.87	15.97	11.29	5.78	4.71	3.78	13.71	4.75667	1.648	0.720458	0.00205758	0.0142855	no	up	13.29	9.64	12.35	6.7
evm.TU.ORIGINAL_195.11	EVM_prediction_ORIGINAL_195.11	-	no|no test	no|no test	no|no test	no|down	yes|down	no|down	no|down	no|down	no|down	0.878	-0.187322	0.834431	0.935396	no	down	1.45	12.68	0.55	3.21	6.37	4.47	4.89333	4.68333	0.98	-0.0295561	0.965818	0.989387	no	down	12.75	1.95	2.63	3.21	6.37	4.47	5.77667	4.68333	0.188	-2.4108	1.2061e-12	4.39928e-11	yes	down	1.19	1.58	1.64	6.94
evm.TU.ORIGINAL_195.15	EVM_prediction_ORIGINAL_195.15	-	no|no test	no|no test	no|no test	no|down	no|down	no|up	no|down	yes|down	no|down	0.27	-1.88674	0.00147866	0.0208266	yes	down	1.08	1.21	1.6	3.1	5.34	2.81	1.29667	3.75	0.304	-1.71872	0.241803	0.513209	no	down	0	0	4.16	3.1	5.34	2.81	1.38667	3.75	0.886	-0.174921	0.791187	0.900851	no	down	2.29	1.1	4.86	4.35
evm.TU.ORIGINAL_195.17	EVM_prediction_ORIGINAL_195.17	-	no|no test	no|no test	no|no test	no|down	yes|down	no|up	no|up	no|up	no|down	1.071	0.0984762	0.909337	0.966607	no	up	0.32	11.42	3.47	2.89	4.6	4.31	5.07	3.93333	0.793	-0.333729	0.609443	0.819385	no	down	8.19	1.32	2.3	2.89	4.6	4.31	3.93667	3.93333	0.371	-1.42859	0.00550451	0.0318092	yes	down	1.19	1.5	4.65	9.05
evm.TU.ORIGINAL_209.1	EVM_prediction_ORIGINAL_209.1	-	no|no test	no|no test	no|no test	no|down	no|up	yes|up	no|up	no|down	no|down	0.939	-0.0906512	0.707416	0.872663	no	down	6.72	7.44	8.4	5.33	6.58	7.74	7.52	6.55	0.921	-0.118329	0.591264	0.809516	no	down	6.96	8.13	8.35	5.33	6.58	7.74	7.81333	6.55	1.204	0.26763	0.156993	0.36549	no	up	5.84	7.61	6.91	4.61
evm.TU.ORIGINAL_318.1	EVM_prediction_ORIGINAL_318.1	-	no|no test	no|no test	no|no test	no|down	yes|down	yes|down	no|up	yes|down	yes|down	0.242	-2.0497	1.58126e-08	1.86636e-06	yes	down	5.26	6	6.15	20.87	26.71	8.51	5.80333	18.6967	0.236	-2.0841	3.02946e-08	1.65506e-06	yes	down	4.39	5.08	6.26	20.87	26.71	8.51	5.24333	18.6967	0.312	-1.679	2.2812e-19	1.63087e-17	yes	down	7.31	5.69	5.34	17.03
evm.TU.ORIGINAL_362.1	EVM_prediction_ORIGINAL_362.1	-	no|no test	no|no test	no|no test	no|down	yes|down	no|down	no|up	no|down	no|down	0.499	-1.0032	0.0646169	0.261997	no	down	22.57	11.46	17.11	41.69	34.17	6.69	17.0467	27.5167	0.409	-1.29109	0.0182194	0.0887743	no	down	15.31	16.6	10.55	41.69	34.17	6.69	14.1533	27.5167	0.331	-1.59676	1.27908e-10	3.78311e-09	yes	down	11.5	18.08	19.77	56.65
evm.TU.ORIGINAL_452.2	EVM_prediction_ORIGINAL_452.2	-	no|no test	no|no test	no|no test	no|up	no|down	yes|down	no|down	no|down	no|down	0.631	-0.664901	1.12095e-05	0.000504982	no	down	10.66	10	11.67	13.73	15.44	12.5	10.7767	13.89	0.773	-0.37079	0.00102147	0.00944185	no	down	14.43	14.28	13.18	13.73	15.44	12.5	13.9633	13.89	0.52	-0.942629	2.57115e-09	6.38247e-08	no	down	15	9.85	12.69	19.58
evm.TU.ORIGINAL_488.1	EVM_prediction_ORIGINAL_488.1	-	no|no test	no|no test	no|no test	no|down	yes|down	yes|down	no|down	yes|down	yes|down	0.127	-2.97906	4.63442e-06	0.000250127	yes	down	0.37	0.8	1.36	7.74	7.95	1.08	0.843333	5.59	0.182	-2.45789	5.01679e-05	0.000803658	yes	down	1.35	0.97	1.03	7.74	7.95	1.08	1.11667	5.59	0.175	-2.51437	8.36658e-29	1.20315e-26	yes	down	1.18	1.54	1.43	5.78
evm.TU.ORIGINAL_523.3	EVM_prediction_ORIGINAL_523.3	-	no|no test	no|no test	no|no test	no|down	no|up	no|up	no|down	no|up	yes|up	2.009	1.00639	0.0880689	0.30877	no	up	2.07	0.83	1.25	0.38	0.7	0.63	1.38333	0.57	2.363	1.24077	0.00639309	0.0403734	yes	up	1.52	2.08	1.57	0.38	0.7	0.63	1.72333	0.57	1.176	0.234026	0.687377	0.844602	no	up	1.83	0.96	0.63	0.61
evm.TU.ORIGINAL_536.1	EVM_prediction_ORIGINAL_536.1	-	no|no test	no|no test	no|no test	no|down	no|down	no|down	no|up	no|down	yes|down	0.588	-0.767185	0.0401455	0.194355	no	down	1.37	0.78	0.8	1.43	1.45	1.2	0.983333	1.36	0.463	-1.11136	0.000196237	0.0024894	yes	down	1.67	1.02	0.82	1.43	1.45	1.2	1.17	1.36	0.585	-0.773936	0.0484616	0.165611	no	down	1.28	0.54	1.35	1.28
evm.TU.ORIGINAL_625.2	EVM_prediction_ORIGINAL_625.2	-	no|no test	no|no test	no|no test	no|down	yes|down	yes|down	no|down	no|down	no|down	0.591	-0.759471	0.0546834	0.235472	no	down	1.4	1.87	1.25	2.61	2.28	1.29	1.50667	2.06	0.658	-0.603531	0.149254	0.383976	no	down	2.49	1.16	1.58	2.61	2.28	1.29	1.74333	2.06	0.316	-1.66394	3.74103e-09	8.89811e-08	yes	down	1.5	1.23	1.7	4.87
evm.TU.ORIGINAL_691.2	EVM_prediction_ORIGINAL_691.2	-	no|no test	no|no test	no|no test	no|down	no|up	no|up	no|up	yes|up	no|up	2.098	1.06892	0.000965922	0.0150804	yes	up	67.65	41.66	40.93	20.54	13.05	25.07	50.08	19.5533	1.738	0.797603	0.00674951	0.0422099	no	up	29.29	49.31	43.62	20.54	13.05	25.07	40.74	19.5533	1.405	0.491051	0.0440241	0.154672	no	up	41.84	45.65	29.04	21.19
evm.TU.ORIGINAL_754.1	EVM_prediction_ORIGINAL_754.1	-	no|no test	no|no test	no|no test	no|up	no|up	no|up	yes|down	no|down	no|up	0.038	-4.72651	0.0603833	1	no	down	0	0	0	1.64	1.05	0	0	0.896667	2.035	1.02475	0.298895	1	no	up	2.44	2.76	1.79	1.64	1.05	0	2.33	0.896667	3.644	1.86559	0.111339	0.295369	no	up	3.18	0.58	1.79	0.59
evm.TU.ORIGINAL_860.2	EVM_prediction_ORIGINAL_860.2	-	no|no test	no|no test	no|no test	no|down	yes|down	no|down	no|up	no|up	no|down	1.04	0.0568222	0.797903	0.918266	no	up	19.15	17.92	15.83	16.46	11.5	11.76	17.6333	13.24	0.874	-0.194293	0.42728	0.691605	no	down	13.06	20.55	13.54	16.46	11.5	11.76	15.7167	13.24	0.414	-1.27231	0.00384888	0.0236859	yes	down	11.31	10.9	7.2	28.02
evm.TU.ORIGINAL_881.1	EVM_prediction_ORIGINAL_881.1	-	no|no test	no|no test	no|no test	no|down	no|up	no|up	no|down	no|up	yes|up	1.929	0.948103	0.0784225	0.290374	no	up	2.2	1.62	2.12	0.93	0.58	0.97	1.98	0.826667	2.861	1.51665	0.00157522	0.0134544	yes	up	2.22	4.13	2.83	0.93	0.58	0.97	3.06	0.826667	1.26	0.33348	0.444571	0.674943	no	up	2.03	2.98	2.03	1.34
evm.TU.ORIGINAL_919.1	EVM_prediction_ORIGINAL_919.1	-	no|no test	no|no test	no|no test	no|down	no|down	no|down	no|up	no|down	yes|down	0.517	-0.952523	0.222745	0.506888	no	down	1.69	4.22	2.27	1.24	3.53	5.55	2.72667	3.44	0.283	-1.82321	0.0071351	0.044074	yes	down	0.88	2.84	1.54	1.24	3.53	5.55	1.75333	3.44	0.573	-0.802374	0.273441	0.510224	no	down	2.65	1.24	1.11	3.24
MSTRG.10		-	no|no test	no|no test	no|no test	no|up	no|up	no|up	no|down	no|up	yes|up	1.816	0.860988	0.000420115	0.0080891	no	up	34.37	24.63	35.43	10.65	12.52	18.94	31.4767	14.0367	2.013	1.00902	4.36032e-05	0.000715435	yes	up	32.74	39.4	25.41	10.65	12.52	18.94	32.5167	14.0367	1.518	0.602287	0.000439339	0.00375193	no	up	26.25	31.64	40.59	16.47
MSTRG.10034		-	no|no test	no|no test	no|no test	no|up	yes|up	no|up	no|up	no|up	no|up	1.843	0.882309	0.0175334	0.114525	no	up	4.71	3.19	3.71	1.19	1.39	2.37	3.87	1.65	1.588	0.667129	0.0755113	0.248529	no	up	3.24	3.92	2.49	1.19	1.39	2.37	3.21667	1.65	2.046	1.03256	0.00103506	0.00797881	yes	up	3.55	2.54	4.94	1.4
MSTRG.10078		-	no|no test	no|no test	no|no test	no|up	yes|up	no|up	no|up	no|up	no|down	1.528	0.611545	0.687886	0.862086	no	up	1.55	0	3.07	0.78	0	1.49	1.54	0.756667	0.842	-0.247689	0.890805	1	no	down	2.36	0	0.07	0.78	0	1.49	0.81	0.756667	7.986	2.99745	3.71988e-06	5.5404e-05	yes	up	3.7	5.59	3.66	0
MSTRG.10169		-	no|no test	no|no test	no|no test	no|up	yes|up	no|up	no|up	no|up	no|up	1.686	0.753186	0.106106	0.343303	no	up	4.42	5.88	5.05	1.32	2.82	3.32	5.11667	2.48667	1.166	0.22113	0.630703	0.831131	no	up	4.23	3.07	3.6	1.32	2.82	3.32	3.63333	2.48667	2.028	1.02028	0.00666599	0.0368855	yes	up	3.93	5.75	6.86	2.52
MSTRG.10208		-	no|no test	no|no test	no|no test	no|up	no|up	no|down	no|up	yes|up	no|up	8.959	3.16329	0.000395448	0.00771482	yes	up	5.94	0.91	5.41	0.17	0.3	0.55	4.08667	0.34	1.371	0.455397	0.635649	1	no	up	0.6	0.43	0.88	0.17	0.3	0.55	0.636667	0.34	1.04	0.0562894	0.940151	0.97531	no	up	1.55	2.41	4.35	4.88
MSTRG.1044		-	no|no test	no|no test	no|no test	no|up	yes|up	no|up	no|up	yes|up	no|up	2.94	1.55564	4.1252e-07	3.35791e-05	yes	up	6.27	3.55	4.21	1	1.54	1.35	4.67667	1.29667	1.993	0.994668	3.13211e-05	0.000542244	no	up	3.35	3.65	3.02	1	1.54	1.35	3.34	1.29667	2.15	1.10422	2.18132e-08	4.66504e-07	yes	up	3.87	4.45	4.49	1.79
MSTRG.10447		-	no|no test	no|no test	no|no test	no|down	no|up	no|up	no|up	yes|up	no|up	2.246	1.16767	0.00345183	0.0379701	yes	up	2.78	3.01	3.38	1.27	1.12	1.18	3.05667	1.19	1.68	0.748377	0.0503684	0.185718	no	up	2.55	2.05	2.25	1.27	1.12	1.18	2.28333	1.19	1.216	0.282463	0.520606	0.734639	no	up	2.22	1.38	1.68	1.25
MSTRG.10517		-	no|no test	no|no test	no|no test	no|up	no|up	no|up	no|up	yes|up	no|up	2.128	1.08938	0.000805998	0.0131398	yes	up	1.88	1.09	1.8	0.7	0.57	0.56	1.59	0.61	1.732	0.792641	0.0150012	0.0777724	no	up	0.93	1.82	1.39	0.7	0.57	0.56	1.38	0.61	1.583	0.662814	0.0175137	0.0785918	no	up	1.08	1.23	1.25	0.57
MSTRG.10519		-	no|no test	no|no test	no|no test	no|up	yes|up	no|up	no|up	no|up	no|up	2.269	1.18216	0.0569014	0.241498	no	up	5	1.65	2.67	0.33	1.13	2.3	3.10667	1.25333	2.042	1.03028	0.0714997	0.239269	no	up	2.18	3.01	2.91	0.33	1.13	2.3	2.7	1.25333	2.359	1.23804	0.000764364	0.00614756	yes	up	3.04	4.25	2.29	0.68
MSTRG.10563		-	no|no test	no|no test	no|no test	no|down	yes|down	yes|down	no|down	no|down	no|down	0.196	-2.3485	0.00667042	0.0594808	no	down	7.68	14.33	18.2	85	74.75	9.77	13.4033	56.5067	0.257	-1.96058	0.0379282	0.152349	no	down	24.21	6.99	23.05	85	74.75	9.77	18.0833	56.5067	0.11	-3.19034	1.09491e-11	3.57661e-10	yes	down	17.84	5.79	15.39	120.09
MSTRG.10580		-	no|no test	no|no test	no|no test	no|down	yes|down	yes|down	no|down	no|down	no|down	0.502	-0.994652	0.000244333	0.00553523	no	down	38.57	31.46	31.69	32	36.14	54.54	33.9067	40.8933	0.593	-0.754732	0.00178742	0.0148294	no	down	43.37	43.88	34.26	32	36.14	54.54	40.5033	40.8933	0.436	-1.19821	9.69862e-28	1.30473e-25	yes	down	33.39	35.35	32.25	44.44
MSTRG.106		-	no|no test	no|no test	no|no test	no|down	no|up	yes|up	no|down	no|up	no|up	2.575	1.36463	0.177744	0.45715	no	up	2.3	0.38	0.78	0.56	0.55	0	1.15333	0.37	3.079	1.62243	0.0592371	0.208981	no	up	1.5	1.88	0.97	0.56	0.55	0	1.45	0.37	2.204	1.14023	0.0477103	0.16387	no	up	0.95	3.76	0.83	0.39
MSTRG.10710		-	no|no test	no|no test	no|no test	no|up	no|down	yes|down	no|down	no|down	no|down	0.785	-0.349388	0.322723	0.611415	no	down	1.58	1.21	1.74	1.51	1.73	1.49	1.51	1.57667	0.991	-0.0126498	0.965599	0.989387	no	down	2.33	1.79	1.88	1.51	1.73	1.49	2	1.57667	0.557	-0.843907	0.0470519	0.162481	no	down	1.35	0.85	2.91	3.44
MSTRG.10805		-	no|no test	no|no test	no|no test	no|down	yes|down	no|down	no|down	yes|down	no|down	0.178	-2.49186	0.00230485	0.0285158	yes	down	0.59	0.39	0.69	3.76	2.92	0.74	0.556667	2.47333	0.274	-1.8666	0.0414527	0.161391	no	down	1.41	0.11	1	3.76	2.92	0.74	0.84	2.47333	0.308	-1.69687	0.00813133	0.0431246	yes	down	1.32	0.49	0.64	2.3
MSTRG.10806		-	no|no test	no|no test	no|no test	no|up	no|down	yes|down	no|down	no|down	no|up	0.399	-1.32379	0.0480308	0.216611	no	down	1.75	3.61	14.28	19.44	10.04	9.47	6.54667	12.9833	1.513	0.597798	0.537351	0.773986	no	up	53.25	4.66	13.96	19.44	10.04	9.47	23.9567	12.9833	0.448	-1.15821	0.320135	0.557519	no	down	33.44	1.49	8.67	15.54
MSTRG.10897		-	no|no test	no|no test	no|no test	no|down	no|up	yes|up	no|up	no|up	no|up	1.348	0.430991	0.405191	0.682689	no	up	1.13	0.73	1.07	0.32	0.39	1.04	0.976667	0.583333	1.336	0.417712	0.406677	0.675385	no	up	0.93	1.3	0.87	0.32	0.39	1.04	1.03333	0.583333	1.818	0.862089	0.00656588	0.0364444	no	up	0.81	1.04	1.06	0.41
MSTRG.11213		-	no|no test	no|no test	no|no test	no|down	yes|down	yes|down	no|down	no|down	no|down	0.561	-0.834221	0.010175	0.0789584	no	down	0.59	0.87	0.67	1.14	1.21	0.78	0.71	1.04333	0.696	-0.523652	0.0961688	0.289231	no	down	1.27	0.77	0.79	1.14	1.21	0.78	0.943333	1.04333	0.309	-1.69259	1.28798e-08	2.84807e-07	yes	down	1.18	0.84	0.48	2.54
MSTRG.11409		-	no|no test	no|no test	no|no test	no|up	no|up	no|up	no|up	yes|up	no|up	2.017	1.01238	0.000519092	0.00957319	yes	up	2.99	1.6	2.49	0.9	0.9	1.06	2.36	0.953333	1.543	0.626029	0.0054201	0.0356883	no	up	2.24	1.75	1.75	0.9	0.9	1.06	1.91333	0.953333	1.496	0.581034	0.00164396	0.0117798	no	up	2.19	2.32	2.71	1.27
MSTRG.11423		-	no|no test	no|no test	no|no test	no|up	no|up	no|up	no|up	yes|up	no|up	2.353	1.2346	0.00200703	0.0260319	yes	up	4.05	2.11	2.53	0.53	1	1.45	2.89667	0.993333	1.774	0.826938	0.0284766	0.123249	no	up	2.1	2.93	1.95	0.53	1	1.45	2.32667	0.993333	1.795	0.843883	1.68272e-05	0.000215923	no	up	2.49	2.72	3	1.2
MSTRG.11460		-	no|no test	no|no test	no|no test	no|up	no|down	no|down	no|up	no|down	yes|down	0.596	-0.747051	0.00608582	0.0559431	no	down	16.9	19.73	16.29	28.95	30.61	14.03	17.64	24.53	0.47	-1.08973	0.0018053	0.0149243	yes	down	18.82	9.16	16.2	28.95	30.61	14.03	14.7267	24.53	0.753	-0.410174	5.84844e-05	0.000653103	no	down	21.61	18.8	20.18	25.01
MSTRG.11505		-	no|no test	no|no test	no|no test	no|up	yes|up	no|up	no|up	no|up	no|up	2.254	1.17268	0.142844	0.404339	no	up	2.02	1.3	1.3	0.34	1	0.35	1.54	0.563333	1.227	0.294692	0.716152	1	no	up	0.67	0.83	1.05	0.34	1	0.35	0.85	0.563333	3.794	1.92377	0.00918125	0.047623	yes	up	2.22	1.76	1.69	0.55
MSTRG.1158		-	no|no test	no|no test	no|no test	no|up	no|up	no|up	no|down	yes|up	yes|up	2.305	1.20503	6.20568e-05	0.00197961	yes	up	6.86	5.72	4.27	1.67	2.13	2.17	5.61667	1.99	2.572	1.36304	1.62744e-05	0.000321656	yes	up	7.83	7.93	4.16	1.67	2.13	2.17	6.64	1.99	1.679	0.747803	0.00121575	0.00914078	no	up	4.93	5.57	5.72	3.02
MSTRG.1169		-	no|no test	no|no test	no|no test	no|down	no|down	no|down	no|up	no|down	yes|down	0.651	-0.619609	0.0838367	0.30022	no	down	11.72	17.79	17.41	26.52	24.88	9.35	15.64	20.25	0.488	-1.03591	0.00709245	0.0438808	yes	down	13.43	8.38	14.78	26.52	24.88	9.35	12.1967	20.25	0.525	-0.930787	1.1676e-08	2.59925e-07	no	down	17.28	11.89	17.03	26.34
MSTRG.11768		-	no|no test	no|no test	no|no test	no|down	yes|down	no|down	no|down	yes|down	yes|down	0.422	-1.24441	5.45327e-05	0.00176734	yes	down	26.8	38.58	34.73	90.81	66.65	37.73	33.37	65.0633	0.495	-1.01362	0.000487511	0.0052918	yes	down	39.59	40.11	43.97	90.81	66.65	37.73	41.2233	65.0633	0.362	-1.46683	1.37681e-39	3.66496e-37	yes	down	35.49	38	33.09	85.68
MSTRG.11800		-	no|no test	no|no test	no|no test	no|up	yes|up	no|up	no|up	no|up	no|up	1.728	0.789017	0.0721336	0.277145	no	up	1.67	1.13	0.75	0.42	0.53	0.72	1.18333	0.556667	1.459	0.545392	0.142643	0.372261	no	up	1.31	0.95	0.9	0.42	0.53	0.72	1.05333	0.556667	2.166	1.11533	0.00127153	0.00951445	yes	up	1.23	1.94	1.14	0.53
MSTRG.11803		-	no|no test	no|no test	no|no test	no|down	yes|down	no|down	no|up	no|down	no|down	0.723	-0.468729	0.245837	0.531829	no	down	36.83	33.83	40.36	54.84	55.46	15.14	37.0067	41.8133	0.568	-0.815931	0.0531163	0.192669	no	down	33.87	26.21	29.44	54.84	55.46	15.14	29.84	41.8133	0.425	-1.235	0.00587295	0.0333378	yes	down	27.7	23.84	67.47	90.65
MSTRG.11918		-	no|no test	no|no test	no|no test	no|up	no|down	no|down	no|up	yes|up	no|up	2.171	1.11828	0.00367073	0.0394228	yes	up	5.61	2.62	3.4	1.79	1.16	1.34	3.87667	1.43	1.619	0.695292	0.0155878	0.079299	no	up	3.24	3.12	2.73	1.79	1.16	1.34	3.03	1.43	0.993	-0.00972762	0.975652	0.990374	no	down	2.96	3.17	1.69	2.08
MSTRG.11992		-	no|no test	no|no test	no|no test	no|up	yes|up	no|up	no|up	no|up	no|down	1.273	0.34878	0.514382	0.762049	no	up	6.21	6.08	9.17	4.13	4.39	4.52	7.15333	4.34667	0.991	-0.0123914	0.983811	0.995761	no	down	2.23	5.81	7.77	4.13	4.39	4.52	5.27	4.34667	5.409	2.43525	0.00368335	0.0228244	yes	up	4.25	15.4	6.16	0
MSTRG.12		-	no|no test	no|no test	no|no test	no|up	yes|up	no|up	no|up	no|up	no|up	2.196	1.13504	0.0683295	0.270817	no	up	1.35	0.39	1.92	0.36	0.27	0.72	1.22	0.45	1.319	0.399576	0.379066	0.653324	no	up	0.83	0.73	0.77	0.36	0.27	0.72	0.776667	0.45	2.082	1.05821	0.00311113	0.020012	yes	up	0.83	1.61	0.94	0.44
MSTRG.12032		-	no|no test	no|no test	no|no test	no|up	no|up	no|up	no|down	no|up	yes|up	2.052	1.0371	0.145254	0.408673	no	up	1.02	0.79	0.18	0.28	0.14	0.37	0.663333	0.263333	2.369	1.24437	0.00744216	0.0455336	yes	up	0.84	0.93	0.67	0.28	0.14	0.37	0.813333	0.263333	2.202	1.13859	0.0791375	0.234674	no	up	0.46	0.99	0.71	0.04
MSTRG.12167		-	no|no test	no|no test	no|no test	no|up	yes|down	yes|down	no|up	yes|down	yes|down	0.25	-1.99908	0.000472175	0.00884615	yes	down	0.25	0.18	0.36	0.97	0.99	0.6	0.263333	0.853333	0.179	-2.4829	1.34995e-05	0.000273341	yes	down	0.22	0.29	0.09	0.97	0.99	0.6	0.2	0.853333	0.18	-2.47716	2.36738e-07	4.33017e-06	yes	down	0.3	0.17	0.58	2.21
MSTRG.12232		-	no|no test	no|no test	no|no test	no|up	no|up	no|down	no|down	no|up	yes|up	1.211	0.275781	0.459768	0.725875	no	up	0.57	0.49	0.42	0.41	0.27	0.33	0.493333	0.336667	2.107	1.07508	0.00753141	0.0459583	yes	up	0.6	1.39	0.8	0.41	0.27	0.33	0.93	0.336667	1.307	0.386013	0.258136	0.494418	no	up	0.59	0.63	0.81	0.37
MSTRG.12300		-	no|no test	no|no test	no|no test	no|up	no|down	yes|down	no|down	no|down	no|up	0.987	-0.0182497	0.974568	0.992821	no	down	0.84	1.09	1.3	1.4	1.14	0.2	1.07667	0.913333	1.132	0.179048	0.756742	0.896883	no	up	1.62	1.44	0.93	1.4	1.14	0.2	1.33	0.913333	0.695	-0.525582	0.0330469	0.126013	no	down	1.68	0.89	1.57	1.75
MSTRG.1239		-	no|no test	no|no test	no|no test	no|up	no|up	no|up	no|up	yes|up	yes|up	2.699	1.43221	0.00311755	0.0354897	yes	up	2.74	0.82	1.56	0.3	0.42	0.8	1.70667	0.506667	2.078	1.05554	0.0053703	0.0354207	yes	up	1.52	1.46	1.19	0.3	0.42	0.8	1.39	0.506667	1.819	0.863099	0.00492495	0.0289413	no	up	1.16	2.21	1.56	0.47
MSTRG.12394		-	no|no test	no|no test	no|no test	no|up	no|up	no|up	no|up	yes|up	yes|up	2.87	1.52122	3.40656e-05	0.00122584	yes	up	87.02	45.66	46.74	13.06	18.73	18.78	59.8067	16.8567	2.771	1.47064	1.52752e-08	9.3607e-07	yes	up	42.74	69.21	54.99	13.06	18.73	18.78	55.6467	16.8567	1.779	0.831231	0.000153362	0.00153374	no	up	43.85	51.05	59.11	28.8
MSTRG.1242		-	no|no test	no|no test	no|no test	no|down	yes|down	yes|down	no|up	yes|down	yes|down	0.066	-3.93147	0.0001305	0.00350051	yes	down	2.36	1.49	4.31	51.25	52.28	3.59	2.72	35.7067	0.062	-4.00465	2.52005e-05	0.00045717	yes	down	3.12	2.62	2.44	51.25	52.28	3.59	2.72667	35.7067	0.114	-3.13705	3.66706e-49	1.63852e-46	yes	down	3.4	3.25	6.72	36.27
MSTRG.1243		-	no|no test	no|no test	no|no test	no|down	yes|down	no|down	no|down	yes|down	yes|down	0.138	-2.86243	3.57676e-05	0.00127542	yes	down	1.26	1.42	2.6	13.55	17.41	2.02	1.76	10.9933	0.153	-2.70444	0.000110167	0.00154661	yes	down	4.65	1.63	2.89	13.55	17.41	2.02	3.05667	10.9933	0.301	-1.7331	3.64723e-10	1.00287e-08	yes	down	3.8	2.03	3.61	12.72
MSTRG.12699		-	no|no test	no|no test	no|no test	no|up	no|up	no|down	no|up	yes|up	yes|up	2.533	1.34072	0.00038291	0.00751994	yes	up	1.43	0.56	1.03	0.22	0.26	0.33	1.00667	0.27	2.408	1.26784	1.14754e-05	0.000241651	yes	up	0.82	1.01	0.66	0.22	0.26	0.33	0.83	0.27	1.572	0.652838	0.00328097	0.020879	no	up	0.86	1.12	1.04	0.44
MSTRG.12706		-	no|no test	no|no test	no|no test	no|up	no|up	no|up	yes|up	yes|up	no|up	28.411	4.82837	1.88633e-10	3.27417e-08	yes	up	8.92	2.59	6.37	0.11	0.34	0.07	5.96	0.173333	2.917	1.54428	0.175264	1	no	up	0.12	0.65	1.1	0.11	0.34	0.07	0.623333	0.173333	5.098	2.34991	0.01587	0.072702	no	up	0.55	1.33	3.42	0.81
MSTRG.12826		-	no|no test	no|no test	no|no test	no|up	no|up	no|down	no|up	yes|up	no|up	7.954	2.99172	0.000602898	0.0106984	yes	up	12.26	8.05	19.97	0.27	3.29	0.51	13.4267	1.35667	2.664	1.4136	0.158284	1	no	up	3.04	5	3.7	0.27	3.29	0.51	3.91333	1.35667	1.218	0.28403	0.719844	0.860856	no	up	8	13.11	29.02	25.41
MSTRG.12991		-	no|no test	no|no test	no|no test	no|down	no|down	no|down	no|down	yes|down	no|down	0.486	-1.03998	0.00240202	0.0293186	yes	down	56.25	105.79	105.94	175.2	186.45	83.58	89.3267	148.41	0.501	-0.996349	0.0003866	0.00434719	no	down	91.63	96.89	96.57	175.2	186.45	83.58	95.03	148.41	0.611	-0.710566	3.95713e-07	6.98274e-06	no	down	118.72	89.92	104.23	137.91
MSTRG.130		-	no|no test	no|no test	no|no test	no|down	yes|down	yes|down	no|down	yes|down	yes|down	0.19	-2.39609	1.51149e-08	1.81242e-06	yes	down	3.56	4.68	6.17	27.89	28.52	7.34	4.80333	21.25	0.233	-2.10215	2.44302e-07	9.82467e-06	yes	down	6.55	6.1	6.37	27.89	28.52	7.34	6.34	21.25	0.254	-1.97899	4.82292e-88	6.03395e-85	yes	down	5.91	5.78	6.96	21.52
MSTRG.13021		-	no|no test	no|no test	no|no test	no|down	no|up	yes|up	no|up	no|up	no|up	1.41	0.495645	0.410179	0.687007	no	up	1.64	1.96	4.46	0.8	0.76	3.07	2.68667	1.54333	1.267	0.341027	0.527966	0.766086	no	up	2.79	2.53	2.47	0.8	0.76	3.07	2.59667	1.54333	1.258	0.331231	0.250823	0.487805	no	up	2.02	2.71	1.54	1.02
MSTRG.13022		-	no|no test	no|no test	no|no test	no|down	no|up	yes|up	no|up	no|up	no|up	1.183	0.242604	0.525634	0.76906	no	up	2.74	1.94	2.76	1.71	1.34	2	2.48	1.68333	1.099	0.1366	0.679977	0.858739	no	up	2.24	2.68	2.16	1.71	1.34	2	2.36	1.68333	1.991	0.99317	0.0101755	0.0515409	no	up	2.88	2.68	2.26	1.53
MSTRG.13033		-	no|no test	no|no test	no|no test	no|up	yes|up	no|up	no|up	no|up	no|up	2.217	1.14831	0.0396709	0.192889	no	up	1.22	1.75	1.22	0.6	0.65	0.28	1.39667	0.51	1.471	0.55696	0.644568	0.840129	no	up	0	0.66	2.15	0.6	0.65	0.28	0.936667	0.51	3.207	1.68115	0.00156218	0.0112843	yes	up	1.32	3.48	2.27	1.02
MSTRG.13103		-	no|no test	no|no test	no|no test	no|no test	yes|down	no|down	no|up	no|up	no|down	1.109	0.148861	0.922877	1	no	up	0	0.22	0.5	0.11	0.35	0.11	0.24	0.19	0.854	-0.227255	0.903838	1	no	down	0.61	0	0	0.11	0.35	0.11	0.203333	0.19	0.01	-6.5769	9.84562e-06	0.000132736	yes	down	0	0	0	0.75
MSTRG.13104		-	no|no test	no|no test	no|no test	no|down	yes|down	no|up	no|up	no|down	no|down	0.021	-5.54895	1	1	no	down	0.04	0.04	0.04	0	0.04	13.92	0.04	4.65333	0.019	-5.73454	1	1	no	down	0.01	0.01	0.08	0	0.04	13.92	0.0333333	4.65333	0.009	-6.74522	2.1604e-06	3.37017e-05	yes	down	0	0	0	0.06
MSTRG.13161		-	no|no test	no|no test	no|no test	no|up	no|up	no|down	yes|up	no|up	no|down	3.014	1.59167	0.00670423	0.059541	no	up	2.7	1.63	2.87	0.35	1.3	0.34	2.4	0.663333	0.995	-0.00664716	0.991633	0.997143	no	down	0.79	0.79	0.89	0.35	1.3	0.34	0.823333	0.663333	1.028	0.0392602	0.933474	0.972344	no	up	1.27	2.66	2.4	3.04
MSTRG.13198		-	no|no test	no|no test	no|no test	no|up	no|up	no|up	no|down	yes|down	no|down	0.378	-1.40299	0.000262445	0.00570697	yes	down	10.83	13.41	16.43	13.31	32.44	41.98	13.5567	29.2433	0.624	-0.679364	0.0919534	0.281501	no	down	25.64	17.32	28.15	13.31	32.44	41.98	23.7033	29.2433	1.199	0.261945	0.701853	0.852074	no	up	29.68	13.3	19.72	22.69
MSTRG.13208		-	no|no test	no|no test	no|no test	no|up	yes|up	no|up	no|up	no|up	no|up	1.396	0.480857	0.126253	0.377338	no	up	8.01	6.92	7.59	3.67	3.47	5.87	7.50667	4.33667	1.177	0.235546	0.482549	0.735341	no	up	4.89	8.1	6.77	3.67	3.47	5.87	6.58667	4.33667	2.001	1.00078	0.000101343	0.00105923	yes	up	7.37	8.59	10.42	3.18
MSTRG.13220		-	no|no test	no|no test	no|no test	no|down	no|down	yes|down	no|down	yes|down	no|down	0.306	-1.7097	0.000565008	0.0101814	yes	down	2.1	2.68	5.37	7.08	4.3	15.6	3.38333	8.99333	0.65	-0.620611	0.397489	0.668889	no	down	13.47	5.47	4.44	7.08	4.3	15.6	7.79333	8.99333	0.172	-2.53836	0.175689	0.392148	no	down	4.67	0	3.58	13.91
MSTRG.13256		-	no|no test	no|no test	no|no test	no|up	yes|up	no|down	no|up	no|up	no|up	1.55	0.63219	0.296966	0.587473	no	up	3.71	1.77	1.64	0.57	1.11	1.98	2.37333	1.22	1.331	0.413027	0.465653	0.722852	no	up	1.45	2.07	2.74	0.57	1.11	1.98	2.08667	1.22	2.147	1.10215	0.00534849	0.0310511	yes	up	2.42	3.49	3.47	1.76
MSTRG.13283		-	no|no test	no|no test	no|no test	no|down	no|up	yes|up	no|up	no|up	no|up	1.98	0.985667	0.0266528	0.14952	no	up	2.56	1.23	3.05	0.76	0.64	1.39	2.28	0.93	1.305	0.384217	0.310101	0.585643	no	up	1.98	1.5	1.3	0.76	0.64	1.39	1.59333	0.93	1.695	0.761602	0.0208235	0.0897737	no	up	2.2	2.28	1.31	0.76
MSTRG.1329		-	no|no test	no|no test	no|no test	no|down	yes|down	yes|down	no|up	no|down	yes|down	0.307	-1.70464	0.00690788	0.060485	no	down	0.83	0.84	0.97	2.01	4.46	0.81	0.88	2.42667	0.224	-2.16124	0.00252643	0.0194039	yes	down	1.2	0.48	0.38	2.01	4.46	0.81	0.686667	2.42667	0.254	-1.97989	0.00224888	0.0153747	yes	down	0.48	1.19	0.22	1.47
MSTRG.13302		-	no|no test	no|no test	no|no test	no|up	no|down	yes|down	no|down	no|down	no|down	0.687	-0.541692	0.382686	0.664926	no	down	0.56	0.89	1.15	1.38	1.18	0.51	0.866667	1.02333	0.828	-0.271453	0.607113	0.818291	no	down	0.82	1.13	1.31	1.38	1.18	0.51	1.08667	1.02333	0.656	-0.609083	0.158954	0.368394	no	down	1.17	1.49	1.03	1.33
MSTRG.13356		-	no|no test	no|no test	no|no test	no|up	no|down	no|down	no|up	yes|up	no|up	3.073	1.61945	0.0020009	0.0260094	yes	up	10.99	6.76	13	2.33	3.77	1.95	10.25	2.68333	2.227	1.15527	0.0221018	0.102928	no	up	8.17	7.83	4.85	2.33	3.77	1.95	6.95	2.68333	0.757	-0.400749	0.399486	0.636019	no	down	4.51	5.4	8.88	4.23
MSTRG.13373		-	no|no test	no|no test	no|no test	no|down	no|down	no|down	no|down	no|up	yes|up	3.037	1.60286	0.0931783	0.318408	no	up	0.57	0.52	0.82	0.15	0.24	0	0.636667	0.13	5.065	2.34046	0.0012847	0.011367	yes	up	0.79	1.19	1.31	0.15	0.24	0	1.09667	0.13	0.517	-0.9516	0.0602466	0.192823	no	down	0.59	0.57	0.28	0.73
MSTRG.13375		-	no|no test	no|no test	no|no test	no|down	no|up	yes|up	no|up	no|up	no|down	1.108	0.148456	0.885735	0.956207	no	up	248.39	104.86	330.47	57.75	43.43	379.6	227.907	160.26	0.572	-0.806557	0.406951	0.675549	no	down	148.39	114.52	94.84	57.75	43.43	379.6	119.25	160.26	2.133	1.09262	0.0176416	0.0789672	no	up	147.89	346.65	149.89	69.14
MSTRG.1371		-	no|no test	no|no test	no|no test	no|up	no|up	no|up	no|up	yes|up	no|up	2.02	1.01431	0.00211479	0.0269847	yes	up	82910.9	38487.4	35980.7	19186.4	19083.9	24207.8	52459.7	20826	1.524	0.607775	0.00216541	0.0171661	no	up	36549.4	49740	31683.3	19186.4	19083.9	24207.8	39324.2	20826	1.808	0.854097	4.67721e-08	9.51489e-07	no	up	38584.8	58012.2	45124.5	20612.5
MSTRG.1520		-	no|no test	no|no test	no|no test	no|up	no|up	no|down	no|down	yes|up	yes|up	2.586	1.37048	1.39925e-05	0.000604956	yes	up	8.75	3.58	6.02	1.41	2.7	0.96	6.11667	1.69	2.685	1.42513	1.17524e-07	5.3379e-06	yes	up	8.67	6.59	4.09	1.41	2.7	0.96	6.45	1.69	1.258	0.330796	0.256974	0.493552	no	up	4.86	8.23	6.04	2.03
MSTRG.1521		-	no|no test	no|no test	no|no test	no|up	yes|up	yes|up	no|up	no|up	no|up	2.279	1.18826	0.0916208	0.315043	no	up	37.76	15.69	23.62	4.26	5.78	16.84	25.69	8.96	1.638	0.712286	0.130602	0.351858	no	up	18.69	23.09	16.76	4.26	5.78	16.84	19.5133	8.96	2.323	1.21587	4.1963e-08	8.60653e-07	yes	up	18.25	26.92	26.48	6.49
MSTRG.1630		-	no|no test	no|no test	no|no test	no|up	no|up	no|down	no|up	yes|up	no|up	3.629	1.85951	0.000247618	0.00557754	yes	up	1.31	1.63	1.36	0.32	0.37	0.27	1.43333	0.32	2.494	1.31867	0.0104854	0.0593846	no	up	0.88	1.45	0.83	0.32	0.37	0.27	1.05333	0.32	1.301	0.380007	0.340304	0.577694	no	up	1.37	1.2	1.44	1.02
MSTRG.1662		-	no|no test	no|no test	no|no test	no|up	no|up	no|up	no|up	yes|up	no|up	2.762	1.46552	0.00430092	0.0436865	yes	up	2.15	2.17	2.21	0.73	0.67	0.51	2.17667	0.636667	1.348	0.430726	0.46496	0.722284	no	up	0.8	0.96	1.53	0.73	0.67	0.51	1.09667	0.636667	2.172	1.11914	0.157101	0.365536	no	up	1.8	0.78	0.82	0.1
MSTRG.1677		-	no|no test	no|no test	no|no test	no|down	no|up	yes|up	no|up	no|up	no|up	1.649	0.721173	0.134291	0.390114	no	up	1.77	0.84	0.96	0.43	0.37	0.93	1.19	0.576667	1.53	0.613556	0.188005	0.441913	no	up	1.46	1.35	0.72	0.43	0.37	0.93	1.17667	0.576667	1.548	0.630495	0.0502392	0.169876	no	up	0.9	1.27	0.98	0.82
MSTRG.1724		-	no|no test	no|no test	no|no test	no|down	yes|up	yes|up	no|up	no|up	no|up	1.36	0.443172	0.465577	0.729388	no	up	1.51	0.53	1.75	0.35	0.56	1.35	1.26333	0.753333	1.021	0.0299407	0.958069	0.987682	no	up	1.46	0.96	0.62	0.35	0.56	1.35	1.01333	0.753333	2.413	1.27101	0.00964154	0.0493737	yes	up	1.2	2.16	0.64	0.25
MSTRG.199		-	no|no test	no|no test	no|no test	no|down	yes|up	yes|up	no|up	no|up	no|up	1.436	0.522185	0.377886	0.660564	no	up	3.59	1.81	2.48	0.67	0.76	2.94	2.62667	1.45667	1.021	0.0302057	0.960286	0.988131	no	up	1.42	2.61	1.89	0.67	0.76	2.94	1.97333	1.45667	2.427	1.27904	4.40852e-05	0.00050928	yes	up	2.19	3.6	2.19	1
MSTRG.200		-	no|no test	no|no test	no|no test	no|up	no|up	no|up	no|up	no|up	yes|up	2.465	1.30164	0.0400048	0.193833	no	up	3.22	0.56	1.84	0.44	0.54	0.88	1.87333	0.62	2.19	1.13079	0.0032532	0.0238472	yes	up	1.58	2.08	1.53	0.44	0.54	0.88	1.73	0.62	1.789	0.839417	0.0521484	0.174497	no	up	1.88	2.82	1.02	0.69
MSTRG.201		-	no|no test	no|no test	no|no test	no|up	no|up	no|down	no|down	no|up	yes|up	2.239	1.16311	0.0446848	0.207926	no	up	0.87	0.75	1.42	0.46	0.22	0.41	1.01333	0.363333	2.559	1.35581	0.00318881	0.0234345	yes	up	1.15	1.41	1.12	0.46	0.22	0.41	1.22667	0.363333	1.716	0.779188	0.0954404	0.265818	no	up	0.95	2.38	1.32	0.62
MSTRG.2295		-	no|no test	no|no test	no|no test	no|down	yes|down	no|down	no|up	no|down	no|down	0.426	-1.23251	0.378454	1	no	down	1.16	0	0.76	1.48	0.9	0.96	0.64	1.11333	0.123	-3.02721	0.0429789	1	no	down	0.24	0.26	0	1.48	0.9	0.96	0.166667	1.11333	0.033	-4.90324	0.00127286	0.00951866	yes	down	0	0.29	0	2.5
MSTRG.23		-	no|no test	no|no test	no|no test	no|down	yes|up	no|up	no|down	no|up	no|up	1.656	0.727452	0.503103	1	no	up	1.8	0.69	0.49	0.73	0.55	0.15	0.993333	0.476667	1.889	0.917421	0.395341	1	no	up	2.35	0.38	0.65	0.73	0.55	0.15	1.12667	0.476667	17.531	4.13184	0.00307552	0.0198135	yes	up	0.94	2.87	0.75	0
MSTRG.2419		-	no|no test	no|no test	no|no test	no|down	no|up	no|up	no|down	yes|up	yes|up	5.25	2.39237	0.00193903	0.0253168	yes	up	1.72	1.17	2.32	0.29	0.44	0.08	1.73667	0.27	7.442	2.89569	5.52779e-06	0.000134785	yes	up	1.94	3.06	2.65	0.29	0.44	0.08	2.55	0.27	1.302	0.380635	0.535006	0.744073	no	up	1.04	1.27	1.2	0.58
MSTRG.2627		-	no|no test	no|no test	no|no test	no|down	no|up	yes|up	no|down	no|up	no|up	1.616	0.692167	1.23038e-06	8.66256e-05	no	up	118.81	118.53	111.19	51.38	63.59	60.91	116.177	58.6267	1.981	0.986037	8.49444e-15	2.39958e-12	no	up	148.58	164.87	135.4	51.38	63.59	60.91	149.617	58.6267	1.527	0.61071	9.09859e-08	1.77033e-06	no	up	129.39	133.17	148.2	88.13
MSTRG.2671		-	no|no test	no|no test	no|no test	no|up	no|up	no|up	no|up	yes|up	yes|up	2.049	1.03494	1.09265e-05	0.00049602	yes	up	3.07	2.05	2.26	1	0.99	0.95	2.46	0.98	2.056	1.03979	7.68521e-09	5.20527e-07	yes	up	2.81	2.82	2.25	1	0.99	0.95	2.62667	0.98	1.486	0.571677	0.00896189	0.0466787	no	up	2.43	2.56	3.58	1.37
MSTRG.2718		-	no|no test	no|no test	no|no test	no|up	yes|up	no|up	no|up	no|up	no|up	3.431	1.77859	0.175121	1	no	up	0.14	0.11	0.84	0.13	0	0.12	0.363333	0.0833333	2.162	1.11253	0.317014	1	no	up	0.23	0.4	0.11	0.13	0	0.12	0.246667	0.0833333	10.383	3.37619	0.00267756	0.0177288	yes	up	0.2	1.16	0.25	0
MSTRG.3022		-	no|no test	no|no test	no|no test	no|down	no|up	no|up	no|up	yes|up	yes|up	2.42	1.2748	0.00217649	0.0275624	yes	up	10.59	5.87	7.68	1.96	3.67	2.47	8.04667	2.7	2.409	1.26871	0.000384111	0.0043234	yes	up	6.36	9.79	8.21	1.96	3.67	2.47	8.12	2.7	1.484	0.56986	0.117424	0.30498	no	up	5.6	6.24	4.35	3.62
MSTRG.3044		-	no|no test	no|no test	no|no test	no|down	yes|up	yes|up	no|up	no|down	no|down	0.769	-0.379296	0.347229	0.63308	no	down	5.13	4.07	4.94	3.43	3.53	7.84	4.71333	4.93333	0.741	-0.433015	0.297215	0.575066	no	down	3.55	5.87	4.86	3.43	3.53	7.84	4.76	4.93333	2.033	1.02366	5.3664e-05	0.000606495	yes	up	5	5.91	6.31	2.35
MSTRG.3061		-	no|no test	no|no test	no|no test	no|up	no|down	yes|down	no|down	no|down	no|down	0.486	-1.04014	0.202245	0.482505	no	down	4114.16	4748.16	5122.72	10295.7	9107.95	1581.93	4661.68	6995.18	0.528	-0.920156	0.291322	0.569178	no	down	5257.96	2311.18	5217.95	10295.7	9107.95	1581.93	4262.36	6995.18	0.386	-1.37315	0.00980206	0.0500545	no	down	5803.35	2678.22	3582.37	10433.5
MSTRG.3070		-	no|no test	no|no test	no|no test	no|down	yes|up	no|up	no|down	no|up	no|up	1.317	0.397318	0.508544	0.759317	no	up	2.1	1.06	1.05	0.4	0.41	1.72	1.40333	0.843333	1.612	0.688607	0.299087	0.576569	no	up	0.74	2.69	2.03	0.4	0.41	1.72	1.82	0.843333	2.919	1.54546	0.000128192	0.00130709	yes	up	1.41	4.43	2.16	0.65
MSTRG.324		-	no|no test	no|no test	no|no test	no|up	no|down	yes|down	no|up	no|down	no|down	0.607	-0.721011	0.0885735	0.309866	no	down	43.17	70.83	51.02	88.3	81.81	44.44	55.0067	71.5167	0.487	-1.03814	0.0195201	0.0935381	no	down	44.12	22.64	54.77	88.3	81.81	44.44	40.51	71.5167	0.53	-0.915471	0.00272626	0.0179801	no	down	64.77	51.53	43.65	92.66
MSTRG.3298		-	no|no test	no|no test	no|no test	no|up	yes|up	no|up	no|down	no|up	no|up	1.662	0.733246	0.148157	0.41436	no	up	1.78	1.28	1.22	0.57	0.5	1.6	1.42667	0.89	1.693	0.759414	0.15637	0.395172	no	up	1.51	1.22	1.98	0.57	0.5	1.6	1.57	0.89	2	1.00025	0.000282015	0.00256577	yes	up	1.54	1.95	1.88	0.54
MSTRG.3299		-	no|no test	no|no test	no|no test	no|down	yes|up	yes|up	no|up	no|up	no|up	1.909	0.932806	0.0470037	0.21379	no	up	6.33	3.95	2.97	0.98	1.78	3.78	4.41667	2.18	1.441	0.527141	0.219779	0.485685	no	up	3.18	4.14	3.84	0.98	1.78	3.78	3.72	2.18	2.685	1.42478	6.48477e-13	2.42907e-11	yes	up	4.52	5.6	5.33	1.7
MSTRG.3547		-	no|no test	no|no test	no|no test	no|up	no|up	no|down	no|up	yes|up	yes|up	7.318	2.87136	2.33714e-06	0.000142929	yes	up	10.81	2.22	5.74	0.37	1.08	0.62	6.25667	0.69	2.699	1.43254	0.00346675	0.0250657	yes	up	2.47	3	1.7	0.37	1.08	0.62	2.39	0.69	1.334	0.415574	0.724495	0.863089	no	up	2.92	7.8	11.88	10.37
MSTRG.3563		-	no|no test	no|no test	no|no test	no|up	yes|up	no|up	no|up	no|down	no|down	0.954	-0.0681357	0.849184	0.941625	no	down	2.5	1.78	3.4	1.96	2.1	2.5	2.56	2.18667	0.862	-0.213459	0.488081	0.73808	no	down	1.8	3.05	2.49	1.96	2.1	2.5	2.44667	2.18667	2.043	1.03082	0.000208628	0.00199248	yes	up	3.43	3.32	3.65	1.57
MSTRG.3652		-	no|no test	no|no test	no|no test	no|up	yes|up	no|up	no|up	no|up	no|up	1.715	0.778078	0.161599	0.433115	no	up	1.11	0.59	1.02	0.23	0.34	0.73	0.906667	0.433333	1.275	0.351041	0.53032	0.768087	no	up	0.73	0.46	0.87	0.23	0.34	0.73	0.686667	0.433333	2.666	1.41486	0.000472272	0.00400041	yes	up	1.23	1.11	1.31	0.31
MSTRG.3708		-	no|no test	no|no test	no|no test	no|up	yes|up	no|up	no|up	yes|up	no|up	2.289	1.19449	0.00295639	0.0340765	yes	up	14.8	11.08	19.81	3.08	6.01	6.82	15.23	5.30333	1.344	0.426019	0.344623	0.620813	no	up	5.23	11.63	9.41	3.08	6.01	6.82	8.75667	5.30333	2.385	1.25421	0.000199833	0.0019202	yes	up	10.96	9.8	14.77	4.15
MSTRG.4029		-	no|no test	no|no test	no|no test	no|up	no|up	no|down	no|up	yes|up	no|up	2.297	1.19952	0.00152585	0.0213078	yes	up	1.1	1.24	1.01	0.31	0.47	0.42	1.11667	0.4	1.641	0.714228	0.0868497	0.271264	no	up	1.11	0.91	0.54	0.31	0.47	0.42	0.853333	0.4	1.259	0.331889	0.427841	0.65982	no	up	0.63	1.24	1.51	0.45
MSTRG.4188		-	no|no test	no|no test	no|no test	no|up	yes|down	yes|down	no|up	no|down	yes|down	0.601	-0.733847	0.0895838	0.311354	no	down	4.42	7.9	6.43	10.17	10.95	3.98	6.25	8.36667	0.445	-1.16915	0.00823141	0.0492185	yes	down	5.6	3.16	5.28	10.17	10.95	3.98	4.68	8.36667	0.411	-1.28264	2.81585e-08	5.88132e-07	yes	down	5.46	5.92	5.35	10.59
MSTRG.4267		-	no|no test	no|no test	no|no test	no|down	no|up	no|up	no|up	yes|up	no|up	3.882	1.95691	0.00273408	0.0319673	yes	up	5.16	1.87	5.09	1.11	0.62	1.31	4.04	1.01333	2.18	1.12452	0.0732084	0.24316	no	up	2.81	1.9	1.75	1.11	0.62	1.31	2.15333	1.01333	1.379	0.463947	0.253318	0.490268	no	up	3.34	3.17	3.08	1.68
MSTRG.4390		-	no|no test	no|no test	no|no test	no|up	no|down	yes|down	no|down	no|down	no|down	0.517	-0.951031	0.000123741	0.00334213	no	down	3.58	3.16	2.22	5.23	5.16	3.8	2.98667	4.73	0.537	-0.897492	2.41804e-06	6.57411e-05	no	down	3.3	3.16	3.39	5.23	5.16	3.8	3.28333	4.73	0.588	-0.766632	1.49794e-05	0.000194811	no	down	2.9	3	3.46	4.84
MSTRG.4414		-	no|no test	no|no test	no|no test	no|up	yes|up	no|up	no|up	no|up	no|down	1.096	0.132827	0.828481	0.932429	no	up	0.3	0.54	0.73	0.4	0.46	0.28	0.523333	0.38	0.795	-0.331855	0.591805	0.80972	no	down	0.17	0.61	0.41	0.4	0.46	0.28	0.396667	0.38	4.685	2.22799	0.00921763	0.04774	yes	up	0.35	0.72	0.55	0.16
MSTRG.4415		-	no|no test	no|no test	no|no test	no|down	no|up	no|up	no|up	yes|up	no|up	2.212	1.14508	0.000424814	0.00816626	yes	up	3.73	2.31	2.81	0.95	1.09	1.2	2.95	1.08	1.425	0.51057	0.0662005	0.226042	no	up	1.91	2.21	1.89	0.95	1.09	1.2	2.00333	1.08	1.452	0.53819	0.134587	0.332915	no	up	1.34	2.54	2.02	0.85
MSTRG.4469		-	no|no test	no|no test	no|no test	no|up	yes|down	yes|down	no|down	yes|down	yes|down	0.21	-2.25295	1.48588e-18	1.16919e-15	yes	down	7.65	5.4	5.09	31.95	21.24	17.5	6.04667	23.5633	0.286	-1.80693	1.43432e-09	1.13782e-07	yes	down	12	8.3	5.99	31.95	21.24	17.5	8.76333	23.5633	0.198	-2.33918	4.29549e-31	6.97933e-29	yes	down	12.44	6.59	10.42	44.83
MSTRG.4476		-	no|no test	no|no test	no|no test	no|up	yes|up	no|up	no|up	no|up	no|up	1.937	0.954192	0.103924	0.339883	no	up	1.66	0.74	0.53	0.3	0.55	0.37	0.976667	0.406667	1.324	0.404999	0.358159	0.634228	no	up	0.71	0.76	0.61	0.3	0.55	0.37	0.693333	0.406667	2.581	1.36797	0.0034646	0.0218146	yes	up	0.7	1.02	1.1	0.34
MSTRG.4546		-	no|no test	no|no test	no|no test	no|up	no|up	no|up	no|up	yes|up	no|up	2.229	1.1561	0.000954029	0.0149541	yes	up	3.12	1.51	2.22	0.66	0.69	1.14	2.28333	0.83	1.848	0.885946	0.00201835	0.016313	no	up	1.82	2.37	1.86	0.66	0.69	1.14	2.01667	0.83	1.728	0.78943	1.66593e-05	0.000214871	no	up	2.35	2.96	2.64	1.24
MSTRG.4634		-	no|no test	no|no test	no|no test	no|up	yes|up	no|up	no|up	no|up	no|up	1.398	0.482911	0.742566	0.891745	no	up	4.02	1.23	4.98	0.21	0.27	6.58	3.41	2.35333	1.065	0.0910442	1	1	no	up	4.77	2.92	2.13	0.21	0.27	6.58	3.27333	2.35333	3.28	1.71374	0.00100588	0.00778266	yes	up	2.85	6.61	3.31	0.22
MSTRG.4694		-	no|up	no|down	yes|up	no|up	yes|down	yes|down	no|down	no|down	no|up	0.855	-0.226645	0.667573	0.850904	no	down	1.05	0.31	1.63	0.86	1.16	0.79	0.996667	0.936667	1.085	0.118153	0.748156	0.89325	no	up	0.91	1.03	1.97	0.86	1.16	0.79	1.30333	0.936667	0.468	-1.09441	0.000181828	0.00177373	yes	down	1.25	1.42	0.79	1.68
MSTRG.4886		-	no|no test	no|no test	no|no test	no|down	yes|down	no|down	no|down	yes|down	yes|down	0.106	-3.23427	0.000293081	0.00618825	yes	down	1.33	1.08	1.67	16.69	13.86	1.44	1.36	10.6633	0.108	-3.20799	0.000657861	0.00669538	yes	down	1.91	0.81	1.65	16.69	13.86	1.44	1.45667	10.6633	0.154	-2.69879	5.07504e-43	1.54863e-40	yes	down	1.37	1.34	2	9.51
MSTRG.5149		-	no|no test	no|no test	no|no test	no|up	yes|up	no|up	no|up	no|up	no|up	1.131	0.177549	0.763225	0.901877	no	up	1.56	2.75	1.63	0.48	1.83	2.13	1.98	1.48	1.088	0.121909	0.836307	0.932651	no	up	1.14	2.91	1.64	0.48	1.83	2.13	1.89667	1.48	2.539	1.34418	0.00541597	0.0313845	yes	up	3.05	1.65	3.98	0.56
MSTRG.5258		-	no|no test	no|no test	no|no test	no|down	no|up	yes|up	no|up	no|up	no|down	1.588	0.6673	0.118341	0.36393	no	up	5.13	7.02	4.51	1.49	3.43	3.68	5.55333	2.86667	0.995	-0.00747552	0.987591	0.996279	no	down	2.1	5.28	3.61	1.49	3.43	3.68	3.66333	2.86667	1.798	0.846366	0.0183101	0.0812122	no	up	3.26	4.65	3.06	1.97
MSTRG.5383		-	no|no test	no|no test	no|no test	no|down	yes|up	yes|up	no|up	no|up	no|down	1.352	0.434613	0.125058	0.376123	no	up	4.12	4.11	4.19	3.01	2.14	2.31	4.14	2.48667	0.957	-0.0631173	0.825024	0.927082	no	down	3.05	3.72	2.51	3.01	2.14	2.31	3.09333	2.48667	2.041	1.02961	0.00163259	0.0117168	yes	up	3.02	4.67	4.5	1.87
MSTRG.5763		-	no|no test	no|no test	no|no test	no|up	no|up	no|down	no|up	yes|up	no|up	2.724	1.4456	0.00309451	0.0352894	yes	up	2.14	1.57	3.17	0.59	0.72	0.79	2.29333	0.7	1.886	0.914959	0.0317039	0.133428	no	up	1.84	1.4	1.7	0.59	0.72	0.79	1.64667	0.7	1.083	0.115623	0.794845	0.902651	no	up	1.63	2.06	1.18	0.9
MSTRG.6006		-	no|no test	no|no test	no|no test	no|down	yes|down	yes|down	no|down	no|down	no|down	0.503	-0.990547	2.23646e-06	0.000137976	no	down	7.4	7.81	8.72	12.48	16.31	10.33	7.97667	13.04	0.537	-0.896734	1.03715e-06	3.2291e-05	no	down	9.27	8.94	8.85	12.48	16.31	10.33	9.02	13.04	0.411	-1.28233	5.73269e-27	7.03154e-25	yes	down	9.52	9.18	10.76	21.94
MSTRG.6034		-	no|no test	no|no test	no|no test	no|up	no|down	yes|down	no|down	no|down	no|down	0.707	-0.500137	0.0991001	0.330042	no	down	8.16	12.76	11.25	14.43	14.46	8.31	10.7233	12.4	0.727	-0.45971	0.0780729	0.253524	no	down	12.82	10.95	10.73	14.43	14.46	8.31	11.5	12.4	0.549	-0.866186	1.59332e-15	8.00565e-14	no	down	10.23	9.99	12.24	17.77
MSTRG.6121		-	no|no test	no|no test	no|no test	no|up	yes|up	yes|up	no|up	yes|up	no|up	2.219	1.15002	0.00334984	0.0372299	yes	up	23.89	14.62	21.21	4.57	6.51	10.43	19.9067	7.17	1.416	0.501682	0.216317	0.481823	no	up	8.69	15.16	13.69	4.57	6.51	10.43	12.5133	7.17	2.606	1.3819	1.03003e-05	0.000138566	yes	up	15.78	20.02	15.62	6.35
MSTRG.6222		-	no|no test	no|no test	no|no test	no|up	yes|up	no|up	no|up	no|up	no|up	2.16	1.11108	0.0102371	0.0792233	no	up	16.61	14.07	10.13	3.19	2.24	10.48	13.6033	5.30333	1.799	0.847307	0.0320928	0.13443	no	up	6.84	9.37	12.01	3.19	2.24	10.48	9.40667	5.30333	2.168	1.11631	1.10879e-07	2.13417e-06	yes	up	13.25	16.43	10.81	3.79
MSTRG.624		-	no|no test	no|no test	no|no test	no|up	no|down	no|down	yes|up	no|up	no|down	1.508	0.592714	0.152355	0.420486	no	up	100.8	91.72	52.8	69.82	34.7	25.87	81.7733	43.4633	0.659	-0.600718	0.150825	0.386131	no	down	43.35	24.5	39.89	69.82	34.7	25.87	35.9133	43.4633	0.853	-0.230034	0.283962	0.520458	no	down	50.37	86.87	73.56	80.49
MSTRG.6316		-	no|no test	no|no test	no|no test	no|up	yes|up	no|up	no|up	no|up	no|up	1.669	0.738867	0.127736	0.37992	no	up	1.97	1.01	2.84	0.85	0.75	1.23	1.94	0.943333	1.214	0.279613	0.442384	0.704481	no	up	1.7	1.6	1.16	0.85	0.75	1.23	1.48667	0.943333	2.536	1.34231	0.000176621	0.00173034	yes	up	1.62	2.68	1.94	0.59
MSTRG.6367		-	no|no test	no|no test	no|no test	no|down	no|up	no|up	no|up	yes|up	no|up	2.588	1.37191	0.000515118	0.00951477	yes	up	2.75	2.56	2.96	0.68	0.99	0.95	2.75667	0.873333	1.606	0.683313	0.113819	0.322705	no	up	1.75	2.42	1.24	0.68	0.99	0.95	1.80333	0.873333	1.648	0.720331	0.0726977	0.21985	no	up	1.98	2.52	2.66	1.24
MSTRG.6422		-	no|no test	no|no test	no|no test	no|up	no|up	no|up	no|up	yes|up	yes|up	2.545	1.34741	0.000111091	0.00310714	yes	up	29.45	16.65	14.96	5.39	7.41	6.65	20.3533	6.48333	2.102	1.07161	8.33169e-06	0.000185216	yes	up	14.29	19.72	17.25	5.39	7.41	6.65	17.0867	6.48333	1.936	0.953165	2.04284e-05	0.000257901	no	up	17.31	17.18	20.53	9.81
MSTRG.6424		-	no|no test	no|no test	no|no test	no|up	no|up	no|up	no|up	yes|up	no|up	2.145	1.10124	0.00246693	0.0298331	yes	up	18.81	15.46	10.16	4.67	4.83	7.29	14.81	5.59667	1.632	0.706452	0.0149262	0.0775774	no	up	10.12	13.54	11.02	4.67	4.83	7.29	11.56	5.59667	1.8	0.848131	0.00104604	0.00804368	no	up	13.11	13.04	14.45	7.93
MSTRG.6449		-	no|no test	no|no test	no|no test	no|up	yes|down	yes|down	no|down	no|down	no|down	0.406	-1.30159	0.00930688	0.0749312	no	down	0.57	1.33	0.8	2.57	2.07	0.92	0.9	1.85333	0.55	-0.863783	0.0299141	0.127937	no	down	1.3	1.46	1.2	2.57	2.07	0.92	1.32	1.85333	0.494	-1.01771	0.0052251	0.0304052	yes	down	0.68	1.4	1.44	2.62
MSTRG.6593		-	no|no test	no|no test	no|no test	no|down	no|down	no|down	no|up	no|down	yes|down	0.529	-0.919672	8.97965e-05	0.00263649	no	down	58.1	63.86	78.5	85.23	93.96	129.59	66.82	102.927	0.37	-1.43299	2.88283e-10	2.78241e-08	yes	down	48.44	44.37	55.53	85.23	93.96	129.59	49.4467	102.927	0.806	-0.310759	0.0517798	0.173718	no	down	55.67	72.88	46.1	61.21
MSTRG.6651		-	no|no test	no|no test	no|no test	no|up	yes|down	no|down	no|up	no|up	no|down	1.319	0.399857	0.506305	0.757213	no	up	5.88	4.22	2.98	3.95	2.64	1.31	4.36	2.63333	0.805	-0.313372	0.579492	0.802244	no	down	2.22	3.41	2.46	3.95	2.64	1.31	2.69667	2.63333	0.447	-1.16159	0.00702846	0.0383943	yes	down	4.18	1.75	4.17	7.5
MSTRG.6746		-	no|no test	no|no test	no|no test	no|up	no|up	no|up	no|up	yes|up	yes|up	2.445	1.28978	0.000552711	0.0100928	yes	up	1.99	0.83	1.04	0.35	0.46	0.47	1.28667	0.426667	2.001	1.00056	4.90591e-05	0.000791368	yes	up	1.04	1.33	0.98	0.35	0.46	0.47	1.11667	0.426667	1.972	0.979392	9.00921e-06	0.000122782	no	up	1.03	1.29	1.36	0.51
MSTRG.6823		-	no|no test	no|no test	no|no test	no|up	no|up	no|down	no|down	no|up	yes|up	2.06	1.04273	0.0242467	0.140149	no	up	1.58	0.7	1.28	0.45	0.75	0.23	1.18667	0.476667	2.219	1.14978	0.00338713	0.0247039	yes	up	1.57	1.35	1.16	0.45	0.75	0.23	1.36	0.476667	1.294	0.371634	0.137881	0.337262	no	up	1.1	1.54	1.87	0.84
MSTRG.6883		-	no|no test	no|no test	no|no test	no|up	no|up	no|down	no|up	yes|up	no|up	3.257	1.70367	0.00181834	0.0240874	yes	up	1.85	1.82	1.87	0.52	0.33	0.51	1.84667	0.453333	1.884	0.914157	0.0993348	0.295561	no	up	1.29	1.03	1.02	0.52	0.33	0.51	1.11333	0.453333	1.46	0.545487	0.286508	0.522427	no	up	1.16	1.46	1.56	0.57
MSTRG.7150		-	no|no test	no|no test	no|no test	no|down	no|down	no|up	no|up	no|down	yes|down	0.504	-0.987395	0.0044188	0.0445211	no	down	1.39	1.82	2.49	2.59	2.74	3.89	1.9	3.07333	0.47	-1.08947	0.000366099	0.00414888	yes	down	2.35	1.57	1.72	2.59	2.74	3.89	1.88	3.07333	0.911	-0.134122	0.701236	0.851647	no	down	1.76	3.02	1.17	1.76
MSTRG.717		-	no|no test	no|no test	no|no test	no|down	yes|down	yes|down	no|up	no|down	yes|down	0.797	-0.328201	0.0289695	0.15786	no	down	29.58	34.45	32.27	32.52	35.35	30.96	32.1	32.9433	0.447	-1.16047	1.05745e-07	4.8601e-06	yes	down	15.01	17.58	23.94	32.52	35.35	30.96	18.8433	32.9433	0.324	-1.62502	1.4455e-14	6.64876e-13	yes	down	13.31	26.75	19.3	61.05
MSTRG.7179		-	no|no test	no|no test	no|no test	no|down	yes|down	yes|down	no|up	no|down	yes|down	0.446	-1.165	0.103434	0.338931	no	down	143.82	75.22	163.04	316.65	312.52	61.25	127.36	230.14	0.297	-1.75373	0.00765799	0.046559	yes	down	85.9	83.93	90.38	316.65	312.52	61.25	86.7367	230.14	0.23	-2.12101	0.000192947	0.0018655	yes	down	61.13	86.46	226.51	525.73
MSTRG.7200		-	no|no test	no|no test	no|no test	no|up	no|up	no|up	no|up	yes|up	no|up	2.737	1.45248	4.59494e-05	0.00154954	yes	up	54.86	50.44	45.88	16.52	10.3	16.39	50.3933	14.4033	1.853	0.889703	0.0149449	0.0775774	no	up	34.85	24.42	37.33	16.52	10.3	16.39	32.2	14.4033	2.304	1.20406	0.0125028	0.0605681	no	up	44.4	33.05	59.21	11.5
MSTRG.7230		-	no|no test	no|no test	no|no test	no|down	yes|down	no|down	yes|up	no|up	no|down	3.611	1.85234	0.00903564	0.0737026	no	up	62.15	45.85	10.22	9.87	11.51	6.05	39.4067	9.14333	0.54	-0.890184	0.138297	0.364615	no	down	5.49	3.57	8.2	9.87	11.51	6.05	5.75333	9.14333	0.255	-1.97015	7.95103e-05	0.00085607	yes	down	5.3	4.89	8.46	15.93
MSTRG.7276		-	no|no test	no|no test	no|no test	no|up	yes|up	no|up	no|up	yes|up	no|up	2.049	1.03481	0.00495625	0.0484798	yes	up	8.9	3.8	4.66	1.84	1.89	3.08	5.78667	2.27	1.839	0.878901	0.000934426	0.00880595	no	up	5.27	6.07	5.07	1.84	1.89	3.08	5.47	2.27	2.055	1.03884	8.96724e-11	2.69685e-09	yes	up	5.92	7.26	6.44	2.47
MSTRG.7285		-	no|up	no|up	yes|up	no|no test	no|no test	no|no test	no|no test	no|no test	no|no test	1.345	0.427952	0.223948	0.508124	no	up	2.4	1.52	3.35	1.78	1.96	0.84	2.42333	1.52667	1.657	0.72832	0.0441344	0.169597	no	up	4.25	3.28	2.05	1.78	1.96	0.84	3.19333	1.52667	0.699	-0.517605	0.0256903	0.104942	no	down	2.43	3.1	2.86	2.65
MSTRG.7493		-	no|no test	no|no test	no|no test	no|up	yes|up	no|up	no|up	no|up	no|up	1.818	0.862651	0.0408159	0.196391	no	up	3.65	1.88	3.12	0.75	0.97	2.19	2.88333	1.30333	1.636	0.710597	0.0778439	0.253113	no	up	2.93	2.68	2.88	0.75	0.97	2.19	2.83	1.30333	2.307	1.20607	2.35614e-07	4.3159e-06	yes	up	2.87	4.88	4.52	1.37
MSTRG.757		-	no|no test	no|no test	no|no test	no|up	yes|down	yes|down	no|up	no|down	no|down	0.722	-0.469813	0.188519	0.468898	no	down	83.91	124.51	54.51	130.4	111.61	57.72	87.6433	99.91	0.51	-0.971778	0.00310026	0.022846	no	down	74.4	45.07	73.96	130.4	111.61	57.72	64.4767	99.91	0.461	-1.11852	1.31375e-29	2.00443e-27	yes	down	70.69	67.75	69.41	134.87
MSTRG.758		-	no|no test	no|no test	no|no test	no|down	no|up	no|up	no|up	yes|up	no|up	2.365	1.24193	0.00178412	0.0238212	yes	up	4.11	2.48	2.41	0.84	0.99	1.29	3	1.04	1.605	0.682267	0.0677332	0.229987	no	up	2.44	2.48	1.48	0.84	0.99	1.29	2.13333	1.04	1.618	0.693996	0.03492	0.131552	no	up	2.2	2.47	3.69	1.4
MSTRG.7652		-	no|no test	no|no test	no|no test	no|up	no|up	no|up	no|up	yes|up	no|up	2.017	1.01234	0.00450091	0.0451353	yes	up	1.92	1.09	1.34	0.51	0.44	0.8	1.45	0.583333	1.866	0.899938	0.00371386	0.0264865	no	up	1.44	1.66	1.19	0.51	0.44	0.8	1.43	0.583333	1.518	0.602114	0.00448861	0.0267625	no	up	1.61	1.56	1.75	0.76
MSTRG.7700		-	no|no test	no|no test	no|no test	no|down	no|up	yes|up	no|down	no|down	no|down	0.605	-0.725092	0.53522	0.775881	no	down	0.14	0.34	0.55	0	0.5	0.91	0.343333	0.47	0.618	-0.694613	0.577972	0.800737	no	down	0.69	0.37	0.09	0	0.5	0.91	0.383333	0.47	2.935	1.55333	0.0235103	0.0980083	no	up	0.26	0.8	0.52	0.09
MSTRG.7748		-	no|no test	no|no test	no|no test	no|down	no|up	no|up	no|down	no|up	yes|up	1.914	0.936426	0.0593925	0.248528	no	up	2.07	2.17	1.04	0.49	0.86	0.91	1.76	0.753333	2.11	1.07721	0.00526623	0.0349133	yes	up	1.74	2.21	2.16	0.49	0.86	0.91	2.03667	0.753333	1.206	0.269849	0.480533	0.703481	no	up	1.09	2.17	2.07	1.43
MSTRG.7867		-	no|no test	no|no test	no|no test	no|up	no|up	no|up	yes|up	yes|up	no|down	2.407	1.26737	0.000257152	0.00568259	yes	up	42.95	27.13	30.63	6.89	10.86	15.97	33.57	11.24	0.592	-0.757293	0.0733563	0.243562	no	down	5.67	12.78	6.93	6.89	10.86	15.97	8.46	11.24	2.138	1.09598	0.185295	0.406992	no	up	6.75	24.81	22.45	1.97
MSTRG.7921		-	no|no test	no|no test	no|no test	no|down	yes|down	no|down	no|up	no|down	no|down	0.67	-0.577563	0.157405	0.427499	no	down	5.29	5.28	5.5	8.29	8.5	2.86	5.35667	6.55	0.536	-0.899502	0.027076	0.118517	no	down	4.66	4.58	4.13	8.29	8.5	2.86	4.45667	6.55	0.483	-1.04909	8.66696e-06	0.000118505	yes	down	4.17	3.6	5.24	8.08
MSTRG.8198		-	no|no test	no|no test	no|no test	no|down	yes|down	no|down	no|down	no|down	no|down	0.428	-1.22517	0.0936642	0.319249	no	down	0.83	0.5	0.2	1.36	1.13	0.41	0.51	0.966667	0.897	-0.156968	0.809035	0.920775	no	down	1.92	0.62	0.82	1.36	1.13	0.41	1.12	0.966667	0.418	-1.25922	0.00325399	0.0207561	yes	down	0.92	0.62	1.71	2.79
MSTRG.8203		-	no|no test	no|no test	no|no test	no|down	no|up	no|up	no|down	no|up	yes|up	3.638	1.86306	0.0440067	0.205973	no	up	1.65	0.64	2.2	0.37	0.1	0.5	1.49667	0.323333	7.876	2.97744	0.000187869	0.002399	yes	up	3.59	5.04	1.27	0.37	0.1	0.5	3.3	0.323333	1.271	0.346236	0.630256	0.808032	no	up	2.85	1.73	0.62	2.17
MSTRG.822		-	no|no test	no|no test	no|no test	no|up	no|up	no|down	no|down	yes|up	yes|up	2.237	1.16149	0.000253001	0.00565245	yes	up	1.29	0.8	1.25	0.37	0.48	0.37	1.11333	0.406667	2.386	1.25448	4.8568e-08	2.489e-06	yes	up	1.29	1.28	1.22	0.37	0.48	0.37	1.26333	0.406667	1.581	0.66115	0.0157038	0.0721522	no	up	0.91	1.6	1.47	0.6
MSTRG.8287		-	no|no test	no|no test	no|no test	no|up	no|up	no|up	no|down	no|up	yes|up	2.029	1.02107	0.0356455	0.179478	no	up	1.56	2.13	3.65	1.09	1.24	0.7	2.44667	1.01	2.059	1.04224	0.00220752	0.0174522	yes	up	2.66	2.95	2.35	1.09	1.24	0.7	2.65333	1.01	1.441	0.526873	0.172021	0.387008	no	up	3.15	2.3	2.37	1.38
MSTRG.8309		-	no|no test	no|no test	no|no test	no|up	no|up	no|down	no|down	no|up	yes|up	2.238	1.16201	0.0157191	0.105928	no	up	17.81	4.25	21.76	3.57	9.86	6.14	14.6067	6.52333	2.336	1.22398	0.00425963	0.0294713	yes	up	19.46	10.73	8.83	3.57	9.86	6.14	13.0067	6.52333	1.119	0.162711	0.4534	0.682036	no	up	14.11	14.76	20.05	10.55
MSTRG.8310		-	no|no test	no|no test	no|no test	no|up	no|up	no|down	no|down	yes|up	yes|up	2.373	1.24662	0.00422531	0.0430667	yes	up	14.01	18.19	43.46	5.58	8.02	16.63	25.22	10.0767	3.199	1.67771	6.85463e-06	0.000157834	yes	up	33.84	24.36	22.72	5.58	8.02	16.63	26.9733	10.0767	1.463	0.548773	0.0557805	0.182213	no	up	16.94	37.01	42.73	14.92
MSTRG.8383		-	no|no test	no|no test	no|no test	no|down	yes|up	yes|up	no|down	yes|up	yes|up	2.825	1.49801	0.000159159	0.00401399	yes	up	16.03	13.78	8.2	3.71	4.11	3.13	12.67	3.65	2.911	1.54161	1.70395e-07	7.30933e-06	yes	up	14.74	14.78	10.52	3.71	4.11	3.13	13.3467	3.65	2.163	1.11279	0.000286119	0.00259394	yes	up	16.74	13.44	14.74	7.28
MSTRG.8570		-	no|no test	no|no test	no|no test	no|up	yes|up	yes|up	no|up	no|up	no|up	2.693	1.4292	0.027402	0.151915	no	up	6.97	3.51	3.3	0.55	0.94	2.64	4.59333	1.37667	1.666	0.736805	0.251811	0.52464	no	up	2.35	4.09	2.39	0.55	0.94	2.64	2.94333	1.37667	2.434	1.28347	0.00164687	0.0117939	yes	up	3.2	6.86	4.28	1.64
MSTRG.8579		-	no|no test	no|no test	no|no test	no|up	yes|down	yes|down	no|up	no|down	no|down	0.69	-0.534498	0.434421	0.706217	no	down	0.87	3.14	1.94	3.18	3.55	0.5	1.98333	2.41	0.596	-0.74681	0.225129	0.492529	no	down	2.36	1.57	1.56	3.18	3.55	0.5	1.83	2.41	0.389	-1.36191	3.46171e-05	0.000414048	yes	down	1.68	1.17	3.21	4.31
MSTRG.882		-	no|no test	no|no test	no|no test	no|up	yes|up	no|up	no|up	no|up	no|up	1.917	0.938696	0.153631	0.422092	no	up	3.35	1.05	2.18	0.4	0.73	1.63	2.19333	0.92	1.441	0.526805	0.357545	0.633678	no	up	1.52	1.98	1.62	0.4	0.73	1.63	1.70667	0.92	2.444	1.28908	0.000871412	0.00685244	yes	up	2.03	2.32	3.01	0.87
MSTRG.8895		-	no|no test	no|no test	no|no test	no|up	no|up	no|up	no|up	yes|up	no|up	2.042	1.02974	0.00308734	0.0352894	yes	up	6.65	3.4	3.41	1.27	1.77	2.29	4.48667	1.77667	1.722	0.783679	0.0080782	0.0485279	no	up	3.62	5.23	3.2	1.27	1.77	2.29	4.01667	1.77667	1.809	0.854964	3.3737e-05	0.000405459	no	up	3.55	4.91	4.71	1.75
MSTRG.9		-	no|no test	no|no test	no|no test	no|up	no|up	no|up	no|down	no|up	yes|up	1.787	0.837288	0.00016115	0.00405521	no	up	13.05	8.73	10.42	4.56	4.92	5.26	10.7333	4.91333	2.001	1.00079	9.08137e-06	0.000199205	yes	up	14.91	16.32	9.65	4.56	4.92	5.26	13.6267	4.91333	1.347	0.429965	0.0100113	0.0508818	no	up	10.92	10.97	14.88	7.16
MSTRG.9063		-	no|no test	no|no test	no|no test	no|down	yes|down	no|down	no|up	no|down	no|down	0.674	-0.57008	0.125319	0.376123	no	down	165.5	134.73	183.06	249.63	252.1	77.74	161.097	193.157	0.655	-0.610851	0.114664	0.324308	no	down	172.17	134.84	165.4	249.63	252.1	77.74	157.47	193.157	0.429	-1.21934	0.00063525	0.00522182	yes	down	132.9	165.74	311.44	472.39
MSTRG.9065		-	no|no test	no|no test	no|no test	no|down	yes|down	no|down	no|down	no|down	no|down	0.626	-0.675791	0.133142	0.388499	no	down	17.24	13.83	15.6	29.02	24.44	6.9	15.5567	20.12	0.718	-0.478109	0.289419	0.567376	no	down	19	19.27	16.38	29.02	24.44	6.9	18.2167	20.12	0.456	-1.13242	7.02326e-07	1.18901e-05	yes	down	14.15	17.45	29.96	43.07
MSTRG.9067		-	no|up	no|up	yes|up	no|no test	no|no test	no|no test	no|no test	no|no test	no|no test	1.105	0.143691	0.673708	0.853836	no	up	94.1	75.48	111.52	91.08	82.02	32.67	93.7	68.59	0.933	-0.100464	0.773053	0.90485	no	down	95.41	77.12	69.33	91.08	82.02	32.67	80.62	68.59	0.632	-0.662988	0.000687173	0.00559715	no	down	82.47	90.36	158.53	169.99
MSTRG.9068		-	no|no test	no|no test	no|no test	no|down	yes|down	no|down	no|up	no|down	no|down	0.812	-0.300737	0.44351	0.713388	no	down	38.97	29.33	45.93	48.21	49.67	15.52	38.0767	37.8	0.699	-0.517147	0.216858	0.482279	no	down	37.53	23.97	37.04	48.21	49.67	15.52	32.8467	37.8	0.424	-1.23663	3.90782e-09	9.25962e-08	yes	down	28.25	25.9	50.45	82.47
MSTRG.9070		-	no|no test	no|no test	no|no test	no|down	yes|down	yes|down	no|up	no|down	no|down	0.603	-0.729101	0.0992949	0.330134	no	down	11.51	11.59	23.45	28.46	24.07	9.15	15.5167	20.56	0.579	-0.789573	0.0471899	0.177337	no	down	17.26	13.78	13.81	28.46	24.07	9.15	14.95	20.56	0.38	-1.3958	2.42898e-07	4.42988e-06	yes	down	10.91	12.96	27.98	39.96
MSTRG.9144		-	no|no test	no|no test	no|no test	no|up	no|up	no|up	no|up	yes|up	no|up	2.069	1.04918	0.000168693	0.00419175	yes	up	2.61	1.71	2.05	0.63	0.79	1.08	2.12333	0.833333	1.723	0.785216	0.00206656	0.0166446	no	up	2.02	2.07	1.58	0.63	0.79	1.08	1.89	0.833333	1.545	0.627392	0.00039351	0.00341652	no	up	1.83	2.64	2.45	1.11
MSTRG.9166		-	no|no test	no|no test	no|no test	no|up	yes|up	no|up	no|up	no|up	no|up	1.945	0.959957	0.0209169	0.127918	no	up	13.7	7.46	5.4	4.44	3.43	3.13	8.85333	3.66667	1.424	0.51	0.125582	0.343363	no	up	4.98	9.13	6.07	4.44	3.43	3.13	6.72667	3.66667	2.172	1.11874	0.000896847	0.00702156	yes	up	5.21	11.56	8.31	3.43
MSTRG.9372		-	no|no test	no|no test	no|no test	no|up	no|up	no|up	no|up	yes|up	no|up	2.11	1.07731	0.00103747	0.0159029	yes	up	4.61	2.39	3.54	1.07	1.1	2.02	3.51333	1.39667	1.839	0.879023	0.000825723	0.00798957	no	up	3.11	3.47	3.08	1.07	1.1	2.02	3.22	1.39667	1.965	0.974269	1.55388e-06	2.49239e-05	no	up	3.27	5.09	3.65	1.43
MSTRG.9436		-	no|no test	no|no test	no|no test	no|up	no|down	yes|down	no|up	no|down	no|down	0.769	-0.37936	0.401478	0.679863	no	down	0.88	0.79	1.05	1.05	0.78	1.05	0.906667	0.96	0.585	-0.774721	0.0873459	0.272386	no	down	0.58	0.65	0.97	1.05	0.78	1.05	0.733333	0.96	0.526	-0.925619	0.0233868	0.0976284	no	down	0.74	1.48	0.87	2.16
MSTRG.9446		-	no|no test	no|no test	no|no test	no|up	yes|down	yes|down	no|down	no|down	no|down	0.474	-1.07566	0.0134475	0.0951601	no	down	1.41	0.72	1.62	1.78	2.78	1.84	1.25	2.13333	0.716	-0.482757	0.115061	0.324953	no	down	2.06	1.95	1.87	1.78	2.78	1.84	1.96	2.13333	0.386	-1.37378	1.16483e-06	1.90998e-05	yes	down	1.86	1.54	1.72	4.11
MSTRG.9466		-	no|no test	no|no test	no|no test	no|up	no|up	no|up	no|up	no|up	yes|up	2.093	1.06587	0.00615306	0.0562981	no	up	5.43	3.21	6.49	1.26	2.89	1.1	5.04333	1.75	2.095	1.06722	0.00212838	0.0169839	yes	up	5.86	6.64	3.55	1.26	2.89	1.1	5.35	1.75	1.482	0.567215	0.0536702	0.177542	no	up	4.78	6.04	6.75	3.27
MSTRG.9484		-	no|no test	no|no test	no|no test	no|down	no|down	no|down	no|down	yes|down	no|down	0.231	-2.11203	0.000181419	0.00444251	yes	down	0.79	0.58	0.69	2.08	3.28	1.92	0.686667	2.42667	0.541	-0.88516	0.104095	0.303917	no	down	2.28	2.05	0.66	2.08	3.28	1.92	1.66333	2.42667	0.485	-1.04276	0.0235571	0.0980982	no	down	1.53	1.68	1.42	1.98
MSTRG.9496		-	no|no test	no|no test	no|no test	no|up	no|up	no|up	no|up	yes|up	no|up	2.674	1.41902	0.00210742	0.0269197	yes	up	4.15	2.47	2.79	0.98	0.49	1.43	3.13667	0.966667	1.721	0.783193	0.0817624	0.261956	no	up	1.75	2.15	2.72	0.98	0.49	1.43	2.20667	0.966667	1.87	0.90332	0.00201185	0.0140146	no	up	2.39	3.29	3.95	1.3
MSTRG.9535		-	no|no test	no|no test	no|no test	no|down	yes|up	yes|up	no|up	no|up	no|up	1.367	0.450587	0.226057	0.510066	no	up	2.67	2.31	2.54	1.28	1.2	1.99	2.50667	1.49	1.111	0.151929	0.679625	0.858575	no	up	1.97	1.95	2.48	1.28	1.2	1.99	2.13333	1.49	2.101	1.07098	0.00681626	0.0375849	yes	up	1.51	3	3.46	1.06
MSTRG.9611		-	no|no test	no|no test	no|no test	no|up	yes|down	yes|down	no|up	no|down	no|down	0.565	-0.823772	0.203954	0.484945	no	down	11.29	3.93	6.18	18.13	6.65	4.48	7.13333	9.75333	0.338	-1.56603	0.0109021	0.0611761	no	down	5.29	3.43	3.72	18.13	6.65	4.48	4.14667	9.75333	0.314	-1.67141	8.36189e-05	0.000892624	yes	down	4.11	4.22	12.46	12.46
MSTRG.9617		-	no|no test	no|no test	no|no test	no|down	yes|down	yes|down	no|up	yes|down	yes|down	0.308	-1.69968	0.000917391	0.0145147	yes	down	0.61	0.89	0.45	2.15	2.23	0.8	0.65	1.72667	0.239	-2.06503	3.52317e-05	0.000599197	yes	down	0.41	0.45	0.73	2.15	2.23	0.8	0.53	1.72667	0.265	-1.91734	7.34007e-06	0.000101584	yes	down	0.45	0.69	0.55	1.43
MSTRG.9619		-	no|no test	no|no test	no|no test	no|up	no|down	no|down	no|up	yes|up	no|up	6.027	2.59143	0.000108065	0.00305173	yes	up	41.32	21.23	51.88	3.98	6.32	3.83	38.1433	4.71	1.997	0.997655	0.172738	1	no	up	11.47	9.64	10.1	3.98	6.32	3.83	10.4033	4.71	0.944	-0.0828847	0.902583	0.958836	no	down	25.62	38.57	35.89	62.53
MSTRG.9634		-	no|no test	no|no test	no|no test	no|down	no|up	yes|up	no|up	no|up	no|down	1.182	0.240988	0.711873	0.875193	no	up	1.09	0.29	0.96	0.27	0.57	0.76	0.78	0.533333	0.954	-0.0684725	0.899663	0.961729	no	down	0.77	0.44	0.74	0.27	0.57	0.76	0.65	0.533333	1.863	0.89788	0.120626	0.31008	no	up	0.44	1.08	0.43	0.25
MSTRG.9808		-	no|no test	no|no test	no|no test	no|down	no|down	no|down	yes|up	yes|up	no|down	101.984	6.6722	5.19296e-05	0.0016885	yes	up	1.7	1.6	31.5	0.18	0	0	11.6	0.06	0.779	-0.360366	0.929627	1	no	down	0	0.22	0	0.18	0	0	0.0733333	0.06	0.195	-2.35934	0.0998489	0.27425	no	down	0	0.49	0.79	0
MSTRG.9813		-	no|no test	no|no test	no|no test	no|up	yes|down	no|down	no|up	no|down	no|down	0.605	-0.724656	0.765385	1	no	down	2.26	0	0	1.59	0	1.3	0.753333	0.963333	0.53	-0.916327	0.629899	1	no	down	0.44	1.48	0	1.59	0	1.3	0.64	0.963333	0.099	-3.33633	0.0038834	0.0238396	yes	down	1.28	0	0.63	4.78
MSTRG.9907		-	no|no test	no|no test	no|no test	no|down	no|down	no|down	no|up	yes|up	no|up	2.919	1.5455	0.00479711	0.0473131	yes	up	2.79	2.33	3.44	0.73	1.12	0.59	2.85333	0.813333	2.457	1.29678	0.0250247	0.112122	no	up	3.08	2.86	1.19	0.73	1.12	0.59	2.37667	0.813333	0.901	-0.150894	0.775179	0.891091	no	down	1.67	0.88	2.54	1.82
MSTRG.9923		-	no|no test	no|no test	no|no test	no|down	yes|up	yes|up	no|up	no|up	no|up	1.405	0.490611	0.535652	0.776124	no	up	17.19	10.85	9.38	2.88	3.61	15.21	12.4733	7.23333	1.242	0.312718	0.682817	0.859563	no	up	10.86	14.19	10.55	2.88	3.61	15.21	11.8667	7.23333	2.846	1.5088	1.98908e-21	1.67016e-19	yes	up	10.41	14.71	13.98	4.21
MSTRG.9926		-	no|no test	no|no test	no|no test	no|down	no|down	no|down	no|down	yes|down	yes|down	0.397	-1.33151	3.28487e-06	0.000189128	yes	down	303.91	523.04	550.52	1119.9	1100.65	655.74	459.157	958.763	0.41	-1.28474	9.57545e-08	4.4733e-06	yes	down	553.18	404.87	555.17	1119.9	1100.65	655.74	504.407	958.763	0.509	-0.975165	3.69826e-38	8.72999e-36	no	down	501.55	471.33	513.01	869.11
MSTRG.9966		-	no|no test	no|no test	no|no test	no|up	yes|down	yes|down	no|up	no|down	yes|down	0.755	-0.406244	0.313002	0.602137	no	down	61.68	44.43	23.34	61.53	48.22	19.15	43.15	42.9667	0.471	-1.08544	0.00528022	0.034986	yes	down	34.9	20.75	32.52	61.53	48.22	19.15	29.39	42.9667	0.369	-1.43731	3.79118e-26	4.3918e-24	yes	down	30.71	33.05	40.78	80.78
MSTRG.9971		-	no|no test	no|no test	no|no test	no|up	yes|up	no|up	no|up	no|up	no|up	1.571	0.651746	0.260521	0.549083	no	up	0.51	0.51	0.75	0.22	0.27	0.44	0.59	0.31	1.323	0.403696	0.484045	0.736355	no	up	0.5	0.36	0.72	0.22	0.27	0.44	0.526667	0.31	2.735	1.45149	0.00425489	0.0257039	yes	up	0.91	1.11	1.17	0.43
[truncated: 34 more columns]

## Sheet: Sheet3
Table S7 Summary of the differentially expressed genes (DEGs) in the head of females and males D. helophoroides following light exposure.
