# Supplementary material for: Integrated behavior and transcriptomic analysis provide valuable insights into the response mechanisms of Dastarcus helophoroides Fairmaire to light exposure
Source: Front Physiol. 2023 Dec 1;14:1250836. doi: 10.3389/fphys.2023.1250836 (PMC10722319; doi:10.3389/fphys.2023.1250836)
Supplement: Supplementary file 1 [file DataSheet1.ZIP › Table S9.xlsx]

## Sheet: Sheet1
Table S8. Hub gene analysis in blue modules
gene id	gene name	degree	module
evm.TU.HIC_ASM_8.152	EVM_prediction_HIC_ASM_8.152	54.615	blue
evm.TU.HIC_ASM_7.1150	EVM_prediction_HIC_ASM_7.1150	52.4389	blue
evm.TU.HIC_ASM_7.1082	EVM_prediction_HIC_ASM_7.1082	49.2254	blue
evm.TU.HIC_ASM_10.101	EVM_prediction_HIC_ASM_10.101	49.1187	blue
evm.TU.HIC_ASM_1.1588	EVM_prediction_HIC_ASM_1.1588	49.0564	blue
evm.TU.HIC_ASM_0.1642	EVM_prediction_HIC_ASM_0.1642	47.2874	blue
MSTRG.1044		46.5618	blue
evm.TU.HIC_ASM_7.267	EVM_prediction_HIC_ASM_7.267	46.2325	blue
evm.TU.HIC_ASM_0.1824	EVM_prediction_HIC_ASM_0.1824	46.1506	blue
MSTRG.7276		45.8044	blue
MSTRG.12394		45.6062	blue
MSTRG.6422		45.5977	blue
evm.TU.HIC_ASM_11.517	EVM_prediction_HIC_ASM_11.517	45.3143	blue
evm.TU.HIC_ASM_5.553	EVM_prediction_HIC_ASM_5.553	44.6142	blue
MSTRG.9372		43.9773	blue
MSTRG.11423		43.5096	blue
MSTRG.4546		43.4283	blue
MSTRG.8895		42.7533	blue
MSTRG.9144		42.4402	blue
MSTRG.2671		42.4028	blue
evm.TU.HIC_ASM_9.1394	EVM_prediction_HIC_ASM_9.1394	41.2217	blue
evm.TU.HIC_ASM_3.508	EVM_prediction_HIC_ASM_3.508	41.2066	blue
evm.TU.HIC_ASM_3.922	EVM_prediction_HIC_ASM_3.922	40.9835	blue
evm.TU.HIC_ASM_10.1	EVM_prediction_HIC_ASM_10.1	40.5695	blue
evm.TU.HIC_ASM_8.55	EVM_prediction_HIC_ASM_8.55	39.8651	blue
evm.TU.HIC_ASM_1.586	EVM_prediction_HIC_ASM_1.586	39.2415	blue
evm.TU.HIC_ASM_4.1413	EVM_prediction_HIC_ASM_4.1413	39.1904	blue
MSTRG.7652		39.1737	blue
MSTRG.1158		38.0817	blue
MSTRG.11409		37.8946	blue
